# Supplementary material for: A Dual-Background Statistical Framework for Phosphoproteomics Highlights Intrinsic, High-Confidence Phosphorylation Signature by Mitigating Orthogonal Sources of Bias
Source: Proteomes. 2026 Jul 7;14(3):33. doi: 10.3390/proteomes14030033 (PMC13398324; doi:10.3390/proteomes14030033)
Supplement: Supplementary file 1 [file proteomes-14-00033-s001.zip]

Archive with 6 entries (6 files):
- Supplementary Figure S1_Position-specific enrichment heatmaps.pdf
- Supplementary Table S1_imaconly_multiconsensus_PeptideGroups_modified.csv
- Supplementary Table S2_FG_Sites_Explicit.csv
- Supplementary Table S3_Enrichment_Significant_Motifs_Formatted.csv
- Supplementary Table S4_MotifX_STY_score over 20_ST 4.csv
- Supplementary Table S5_Comparison_Side_by_Side.csv
