# Supplementary material for: A Dual-Background Statistical Framework for Phosphoproteomics Highlights Intrinsic, High-Confidence Phosphorylation Signature by Mitigating Orthogonal Sources of Bias
Source: Proteomes. 2026 Jul 7;14(3):33. doi: 10.3390/proteomes14030033 (PMC13398324; doi:10.3390/proteomes14030033)
Supplement: Supplementary file 1 [file proteomes-14-00033-s001.zip › Supplementary Table S1_imaconly_multiconsensus_PeptideGroups_modified.csv]

Annotated Sequence	Modifications	Master Protein Accessions	Modifications in Master Proteins	Master Protein Descriptions	Abundance.Ratio...F1..127N.....F1..126.	Abundance.Ratio...F1..127C.....F1..126.	Abundance.Ratio...F1..128N.....F1..126.	Abundance.Ratio...F1..128C.....F1..126.	Abundance.Ratio...F1..129N.....F1..126.	Abundance.Ratio...F1..129C.....F1..126.	Abundance.Ratio...F1..130N.....F1..126.	Abundance.Ratio...F1..130C.....F1..126.	Abundance.Ratio...F1..131N.....F1..126.	Abundance.Ratio...F1..131C.....F1..126.	Abundance.Ratio...F2..127N.....F2..126.	Abundance.Ratio...F2..127C.....F2..126.	Abundance.Ratio...F2..128N.....F2..126.	Abundance.Ratio...F2..128C.....F2..126.	Abundance.Ratio...F2..129N.....F2..126.	Abundance.Ratio...F2..129C.....F2..126.	Abundance.Ratio...F2..130N.....F2..126.	Abundance.Ratio...F2..130C.....F2..126.	Abundance.Ratio...F2..131N.....F2..126.	Abundance.Ratio...F2..131C.....F2..126.	Abundance.Ratio...F3..127N.....F3..126.	Abundance.Ratio...F3..127C.....F3..126.	Abundance.Ratio...F3..128N.....F3..126.	Abundance.Ratio...F3..128C.....F3..126.	Abundance.Ratio...F3..129N.....F3..126.	Abundance.Ratio...F3..129C.....F3..126.	Abundance.Ratio...F3..130N.....F3..126.	Abundance.Ratio...F3..130C.....F3..126.	Abundance.Ratio...F3..131N.....F3..126.	Abundance.Ratio...F3..131C.....F3..126.	Confidence..by.Search.Engine...Sequest.HT	Percolator.q.Value..by.Search.Engine...Sequest.HT	Percolator.PEP..by.Search.Engine...Sequest.HT	Percolator.SVMScore..by.Search.Engine...Sequest.HT	XCorr..by.Search.Engine...Sequest.HT
[K].AAAAAAAAAAAATGTEAGPGTAGGSENGSEVAAQPAGLSGPAEVGPGAVGER.[T]	2xDeamidated [N27; Q34]; 1xTMT6plex [N-Term]	O60341		Lysine-specific histone demethylase 1A OS=Homo sapiens GN=KDM1A PE=1 SV=2	NA	NA	NA	NA	NA	NA	NA	NA	NA	NA	0.814	0.824	0.773	1.257	0.995	0.946	1.094	1.14	0.914	0.752	NA	NA	NA	NA	NA	NA	NA	NA	NA	NA	High	1.958e-05	7.158e-09	3.065	8.14
[R].AAAAAAAAAAAPPAPPEGASPGDSAR.[Q]	1xTMT6plex [N-Term]	Q8WXD9		Caskin-1 OS=Homo sapiens GN=CASKIN1 PE=1 SV=1	NA	NA	NA	NA	NA	NA	NA	NA	NA	NA	1.397	1.068	1.219	1.13	1.009	1.133	1.432	1.099	1.123	1.145	NA	NA	NA	NA	NA	NA	NA	NA	NA	NA	High	1.958e-05	3.235e-09	3.221	7.51
[R].AAAAAAAAAAAPPAPPEGASPGDSAR.[Q]	1xTMT6plex [N-Term]; 1xPhospho [S20(100)]	Q8WXD9	Q8WXD9 1xPhospho [S1364(100)]	Caskin-1 OS=Homo sapiens GN=CASKIN1 PE=1 SV=1	1.1	0.956	1.029	1.079	0.975	1.036	0.896	1.241	1.027	1.053	0.944	1.154	1.001	1.161	1.122	1.143	1.15	1.045	1.206	1.141	1.047	1.071	1.078	1.083	1.064	1.038	1.083	0.936	0.922	1.082	High	2.398e-05	5.005e-12	3.476	7.92
[R].AAAAAAAAQMHAKNGGGSSSR.[S]	1xOxidation [M10]; 1xTMT6plex [K13]; 1xTMT6plex [N-Term]; 2xPhospho [S18(98.7); S]	E9PJP2	E9PJP2 2xPhospho [S286(98.7); S]	Protein SOGA3 OS=Homo sapiens GN=SOGA3 PE=1 SV=1	1.116	0.931	0.815	1.261	0.927	0.997	1.116	1.064	0.891	1.003	NA	NA	NA	NA	NA	NA	NA	NA	NA	NA	NA	NA	NA	NA	NA	NA	NA	NA	NA	NA	High	9.729e-05	0.0005367	0.733	3.37
[K].AAAAAAQSEGDEDRPGER.[R]	1xDeamidated [Q7]; 1xTMT6plex [N-Term]; 1xPhospho [S8(100)]	Q8TEJ3	Q8TEJ3 1xPhospho [S20(100)]	SH3 domain-containing RING finger protein 3 OS=Homo sapiens GN=SH3RF3 PE=1 SV=2	NA	NA	NA	NA	NA	NA	NA	NA	NA	NA	NA	NA	NA	NA	NA	NA	NA	NA	NA	NA	1.027	1.432	1.252	1.091	0.839	1.198	1.08	1.512	1.094	1.173	High	0.00179	0.02413	0.232	1.01
[K].AAAAAASGGSRAPR.[H]	1xTMT6plex [N-Term]; 1xPhospho [S10(100)]	Q9NZU7	Q9NZU7 1xPhospho [S83(100)]	Calcium-binding protein 1 OS=Homo sapiens GN=CABP1 PE=1 SV=5	NA	NA	NA	NA	NA	NA	NA	NA	NA	NA	NA	NA	NA	NA	NA	NA	NA	NA	NA	NA	0.725	1.591	1.769	0.957	1.055	1.034	1.095	1.993	0.633	1.152	High	0.0001018	0.0003603	0.917	3.5
[R].AAAAAATAPPSPGPAQPGPR.[A]	1xTMT6plex [N-Term]; 1xPhospho [S11(100)]	Q6SPF0	Q6SPF0 1xPhospho [S161(100)]	Atherin OS=Homo sapiens GN=SAMD1 PE=1 SV=1	0.878	1.078	1.247	1.042	0.901	1.223	0.952	1.3	0.94	1.001	0.893	1.086	0.864	0.964	0.899	1.018	1.086	0.839	0.985	0.856	0.991	1.088	1.03	0.942	0.998	1.117	0.987	0.923	1.015	1.031	High	2.398e-05	2.971e-09	2.532	5.21
[R].AAAAAATAPPSPGPAQPGPR.[A]	1xDeamidated [Q16]; 1xTMT6plex [N-Term]; 1xPhospho [S11(100)]	Q6SPF0	Q6SPF0 1xPhospho [S161(100)]	Atherin OS=Homo sapiens GN=SAMD1 PE=1 SV=1	NA	NA	NA	NA	NA	NA	NA	NA	NA	NA	1.028	0.822	0.832	0.94	1.062	1.052	1.05	1.044	0.95	1.014	NA	NA	NA	NA	NA	NA	NA	NA	NA	NA	High	3.19e-05	7.741e-05	1.239	5.36
[K].AAAAALSGSPPQTEKPTHYR.[Y]	1xTMT6plex [K15]; 1xTMT6plex [N-Term]; 1xPhospho [S9(99)]	E9PDK2	E9PDK2 1xPhospho [S15(99)]	Putative E3 ubiquitin-protein ligase UNKL OS=Homo sapiens GN=UNKL PE=1 SV=1	NA	NA	NA	NA	NA	NA	NA	NA	NA	NA	NA	NA	NA	NA	NA	NA	NA	NA	NA	NA	0.616	1.122	0.97	0.981	1.315	0.953	0.704	0.914	1.019	0.874	High	4.331e-05	4.848e-05	1.422	3.15
[K].AAAAALSGSPPQTEKPTHYR.[Y]	1xDeamidated [Q12]; 1xTMT6plex [K15]; 1xTMT6plex [N-Term]; 1xPhospho [S9(100)]	E9PDK2	E9PDK2 1xPhospho [S15(100)]	Putative E3 ubiquitin-protein ligase UNKL OS=Homo sapiens GN=UNKL PE=1 SV=1	NA	NA	NA	NA	NA	NA	NA	NA	NA	NA	NA	NA	NA	NA	NA	NA	NA	NA	NA	NA	0.884	1.041	1.022	1.07	1.125	0.836	0.893	1.303	1.138	1.083	High	4.331e-05	4.084e-05	1.479	5.54
[R].AAAAALSQQQSLQER.[L]	1xTMT6plex [N-Term]; 1xPhospho [S11(100)]	Q8WUQ7	Q8WUQ7 1xPhospho [S139(100)]	Cactin OS=Homo sapiens GN=CACTIN PE=1 SV=3	NA	NA	NA	NA	NA	NA	NA	NA	NA	NA	NA	NA	NA	NA	NA	NA	NA	NA	NA	NA	0.935	0.829	0.603	0.563	0.648	1.075	0.707	0.692	0.559	0.634	High	0.0001018	0.0003773	0.908	2.81
[K].AAAAAPASED.[-]	1xTMT6plex [N-Term]	C9JWL1		Nucleolin (Fragment) OS=Homo sapiens GN=NCL PE=1 SV=1	NA	NA	NA	NA	NA	NA	NA	NA	NA	NA	1.356	1.049	1.202	0.723	1.171	0.807	0.923	1.086	0.745	0.795	NA	NA	NA	NA	NA	NA	NA	NA	NA	NA	High	0.0001585	0.00111	0.706	2.4
[K].AAAAAPASED.[-]	1xTMT6plex [N-Term]; 1xPhospho [S8(100)]	C9JWL1	C9JWL1 1xPhospho [S168(100)]	Nucleolin (Fragment) OS=Homo sapiens GN=NCL PE=1 SV=1	0.919	1.021	1.05	1.029	0.909	1.178	1.141	1.209	0.937	1.126	0.722	1.282	0.956	1.378	1.206	1.388	1.088	1.036	0.965	1.267	NA	NA	NA	NA	NA	NA	NA	NA	NA	NA	High	0.0001488	0.0009766	0.643	2.79
[K].AAAAAPASEDEDDEDDEDDEDDDDDEEDDSEEEAMETTPAK.[G]	1xTMT6plex [K41]; 1xTMT6plex [N-Term]	P19338		Nucleolin OS=Homo sapiens GN=NCL PE=1 SV=3	1.901	0.85	0.991	0.631	0.927	1.603	0.49	1.833	0.634	1.225	1.138	1.773	0.865	1.138	1.098	0.698	1.218	1.55	1.498	1.005	1.176	0.903	1.171	0.99	0.939	1.208	0.797	0.768	1.16	1.025	High	1.958e-05	6.088e-07	2.194	6.44
[K].AAAAAPASEDEDDEDDEDDEDDDDDEEDDSEEEAMETTPAK.[G]	1xOxidation [M35]; 1xTMT6plex [K41]; 1xTMT6plex [N-Term]	P19338		Nucleolin OS=Homo sapiens GN=NCL PE=1 SV=3	1.471	0.499	0.966	0.588	0.682	1.173	0.329	1.482	0.618	1.079	1.5	1.712	0.805	1.231	1.269	0.949	1.066	1.542	1.916	1.399	1.429	0.889	1.145	0.922	0.565	1.317	0.578	0.535	1.093	0.996	High	2.398e-05	2.813e-06	1.519	4.84
[K].AAAAAPASEDEDDEDDEDDEDDDDDEEDDSEEEAMETTPAK.[G]	1xTMT6plex [K41]; 1xTMT6plex [N-Term]; 1xPhospho [S30(100)]	P19338	P19338 1xPhospho [S206(100)]	Nucleolin OS=Homo sapiens GN=NCL PE=1 SV=3	1.459	1.164	1.473	1.076	1.408	0.906	1.008	0.598	1.439	0.997	0.251	1.069	1.213	0.669	1.374	0.836	1.065	1.248	0.824	0.943	NA	NA	NA	NA	NA	NA	NA	NA	NA	NA	High	1.958e-05	9.5e-07	2.107	6.49
[K].AAAAAPTPPAR.[G]	1xTMT6plex [N-Term]; 1xPhospho [T7(100)]	A0A087WXA3	A0A087WXA3 1xPhospho [T355(100)]	Serine/arginine repetitive matrix protein 3 OS=Homo sapiens GN=SRRM3 PE=4 SV=1	1.002	0.881	1.049	0.966	0.995	1.144	0.987	1.058	0.897	0.924	NA	NA	NA	NA	NA	NA	NA	NA	NA	NA	0.922	1.09	0.87	1.117	1.187	0.979	1.046	0.943	0.918	0.992	High	3.931e-05	8.865e-05	1.006	3.4
[K].AAAAPAATTATPPPEGAPPQPGVHNLPVPTLFGTVK.[Q]	1xTMT6plex [K36]; 1xTMT6plex [N-Term]; 1xPhospho [T]	Q9UPT8		Zinc finger CCCH domain-containing protein 4 OS=Homo sapiens GN=ZC3H4 PE=1 SV=3	NA	NA	NA	NA	NA	NA	NA	NA	NA	NA	NA	NA	NA	NA	NA	NA	NA	NA	NA	NA	1.041	0.759	1.457	0.895	1.57	1.261	1.279	0.495	1.217	0.943	High	4.331e-05	3.388e-05	1.539	6.14
[K].AAAAPAATTATPPPEGAPPQPGVHNLPVPTLFGTVK.[Q]	1xDeamidated [Q20]; 1xTMT6plex [K36]; 1xTMT6plex [N-Term]; 1xPhospho [T11(96.1)]	Q9UPT8	Q9UPT8 1xPhospho [T1235(96.1)]	Zinc finger CCCH domain-containing protein 4 OS=Homo sapiens GN=ZC3H4 PE=1 SV=3	NA	NA	NA	NA	NA	NA	NA	NA	NA	NA	NA	NA	NA	NA	NA	NA	NA	NA	NA	NA	0.968	0.888	1.277	0.872	1.29	1.156	1.214	0.73	1.249	0.935	High	4.331e-05	9.889e-05	1.208	5.36
[K].AAAAPAATTATPPPEGAPPQPGVHNLPVPTLFGTVK.[Q]	2xDeamidated [Q20; N25]; 1xTMT6plex [K36]; 1xTMT6plex [N-Term]; 1xPhospho [T11(94.4)]	Q9UPT8	Q9UPT8 1xPhospho [T1235(94.4)]	Zinc finger CCCH domain-containing protein 4 OS=Homo sapiens GN=ZC3H4 PE=1 SV=3	NA	NA	NA	NA	NA	NA	NA	NA	NA	NA	NA	NA	NA	NA	NA	NA	NA	NA	NA	NA	0.957	1.08	1.467	1.073	1.763	1.373	1.536	0.873	1.544	1.148	High	6.299e-05	0.0002195	1.021	5.4
[R].AAAASAAEAGIATTGTEDSDDALLK.[M]	1xTMT6plex [K25]; 1xTMT6plex [N-Term]	P55036		26S proteasome non-ATPase regulatory subunit 4 OS=Homo sapiens GN=PSMD4 PE=1 SV=1	NA	NA	NA	NA	NA	NA	NA	NA	NA	NA	0.944	0.939	1.205	0.886	1.028	0.922	0.952	1.133	0.849	0.992	1.002	1.067	1.097	1.015	1.023	1.037	1.09	1.028	0.918	1.19	High	1.958e-05	2.178e-09	3.298	6.43
[R].AAAASAAEAGIATTGTEDSDDALLK.[M]	1xTMT6plex [K25]; 1xTMT6plex [N-Term]; 1xPhospho [S19(94.8)]	P55036	P55036 1xPhospho [S256(94.8)]	26S proteasome non-ATPase regulatory subunit 4 OS=Homo sapiens GN=PSMD4 PE=1 SV=1	NA	NA	NA	NA	NA	NA	NA	NA	NA	NA	NA	NA	NA	NA	NA	NA	NA	NA	NA	NA	NA	NA	NA	NA	NA	NA	NA	NA	NA	NA	High	1.958e-05	2.117e-06	1.95	4
[K].AAAAVAPGGLQSTPGR.[S]	1xTMT6plex [N-Term]; 1xPhospho [T13(98.2)]	O60346	O60346 1xPhospho [T451(98.2)]	PH domain leucine-rich repeat-containing protein phosphatase 1 OS=Homo sapiens GN=PHLPP1 PE=1 SV=3	NA	NA	NA	NA	NA	NA	NA	NA	NA	NA	0.99	1.031	1.294	1.047	1.194	1.101	1.159	1.143	1.081	1.048	1.144	0.91	1.153	1.035	1.162	1.19	1.237	0.876	1.207	0.973	High	0.0001018	0.0006386	0.805	3.25
[R].AAACPSSPHK.[I]	1xCarbamidomethyl [C4]; 1xTMT6plex [K10]; 1xTMT6plex [N-Term]; 1xPhospho [S7(100)]	O43295	O43295 1xPhospho [S895(100)]	SLIT-ROBO Rho GTPase-activating protein 3 OS=Homo sapiens GN=SRGAP3 PE=1 SV=3	0.266	1.311	0.404	0.551	0.427	0.481	1.834	0.857	0.462	1.31	0.394	1.029	0.225	1.644	0.642	2.087	0.867	0.268	1.332	1.011	1.118	0.35	1.425	0.288	1.422	0.94	1.958	0.386	1.535	0.993	High	0.0001018	0.0003875	0.902	3.31
[R].AAADALNR.[Q]	1xDeamidated [N7]; 1xTMT6plex [N-Term]	Q96JE9		Microtubule-associated protein 6 OS=Homo sapiens GN=MAP6 PE=1 SV=2	1.185	0.862	1.239	1.032	1.121	0.927	0.994	0.849	1.304	1.069	NA	NA	NA	NA	NA	NA	NA	NA	NA	NA	NA	NA	NA	NA	NA	NA	NA	NA	NA	NA	High	5.68e-05	0.0002014	0.882	2.81
[K].AAADLMAYCEAHAK.[E]	1xCarbamidomethyl [C9]; 1xTMT6plex [K14]; 1xTMT6plex [N-Term]	P59768		Guanine nucleotide-binding protein G(I)/G(S)/G(O) subunit gamma-2 OS=Homo sapiens GN=GNG2 PE=1 SV=2	NA	NA	NA	NA	NA	NA	NA	NA	NA	NA	NA	NA	NA	NA	NA	NA	NA	NA	NA	NA	1.043	1.009	1.113	1.263	1.151	1.129	1.068	1.109	1.083	1.062	High	2.898e-05	3.889e-07	2.816	5.68
[K].AAADLMTYCDAHACEDPLITPVPTSENPFR.[E]	2xCarbamidomethyl [C9; C14]; 1xDeamidated [N27]; 1xTMT6plex [N-Term]; 1xPhospho [T/S/Y]	P63215		Guanine nucleotide-binding protein G(I)/G(S)/G(O) subunit gamma-3 OS=Homo sapiens GN=GNG3 PE=2 SV=1	NA	NA	NA	NA	NA	NA	NA	NA	NA	NA	1.24	0.902	1.3	0.966	1.442	1.248	0.908	1.172	1.129	1.368	NA	NA	NA	NA	NA	NA	NA	NA	NA	NA	High	0.001424	0.01716	0.273	3.05
[K].AAAEDVNVTFEDQQK.[I]	1xTMT6plex [K15]; 1xTMT6plex [N-Term]	Q9NQP4		Prefoldin subunit 4 OS=Homo sapiens GN=PFDN4 PE=1 SV=1	NA	NA	NA	NA	NA	NA	NA	NA	NA	NA	1.38	1.055	1.037	0.888	1.14	0.811	0.94	1.228	1.042	1.113	NA	NA	NA	NA	NA	NA	NA	NA	NA	NA	High	1.958e-05	1.02e-05	1.641	4.68
[R].AAAEVNQDYGLDPK.[I]	1xTMT6plex [K14]; 1xTMT6plex [N-Term]	P07954		Fumarate hydratase, mitochondrial OS=Homo sapiens GN=FH PE=1 SV=3	NA	NA	NA	NA	NA	NA	NA	NA	NA	NA	1.487	0.89	1.197	0.683	1.059	0.846	0.954	1.069	0.847	0.926	0.949	1.165	0.914	1.194	1.084	1.11	1.104	1.107	0.823	1.054	High	1.958e-05	1.81e-05	1.528	4.34
[R].AAAEVNQDYGLDPK.[I]	1xDeamidated [N6]; 1xTMT6plex [K14]; 1xTMT6plex [N-Term]	P07954		Fumarate hydratase, mitochondrial OS=Homo sapiens GN=FH PE=1 SV=3	NA	NA	NA	NA	NA	NA	NA	NA	NA	NA	1.044	1.06	1.288	1.062	1.262	1.143	1.192	1.493	1.127	1.248	NA	NA	NA	NA	NA	NA	NA	NA	NA	NA	High	3.19e-05	9.023e-05	1.208	4.13
[R].AAAFEQLQK.[W]	1xTMT6plex [K9]; 1xTMT6plex [N-Term]	O94826		Mitochondrial import receptor subunit TOM70 OS=Homo sapiens GN=TOMM70A PE=1 SV=1	1.036	0.738	0.815	0.929	1.133	0.999	0.616	0.717	0.864	0.739	NA	NA	NA	NA	NA	NA	NA	NA	NA	NA	0.929	1.177	0.914	1.187	1.08	1.052	1.094	1.053	0.822	1.044	High	4.331e-05	3.287e-05	1.549	3.64
[K].AAAGAGAGASSR.[S]	1xTMT6plex [N-Term]	Q9H6K5		Proline-rich protein 36 OS=Homo sapiens GN=PRR36 PE=2 SV=2	NA	NA	NA	NA	NA	NA	NA	NA	NA	NA	NA	NA	NA	NA	NA	NA	NA	NA	NA	NA	1.922	1.573	0.893	2.116	1.665	1.213	1.333	1.657	1.164	1.32	High	4.331e-05	6.03e-05	1.352	2.88
[K].AAAGAGAGASSR.[S]	1xTMT6plex [N-Term]; 1xPhospho [S10(100)]	Q9H6K5	Q9H6K5 1xPhospho [S1235(100)]	Proline-rich protein 36 OS=Homo sapiens GN=PRR36 PE=2 SV=2	1.03	0.682	0.923	0.886	1.176	0.994	0.698	0.657	1.205	1.002	2.011	0.946	1.277	0.758	1.267	0.909	0.929	0.944	0.768	0.996	1.011	0.915	0.912	1.175	1.126	0.916	1.045	1.027	0.84	1.106	High	3.931e-05	0.000106	0.979	3.72
[R].AAAGDAPPAAAPAASCSASLPGALGGSAGAAGAEDSYGLVAPATAAYR.[E]	1xCarbamidomethyl [C16]; 1xTMT6plex [N-Term]; 1xPhospho [S15(92.5)]	Q9Y4H2	Q9Y4H2 1xPhospho [S162(92.5)]	Insulin receptor substrate 2 OS=Homo sapiens GN=IRS2 PE=1 SV=2	NA	NA	NA	NA	NA	NA	NA	NA	NA	NA	NA	NA	NA	NA	NA	NA	NA	NA	NA	NA	0.82	0.993	0.742	0.963	0.848	0.959	1.008	1.043	0.468	1.062	High	2.898e-05	3.785e-07	2.823	6.63
[R].AAAGGTASPGGGAR.[R]	1xTMT6plex [N-Term]; 1xPhospho [S8(100)]	Q8TE49	Q8TE49 1xPhospho [S744(100)]	OTU domain-containing protein 7A OS=Homo sapiens GN=OTUD7A PE=1 SV=1	0.249	1.332	0.496	0.803	0.347	0.637	1.299	1.418	0.913	0.948	0.619	1.351	0.354	1.217	0.833	1.354	1.125	0.498	1.29	0.914	1.052	0.563	1.399	0.462	1.211	1.096	1.71	0.395	1.083	0.969	High	2.398e-05	2.829e-06	1.518	3.64
[R].AAAGGTRGSNHAR.[I]	1xDeamidated [N10]; 1xTMT6plex [N-Term]; 1xPhospho [S9(100)]	K7ES20	K7ES20 1xPhospho [S89(100)]	Cyclin-dependent kinase inhibitor 2A, isoforms 1/2/3 OS=Homo sapiens GN=CDKN2A PE=1 SV=1	1.221	1.609	1.716	0.347	0.942	1.409	0.644	1.448	1.559	1.076	NA	NA	NA	NA	NA	NA	NA	NA	NA	NA	NA	NA	NA	NA	NA	NA	NA	NA	NA	NA	High	8.799e-05	0.0002889	0.827	2.42
[R].AAAGLGGGDSGDGTAR.[A]	1xTMT6plex [N-Term]; 1xPhospho [T14(100)]	Q96T51	Q96T51 1xPhospho [T100(100)]	RUN and FYVE domain-containing protein 1 OS=Homo sapiens GN=RUFY1 PE=1 SV=2	NA	NA	NA	NA	NA	NA	NA	NA	NA	NA	1.514	1.371	0.843	1.503	0.94	1.445	1.043	1.009	1.183	1.226	NA	NA	NA	NA	NA	NA	NA	NA	NA	NA	High	0.0001739	0.001268	0.681	2.04
[K].AAAGPLDMSLPSTPDIK.[I]	1xTMT6plex [K17]; 1xTMT6plex [N-Term]; 1xPhospho [T13(100)]	P17544-6	P17544-6 1xPhospho [T101(100)]	Isoform 6 of Cyclic AMP-dependent transcription factor ATF-7 OS=Homo sapiens GN=ATF7	NA	NA	NA	NA	NA	NA	NA	NA	NA	NA	NA	NA	NA	NA	NA	NA	NA	NA	NA	NA	NA	NA	NA	NA	NA	NA	NA	NA	NA	NA	High	4.331e-05	5.327e-05	1.392	4.93
[R].AAAGSELCR.[R]	1xCarbamidomethyl [C8]; 1xTMT6plex [N-Term]; 1xPhospho [S5(100)]	Q86UL8	Q86UL8 1xPhospho [S1375(100)]	Membrane-associated guanylate kinase, WW and PDZ domain-containing protein 2 OS=Homo sapiens GN=MAGI2 PE=1 SV=3	NA	NA	NA	NA	NA	NA	NA	NA	NA	NA	0.716	1.313	0.689	1.404	0.683	0.94	0.855	0.99	2.211	1.109	NA	NA	NA	NA	NA	NA	NA	NA	NA	NA	High	0.0005247	0.003259	0.51	2.89
[R].AAAGVGGSLR.[A]	1xTMT6plex [N-Term]; 1xPhospho [S8(100)]	Q9BRK4	Q9BRK4 1xPhospho [S570(100)]	Leucine zipper putative tumor suppressor 2 OS=Homo sapiens GN=LZTS2 PE=1 SV=2	1.102	1.505	1.897	1.353	1.679	1.756	1.011	1.721	0.948	1.298	1.294	0.997	1.154	1.072	0.94	0.876	0.935	1.032	0.987	0.953	0.842	1.196	0.985	1.04	0.722	0.926	0.782	1.283	0.615	0.947	High	0.0001057	0.0004176	0.896	3.28
[R].AAAHIHSSPGR.[S]	1xTMT6plex [N-Term]; 1xPhospho [S]	Q5T011		Protein SZT2 OS=Homo sapiens GN=SZT2 PE=1 SV=3	NA	NA	NA	NA	NA	NA	NA	NA	NA	NA	NA	NA	NA	NA	NA	NA	NA	NA	NA	NA	1.715	0.915	1.162	0.898	0.929	1.632	1.072	0.77	1.26	1.138	High	0.0003306	0.001831	0.595	2.99
[K].AAAKASESSSSEESSDDDDEEDQK.[K]	2xTMT6plex [K4; K24]; 1xTMT6plex [N-Term]; 2xPhospho [S6(99.9); S9(94.2)]	A0A0A0MRM9	A0A0A0MRM9 2xPhospho [S123(99.9); S126(94.2)]	Nucleolar and coiled-body phosphoprotein 1 (Fragment) OS=Homo sapiens GN=NOLC1 PE=1 SV=1	1.32	0.478	0.903	0.669	0.579	1.629	0.852	2.254	0.523	1.294	0.364	1.293	0.504	1.107	1.153	0.673	1.504	1.497	1.192	0.947	NA	NA	NA	NA	NA	NA	NA	NA	NA	NA	High	9.729e-05	0.0005309	0.734	3.03
[K].AAALEFLNR.[F]	1xTMT6plex [N-Term]	P31948		Stress-induced-phosphoprotein 1 OS=Homo sapiens GN=STIP1 PE=1 SV=1	NA	NA	NA	NA	NA	NA	NA	NA	NA	NA	1.047	0.911	1.129	0.781	1.135	0.99	1.032	1.06	0.928	0.973	NA	NA	NA	NA	NA	NA	NA	NA	NA	NA	High	3.19e-05	7.998e-05	1.232	3.45
[K].AAAIGIDLGTTYSCVGVFQHGK.[GV]	1xCarbamidomethyl [C14]; 1xDeamidated [Q19]; 1xTMT6plex [K22]; 1xTMT6plex [N-Term]	P08107		Heat shock 70 kDa protein 1A/1B OS=Homo sapiens GN=HSPA1A PE=1 SV=5	NA	NA	NA	NA	NA	NA	NA	NA	NA	NA	NA	NA	NA	NA	NA	NA	NA	NA	NA	NA	1.055	1.094	1.054	1.084	1.079	1.105	1.007	1.032	1.096	1.158	High	6.299e-05	0.0002426	0.999	3.45
[K].AAAIGIDLGTTYSCVGVFQHGK.[GV]	1xCarbamidomethyl [C14]; 1xTMT6plex [K22]; 1xTMT6plex [N-Term]; 1xPhospho [S13(100)]	P08107	P08107 1xPhospho [S16(100)]	Heat shock 70 kDa protein 1A/1B OS=Homo sapiens GN=HSPA1A PE=1 SV=5	1.357	1.193	1.157	0.693	1.446	0.946	1.178	0.525	0.785	0.834	NA	NA	NA	NA	NA	NA	NA	NA	NA	NA	0.966	1.166	1.166	1.443	1.107	1.179	0.981	1.154	1.067	1.065	High	2.398e-05	6.549e-11	3.096	6.66
[K].AAALLLQNDNNADVESK.[S]	1xTMT6plex [K17]; 1xTMT6plex [N-Term]	Q12955		Ankyrin-3 OS=Homo sapiens GN=ANK3 PE=1 SV=3	NA	NA	NA	NA	NA	NA	NA	NA	NA	NA	1.313	0.935	1.145	0.797	1.116	0.851	0.887	1.245	0.911	0.996	NA	NA	NA	NA	NA	NA	NA	NA	NA	NA	High	1.958e-05	2.507e-06	1.917	5.37
[K].AAALLLQNDNNADVESK.[S]	1xDeamidated [N/Q]; 1xTMT6plex [K17]; 1xTMT6plex [N-Term]	Q12955		Ankyrin-3 OS=Homo sapiens GN=ANK3 PE=1 SV=3	NA	NA	NA	NA	NA	NA	NA	NA	NA	NA	1.395	1.008	1.225	0.855	1.216	0.944	1.047	1.234	0.974	1.059	NA	NA	NA	NA	NA	NA	NA	NA	NA	NA	High	1.958e-05	6.124e-06	1.741	5.44
[K].AAALLLQNDNNADVESK.[S]	1xTMT6plex [K17]; 1xTMT6plex [N-Term]; 1xPhospho [S16(100)]	Q12955	Q12955 1xPhospho [S232(100)]	Ankyrin-3 OS=Homo sapiens GN=ANK3 PE=1 SV=3	NA	NA	NA	NA	NA	NA	NA	NA	NA	NA	NA	NA	NA	NA	NA	NA	NA	NA	NA	NA	0.94	0.925	1.007	0.894	0.92	1.012	0.892	0.844	0.796	0.96	High	0.000215	0.001174	0.69	3.26
[R].AAALQALQAQAPTSPPPPPPPLK.[A]	1xTMT6plex [K23]; 1xTMT6plex [N-Term]; 1xPhospho [T/S]	Q8NAF0		Zinc finger protein 579 OS=Homo sapiens GN=ZNF579 PE=1 SV=2	NA	NA	NA	NA	NA	NA	NA	NA	NA	NA	0.663	1.318	0.925	0.779	1.086	1.164	1.303	1.063	1.091	1.111	0.797	1.061	1.034	1.018	1.062	0.921	1.224	0.875	0.912	1.049	High	1.958e-05	6.955e-08	2.619	6.58
[R].AAALSLSTLASPK.[G]	1xTMT6plex [K13]; 1xTMT6plex [N-Term]; 1xPhospho [S5(100)]	P98172	P98172 1xPhospho [S281(100)]	Ephrin-B1 OS=Homo sapiens GN=EFNB1 PE=1 SV=1	NA	NA	NA	NA	NA	NA	NA	NA	NA	NA	0.598	0.986	0.677	0.721	0.899	0.831	1.003	1.057	0.714	0.938	0.861	0.823	1.045	1.224	0.923	0.899	0.965	0.813	1.258	0.987	High	6.593e-05	0.0001752	1.073	4.95
[K].AAAMAAAAAETSQR.[I]	1xTMT6plex [N-Term]; 1xPhospho [S12(99.2)]	A0A0C4DGW0	A0A0C4DGW0 1xPhospho [S111(99.2)]	NEDD4 family-interacting protein 2 OS=Homo sapiens GN=NDFIP2 PE=4 SV=1	NA	NA	NA	NA	NA	NA	NA	NA	NA	NA	1.532	1.102	1.305	1.266	1.083	1.027	1.184	0.957	1.133	1.368	1.096	1.101	1.196	1.027	1.009	1.012	0.978	0.933	1.187	1.196	High	6.593e-05	0.0002025	1.043	3.9
[R].AAANEQLTR.[A]	1xTMT6plex [N-Term]	C9JRZ6		MICOS complex subunit MIC19 OS=Homo sapiens GN=CHCHD3 PE=1 SV=1	1.025	0.77	0.78	0.992	0.996	1.289	0.774	0.833	0.964	0.767	1.295	0.93	0.789	0.886	1.002	0.917	0.974	0.846	0.892	0.725	NA	NA	NA	NA	NA	NA	NA	NA	NA	NA	High	0.0001077	0.0005849	0.72	1.82
[R].AAANEQLTR.[A]	1xDeamidated [N4]; 1xTMT6plex [N-Term]	C9JRZ6		MICOS complex subunit MIC19 OS=Homo sapiens GN=CHCHD3 PE=1 SV=1	NA	NA	NA	NA	NA	NA	NA	NA	NA	NA	1.196	1.077	1.03	0.997	1.035	1.104	0.99	1.068	1.056	1.079	NA	NA	NA	NA	NA	NA	NA	NA	NA	NA	High	9.538e-05	0.0003833	0.913	3.27
[R].AAANEQLTR.[A]	1xTMT6plex [N-Term]; 1xPhospho [T8(100)]	C9JRZ6	C9JRZ6 1xPhospho [T103(100)]	MICOS complex subunit MIC19 OS=Homo sapiens GN=CHCHD3 PE=1 SV=1	1.067	0.822	0.921	1.075	1.099	1.067	0.97	0.721	1.125	0.972	0.858	1.124	0.986	0.944	0.992	1.012	1.43	1.371	0.909	1.128	NA	NA	NA	NA	NA	NA	NA	NA	NA	NA	High	0.000257	0.001797	0.553	3.01
[K].AAAPAPEEEMDECEQALAAEPK.[A]	1xCarbamidomethyl [C13]; 1xTMT6plex [K22]; 1xTMT6plex [N-Term]	P26641		Elongation factor 1-gamma OS=Homo sapiens GN=EEF1G PE=1 SV=3	1.222	1.124	1.206	0.856	1.527	1.147	1.195	0.7	1.371	1.094	0.601	0.707	0.92	0.857	1.176	0.995	0.789	0.876	0.765	1.052	0.955	1.016	0.928	1.237	1.287	1.116	1.157	1.262	0.974	1.095	High	2.398e-05	1.036e-06	1.666	4.91
[K].AAAPAPEEEMDECEQALAAEPK.[A]	1xCarbamidomethyl [C13]; 1xDeamidated [Q15]; 1xOxidation [M10]; 1xTMT6plex [K22]; 1xTMT6plex [N-Term]	P26641		Elongation factor 1-gamma OS=Homo sapiens GN=EEF1G PE=1 SV=3	NA	NA	NA	NA	NA	NA	NA	NA	NA	NA	1.06	0.937	1.073	0.953	1.121	1.13	1.128	1.204	0.944	1.073	NA	NA	NA	NA	NA	NA	NA	NA	NA	NA	High	7.642e-05	0.0002807	0.976	4.23
[R].AAAPPQPSPPPTK.[F]	1xTMT6plex [K13]; 1xTMT6plex [N-Term]; 1xPhospho [S8(100)]	P49848	P49848 1xPhospho [S532(100)]	Transcription initiation factor TFIID subunit 6 OS=Homo sapiens GN=TAF6 PE=1 SV=1	NA	NA	NA	NA	NA	NA	NA	NA	NA	NA	0.595	1.069	1.306	0.955	1.185	1.031	1.133	0.86	1.079	1.073	0.866	1.119	1.024	0.93	0.981	0.874	1.001	1.025	0.855	0.995	High	0.0001352	0.001032	0.716	2.96
[R].AAAPPQPSPPPTK.[F]	1xDeamidated [Q6]; 1xTMT6plex [K13]; 1xTMT6plex [N-Term]; 1xPhospho [S8(100)]	P49848	P49848 1xPhospho [S532(100)]	Transcription initiation factor TFIID subunit 6 OS=Homo sapiens GN=TAF6 PE=1 SV=1	NA	NA	NA	NA	NA	NA	NA	NA	NA	NA	NA	NA	NA	NA	NA	NA	NA	NA	NA	NA	NA	NA	NA	NA	NA	NA	NA	NA	NA	NA	High	0.001535	0.02098	0.246	2.71
[R].AAAPSPDR.[R]	1xTMT6plex [N-Term]; 1xPhospho [S5(100)]	Q9UL51	Q9UL51 1xPhospho [S860(100)]	Potassium/sodium hyperpolarization-activated cyclic nucleotide-gated channel 2 OS=Homo sapiens GN=HCN2 PE=1 SV=3	1.263	0.847	0.913	0.967	0.772	1.091	0.631	1.228	0.918	0.996	0.871	1.245	1.093	0.85	1.015	1.016	1.206	1.457	1.45	1.08	NA	NA	NA	NA	NA	NA	NA	NA	NA	NA	High	0.001973	0.0168	0.239	2.36
[R].AAAPSPDRR.[D]	1xTMT6plex [N-Term]; 1xPhospho [S5(100)]	Q9UL51	Q9UL51 1xPhospho [S860(100)]	Potassium/sodium hyperpolarization-activated cyclic nucleotide-gated channel 2 OS=Homo sapiens GN=HCN2 PE=1 SV=3	1.369	0.812	0.975	1.084	0.82	1.02	0.641	1.32	0.737	0.963	0.216	1.181	1.007	0.657	0.824	0.806	0.817	1.148	1.375	0.965	0.935	1.751	0.867	0.95	0.968	1.336	1.253	1.067	0.621	0.955	High	9.729e-05	0.0004447	0.761	3.41
[R].AAAPSPDRRDSASPGAAGGLDPQDSAR.[S]	1xTMT6plex [N-Term]; 2xPhospho [S5(100); S]	Q9UL51	Q9UL51 2xPhospho [S860(100); S]	Potassium/sodium hyperpolarization-activated cyclic nucleotide-gated channel 2 OS=Homo sapiens GN=HCN2 PE=1 SV=3	NA	NA	NA	NA	NA	NA	NA	NA	NA	NA	NA	NA	NA	NA	NA	NA	NA	NA	NA	NA	1.132	1.171	0.894	0.888	0.933	1.098	1.054	0.936	0.859	0.84	High	6.299e-05	0.0002575	0.987	4.82
[R].AAAPSPDRRDSASPGAAGGLDPQDSAR.[S]	1xTMT6plex [N-Term]; 3xPhospho [S5(100); S11(100); S13(100)]	Q9UL51	Q9UL51 3xPhospho [S860(100); S866(100); S868(100)]	Potassium/sodium hyperpolarization-activated cyclic nucleotide-gated channel 2 OS=Homo sapiens GN=HCN2 PE=1 SV=3	NA	NA	NA	NA	NA	NA	NA	NA	NA	NA	NA	NA	NA	NA	NA	NA	NA	NA	NA	NA	NA	NA	NA	NA	NA	NA	NA	NA	NA	NA	High	2.398e-05	5.582e-07	1.758	6.54
[R].AAAPSPDRRDSASPGAAGGLDPQDSAR.[S]	1xDeamidated [Q23]; 1xTMT6plex [N-Term]; 3xPhospho [S5(95.9); S11(99.8); S13(99.8)]	Q9UL51	Q9UL51 3xPhospho [S860(95.9); S866(99.8); S868(99.8)]	Potassium/sodium hyperpolarization-activated cyclic nucleotide-gated channel 2 OS=Homo sapiens GN=HCN2 PE=1 SV=3	1.226	0.895	1.018	1.157	1.138	1.251	0.766	1.063	0.885	0.926	NA	NA	NA	NA	NA	NA	NA	NA	NA	NA	NA	NA	NA	NA	NA	NA	NA	NA	NA	NA	High	0.002079	0.01814	0.229	1.83
[R].AAAQETVR.[L]	1xTMT6plex [N-Term]	Q92506		Estradiol 17-beta-dehydrogenase 8 OS=Homo sapiens GN=HSD17B8 PE=1 SV=2	NA	NA	NA	NA	NA	NA	NA	NA	NA	NA	1.634	1.161	0.995	0.889	1.012	1.334	1.053	1.204	0.777	1.025	NA	NA	NA	NA	NA	NA	NA	NA	NA	NA	High	4.568e-05	0.0001287	1.136	3.41
[K].AAAQLLQSQAQQSGAQQTK.[K]	1xTMT6plex [K19]; 1xTMT6plex [N-Term]	D6RER5		Septin-11 OS=Homo sapiens GN=SEPT11 PE=1 SV=1	NA	NA	NA	NA	NA	NA	NA	NA	NA	NA	1.041	1.017	1.201	0.953	1.142	0.92	1.038	1.06	0.959	1.034	1.06	1.127	1.003	1.114	1.194	1.043	1	1.023	0.821	0.941	High	2.898e-05	9.3e-07	2.572	5.34
[K].AAAQLLQSQAQQSGAQQTK.[K]	1xTMT6plex [K19]; 1xTMT6plex [N-Term]; 1xPhospho [S8(100)]	D6RER5	D6RER5 1xPhospho [S407(100)]	Septin-11 OS=Homo sapiens GN=SEPT11 PE=1 SV=1	NA	NA	NA	NA	NA	NA	NA	NA	NA	NA	0.638	1.182	1.152	0.945	1.008	1.007	0.803	0.99	1.24	1.066	0.803	0.97	0.809	1.513	1.056	0.896	0.875	1.596	0.842	1.074	High	1.958e-05	2.223e-06	1.94	5.2
[K].AAAQLLQSQAQQSGAQQTKK.[D]	2xTMT6plex [K19; K20]; 1xTMT6plex [N-Term]; 1xPhospho [T18(97.5)]	D6RER5	D6RER5 1xPhospho [T417(97.5)]	Septin-11 OS=Homo sapiens GN=SEPT11 PE=1 SV=1	NA	NA	NA	NA	NA	NA	NA	NA	NA	NA	NA	NA	NA	NA	NA	NA	NA	NA	NA	NA	1.009	1.098	1.083	1.131	0.989	1.154	1.006	1.145	0.811	0.983	High	0.0002798	0.001461	0.645	3.42
[R].AAARLSLTDPLVAER.[A]	1xTMT6plex [N-Term]; 1xPhospho [S6(100)]	P13224	P13224 1xPhospho [S191(100)]	Platelet glycoprotein Ib beta chain OS=Homo sapiens GN=GP1BB PE=1 SV=1	0.589	0.87	0.892	0.638	1.635	1.086	1.074	1.311	0.872	1.002	NA	NA	NA	NA	NA	NA	NA	NA	NA	NA	1.012	1.275	0.673	2.059	1.166	0.714	0.777	1.29	0.627	1.101	High	2.398e-05	2.368e-06	1.544	4.52
[R].AAASAPPEEAESAQASLAPKPQEDELDSWDLEK.[E]	2xTMT6plex [K20; K33]; 1xTMT6plex [N-Term]	Q9Y426		C2 domain-containing protein 2 OS=Homo sapiens GN=C2CD2 PE=1 SV=2	NA	NA	NA	NA	NA	NA	NA	NA	NA	NA	1.138	0.816	1.171	0.739	1.362	1.03	1.12	1.187	0.951	0.879	0.849	1.009	0.927	0.978	0.97	1.096	0.966	1.179	0.869	0.925	High	1.958e-05	6.85e-08	2.622	6.45
[R].AAASAPPEEAESAQASLAPKPQEDELDSWDLEK.[E]	1xDeamidated [Q]; 2xTMT6plex [K20; K33]; 1xTMT6plex [N-Term]	Q9Y426		C2 domain-containing protein 2 OS=Homo sapiens GN=C2CD2 PE=1 SV=2	NA	NA	NA	NA	NA	NA	NA	NA	NA	NA	1.256	1.049	1.199	0.925	1.527	1.078	1.192	1.249	1.111	1.167	0.869	1.152	0.926	1.189	0.973	1.144	1.024	0.992	0.936	0.987	High	1.958e-05	9.508e-07	2.107	6.03
[R].AAASLVSR.[E]	1xTMT6plex [N-Term]; 1xPhospho [S4(100)]	Q6GYQ0; Q6GYQ0-6	Q6GYQ0 1xPhospho [S342(100)]; Q6GYQ0-6 1xPhospho [S342(100)]	Ral GTPase-activating protein subunit alpha-1 OS=Homo sapiens GN=RALGAPA1 PE=1 SV=1;Isoform 6 of Ral GTPase-activating protein subunit alpha-1 OS=Homo sapiens GN=RALGAPA1	0.672	1.01	0.642	1.251	1.003	0.65	0.822	0.849	0.636	0.875	NA	NA	NA	NA	NA	NA	NA	NA	NA	NA	NA	NA	NA	NA	NA	NA	NA	NA	NA	NA	High	0.0009515	0.007824	0.345	2.12
[R].AAASLVSREESK.[N]	1xTMT6plex [K12]; 1xTMT6plex [N-Term]; 1xPhospho [S11(100)]	Q6GYQ0; Q6GYQ0-6	Q6GYQ0 1xPhospho [S349(100)]; Q6GYQ0-6 1xPhospho [S349(100)]	Ral GTPase-activating protein subunit alpha-1 OS=Homo sapiens GN=RALGAPA1 PE=1 SV=1;Isoform 6 of Ral GTPase-activating protein subunit alpha-1 OS=Homo sapiens GN=RALGAPA1	NA	NA	NA	NA	NA	NA	NA	NA	NA	NA	NA	NA	NA	NA	NA	NA	NA	NA	NA	NA	1.536	0.619	1.314	0.81	0.681	0.849	0.926	0.925	1.788	1.068	High	0.0004598	0.002556	0.521	2.34
[R].AAASPPTPIR.[S]	1xTMT6plex [N-Term]; 1xPhospho [S4(100)]	Q5T2Z1	Q5T2Z1 1xPhospho [S212(100)]	Proline/serine-rich coiled-coil protein 1 (Fragment) OS=Homo sapiens GN=PSRC1 PE=1 SV=4	1.072	1.148	1.146	1.117	1.108	0.831	0.852	1.426	0.674	1.02	0.441	0.976	0.771	0.935	1.257	0.916	1.118	0.938	1.073	0.969	NA	NA	NA	NA	NA	NA	NA	NA	NA	NA	High	0.0002875	0.002003	0.537	2.88
[R].AAASTDYYK.[R]	1xTMT6plex [K9]; 1xTMT6plex [N-Term]	P08559		Pyruvate dehydrogenase E1 component subunit alpha, somatic form, mitochondrial OS=Homo sapiens GN=PDHA1 PE=1 SV=3	1.507	0.776	1.535	1.005	0.937	1.572	0.804	1.242	1.276	0.947	1.9	0.868	1.347	0.528	1.034	0.692	0.831	1.331	1.023	1.062	0.859	1.205	0.792	1.185	1.078	1.026	1.093	1.098	0.671	1.05	High	1.958e-05	2.424e-05	1.471	4.3
[R].AAASTDYYK.[R]	1xTMT6plex [K9]; 1xTMT6plex [N-Term]; 1xPhospho [T5(100)]	P08559	P08559 1xPhospho [T240(100)]	Pyruvate dehydrogenase E1 component subunit alpha, somatic form, mitochondrial OS=Homo sapiens GN=PDHA1 PE=1 SV=3	NA	NA	NA	NA	NA	NA	NA	NA	NA	NA	NA	NA	NA	NA	NA	NA	NA	NA	NA	NA	1.072	1.155	0.97	1.381	1.265	1.021	1.134	1.248	0.905	1.104	High	0.000215	0.001203	0.686	3.2
[R].AAATGNASPGK.[L]	1xTMT6plex [K11]; 1xTMT6plex [N-Term]; 1xPhospho [S8(100)]	Q8NB78	Q8NB78 1xPhospho [S247(100)]	Lysine-specific histone demethylase 1B OS=Homo sapiens GN=KDM1B PE=1 SV=3	1.076	1.118	0.895	1.083	0.925	0.793	0.897	1.172	0.598	0.993	0.331	1.233	1.068	0.993	0.976	0.824	1.045	0.798	0.9	0.915	0.684	1.128	1.04	1.025	0.863	0.912	0.874	1.083	0.791	0.896	High	3.931e-05	7.49e-05	1.031	4.24
[R].AAATGNASPGK.[L]	1xDeamidated [N6]; 1xTMT6plex [K11]; 1xTMT6plex [N-Term]; 1xPhospho [S8(100)]	Q8NB78	Q8NB78 1xPhospho [S247(100)]	Lysine-specific histone demethylase 1B OS=Homo sapiens GN=KDM1B PE=1 SV=3	1.019	1.11	0.952	1.343	1.024	0.98	1.007	1.069	1.028	0.905	NA	NA	NA	NA	NA	NA	NA	NA	NA	NA	1.111	1.172	1.057	1.316	1.265	1.343	1.172	1.201	1.181	1.449	High	0.001165	0.01377	0.29	2.23
[K].AAATPAK.[K]	1xTMT6plex [K7]; 1xTMT6plex [N-Term]; 1xPhospho [T4(100)]	C9JWL1; P19338	C9JWL1 1xPhospho [T76(100)]; P19338 1xPhospho [T92(100)]	Nucleolin (Fragment) OS=Homo sapiens GN=NCL PE=1 SV=1;Nucleolin OS=Homo sapiens GN=NCL PE=1 SV=3	NA	NA	NA	NA	NA	NA	NA	NA	NA	NA	NA	NA	NA	NA	NA	NA	NA	NA	NA	NA	1.092	1.039	0.828	0.715	0.761	0.985	0.832	1.022	1.403	0.944	High	0.00244	0.03261	0.198	2.45
[K].AAATPEPAMAQPDSTAPEGATGQAPPSSK.[G]	1xTMT6plex [K29]; 1xTMT6plex [N-Term]	Q8NCB2-3; Q8NCB2		Isoform 3 of CaM kinase-like vesicle-associated protein OS=Homo sapiens GN=CAMKV;CaM kinase-like vesicle-associated protein OS=Homo sapiens GN=CAMKV PE=1 SV=2	NA	NA	NA	NA	NA	NA	NA	NA	NA	NA	0.611	1.033	1.136	0.999	1.089	1.104	1	1.04	0.807	0.969	NA	NA	NA	NA	NA	NA	NA	NA	NA	NA	High	1.958e-05	1.195e-06	2.062	5.66
[K].AAATPEPAMAQPDSTAPEGATGQAPPSSK.[G]	1xDeamidated [Q23]; 1xTMT6plex [K29]; 1xTMT6plex [N-Term]	Q8NCB2-3; Q8NCB2		Isoform 3 of CaM kinase-like vesicle-associated protein OS=Homo sapiens GN=CAMKV;CaM kinase-like vesicle-associated protein OS=Homo sapiens GN=CAMKV PE=1 SV=2	NA	NA	NA	NA	NA	NA	NA	NA	NA	NA	0.931	1.133	1.172	0.96	1.32	1.086	1.32	1.102	1.575	1.488	NA	NA	NA	NA	NA	NA	NA	NA	NA	NA	High	3.19e-05	8.212e-05	1.227	4.83
[K].AAATPEPAMAQPDSTAPEGATGQAPPSSK.[G]	1xTMT6plex [K29]; 1xTMT6plex [N-Term]; 1xPhospho [T4(100)]	Q8NCB2-3; Q8NCB2	Q8NCB2-3 1xPhospho [T428(100)]; Q8NCB2 1xPhospho [T459(100)]	Isoform 3 of CaM kinase-like vesicle-associated protein OS=Homo sapiens GN=CAMKV;CaM kinase-like vesicle-associated protein OS=Homo sapiens GN=CAMKV PE=1 SV=2	NA	NA	NA	NA	NA	NA	NA	NA	NA	NA	NA	NA	NA	NA	NA	NA	NA	NA	NA	NA	NA	NA	NA	NA	NA	NA	NA	NA	NA	NA	High	1.958e-05	1.788e-06	1.983	6.26
[K].AAATPEPAMAQPDSTAPEGATGQAPPSSK.[G]	1xDeamidated [Q23]; 1xTMT6plex [K29]; 1xTMT6plex [N-Term]; 1xPhospho [S28(98)]	Q8NCB2-3; Q8NCB2	Q8NCB2-3 1xPhospho [S452(98)]; Q8NCB2 1xPhospho [S483(98)]	Isoform 3 of CaM kinase-like vesicle-associated protein OS=Homo sapiens GN=CAMKV;CaM kinase-like vesicle-associated protein OS=Homo sapiens GN=CAMKV PE=1 SV=2	NA	NA	NA	NA	NA	NA	NA	NA	NA	NA	0.611	0.965	0.724	0.616	0.795	0.998	0.937	0.596	0.786	0.839	NA	NA	NA	NA	NA	NA	NA	NA	NA	NA	High	0.0001216	0.0005001	0.86	4.05
[K].AAATPEPAMAQPDSTAPEGATGQAPPSSK.[G]	1xOxidation [M9]; 1xTMT6plex [K29]; 1xTMT6plex [N-Term]; 1xPhospho [T4(100)]	Q8NCB2-3; Q8NCB2	Q8NCB2-3 1xPhospho [T428(100)]; Q8NCB2 1xPhospho [T459(100)]	Isoform 3 of CaM kinase-like vesicle-associated protein OS=Homo sapiens GN=CAMKV;CaM kinase-like vesicle-associated protein OS=Homo sapiens GN=CAMKV PE=1 SV=2	NA	NA	NA	NA	NA	NA	NA	NA	NA	NA	0.775	0.878	0.877	1.386	1.094	1.48	1.463	0.948	1.132	1.001	NA	NA	NA	NA	NA	NA	NA	NA	NA	NA	High	0.00067	0.004414	0.459	4.53
[K].AAATPESQEPQAK.[G]	1xTMT6plex [K13]; 1xTMT6plex [N-Term]	P49006		MARCKS-related protein OS=Homo sapiens GN=MARCKSL1 PE=1 SV=2	1.497	1.222	1.039	1.114	1.67	1.729	1.252	1.337	1.561	1.499	1.45	0.877	0.991	0.856	0.953	0.851	0.897	1.009	0.878	0.864	NA	NA	NA	NA	NA	NA	NA	NA	NA	NA	High	5.789e-05	0.000136	1.125	4.2
[K].AAATPESQEPQAK.[G]	1xDeamidated [Q8]; 1xTMT6plex [K13]; 1xTMT6plex [N-Term]	P49006		MARCKS-related protein OS=Homo sapiens GN=MARCKSL1 PE=1 SV=2	NA	NA	NA	NA	NA	NA	NA	NA	NA	NA	1.239	0.971	1.223	0.709	1.025	0.831	1.034	1.417	0.79	0.974	NA	NA	NA	NA	NA	NA	NA	NA	NA	NA	High	0.0009281	0.008599	0.36	3.96
[K].AAATPESQEPQAK.[G]	1xTMT6plex [K13]; 1xTMT6plex [N-Term]; 1xPhospho [T4(100)]	P49006	P49006 1xPhospho [T148(100)]	MARCKS-related protein OS=Homo sapiens GN=MARCKSL1 PE=1 SV=2	0.594	1.824	0.701	1.024	0.926	0.523	1.235	1.426	1.183	0.985	0.61	0.805	0.478	1.157	0.812	1.118	1.041	0.832	0.681	0.941	1.392	0.851	1.165	0.719	0.937	0.95	0.648	1.09	0.991	0.972	High	2.398e-05	1.557e-05	1.265	3.74
[K].AAATPESQEPQAK.[G]	1xDeamidated [Q]; 1xTMT6plex [K13]; 1xTMT6plex [N-Term]; 1xPhospho [T4(100)]	P49006	P49006 1xPhospho [T148(100)]	MARCKS-related protein OS=Homo sapiens GN=MARCKSL1 PE=1 SV=2	NA	NA	NA	NA	NA	NA	NA	NA	NA	NA	1.153	0.868	0.733	0.986	0.814	1.14	1.318	1.086	0.803	1.012	1.349	0.886	1.216	0.821	0.985	0.96	0.731	1.108	0.985	0.932	High	4.331e-05	0.0001349	1.131	3.27
[K].AAATPESQEPQAK.[G]	1xTMT6plex [K13]; 1xTMT6plex [N-Term]; 2xPhospho [T4(100); S7(100)]	P49006	P49006 2xPhospho [T148(100); S151(100)]	MARCKS-related protein OS=Homo sapiens GN=MARCKSL1 PE=1 SV=2	0.66	2.075	1.304	0.798	0.889	1.238	0.746	2.027	1.456	1.253	0.552	0.766	1.145	0.49	1.03	0.712	1.061	1.211	0.453	0.98	NA	NA	NA	NA	NA	NA	NA	NA	NA	NA	High	3.931e-05	7.777e-05	1.026	3.19
[R].AAATTPTK.[V]	1xTMT6plex [K8]; 1xTMT6plex [N-Term]; 1xPhospho [T5(100)]	Q8N3V7-2; Q8N3V7	Q8N3V7-2 1xPhospho [T217(100)]; Q8N3V7 1xPhospho [T461(100)]	Isoform 2 of Synaptopodin OS=Homo sapiens GN=SYNPO;Synaptopodin OS=Homo sapiens GN=SYNPO PE=1 SV=2	0.699	0.61	0.534	0.781	0.929	0.45	0.798	1.006	4.622	1.04	5.459	0.666	0.693	0.757	0.524	1.07	0.507	0.584	0.709	0.994	2.588	0.644	0.641	0.608	0.571	0.76	0.791	0.627	0.789	0.997	High	0.0004136	0.003037	0.478	2.75
[K].AAAVLPVLDLAQR.[Q]	1xTMT6plex [N-Term]	E7EPT4		NADH dehydrogenase [ubiquinone] flavoprotein 2, mitochondrial OS=Homo sapiens GN=NDUFV2 PE=1 SV=1	NA	NA	NA	NA	NA	NA	NA	NA	NA	NA	1.165	0.892	1.257	0.787	1.007	1.133	1.036	1.022	1.033	0.51	1.182	1.402	1.018	1.124	1.13	1.03	1.154	1.139	0.896	1.173	High	2.898e-05	1.281e-05	1.832	3.65
[R].AAAWEPTEPPDGDFQTEV.[-]	1xTMT6plex [N-Term]	A2A3C1; A2A3C6		Brain-specific angiogenesis inhibitor 2 OS=Homo sapiens GN=BAI2 PE=1 SV=1;Brain-specific angiogenesis inhibitor 2 OS=Homo sapiens GN=BAI2 PE=1 SV=1	NA	NA	NA	NA	NA	NA	NA	NA	NA	NA	0.957	0.839	1.506	0.761	1.207	0.926	0.908	1.089	0.955	0.944	NA	NA	NA	NA	NA	NA	NA	NA	NA	NA	High	0.0001166	0.0004344	0.888	3.39
[R].AAAWEPTEPPDGDFQTEV.[-]	1xDeamidated [Q15]; 1xTMT6plex [N-Term]	A2A3C1; A2A3C6		Brain-specific angiogenesis inhibitor 2 OS=Homo sapiens GN=BAI2 PE=1 SV=1;Brain-specific angiogenesis inhibitor 2 OS=Homo sapiens GN=BAI2 PE=1 SV=1	NA	NA	NA	NA	NA	NA	NA	NA	NA	NA	1.116	1.11	1.172	1.021	1.213	1.145	1.299	1.13	1.074	1.099	NA	NA	NA	NA	NA	NA	NA	NA	NA	NA	High	0.0008107	0.006107	0.409	2.82
[K].AAAYDISEDEED.[-]	1xTMT6plex [N-Term]	P49585		Choline-phosphate cytidylyltransferase A OS=Homo sapiens GN=PCYT1A PE=1 SV=2	1.251	0.952	1.035	1.113	1.03	1.23	0.944	1.017	0.859	0.973	0.709	0.746	1.024	0.78	1.086	0.924	0.972	1.086	0.653	0.756	NA	NA	NA	NA	NA	NA	NA	NA	NA	NA	High	3.931e-05	0.0001425	0.934	2.84
[K].AAAYDISEDEED.[-]	1xTMT6plex [N-Term]; 1xPhospho [S7(100)]	P49585	P49585 1xPhospho [S362(100)]	Choline-phosphate cytidylyltransferase A OS=Homo sapiens GN=PCYT1A PE=1 SV=2	1.052	1.01	1.127	1.159	1.113	1.174	1.294	0.9	1.567	1.032	0.471	0.723	1.03	0.712	1.297	1.051	0.852	0.764	0.631	0.999	0.656	0.73	1.09	0.949	1.315	0.915	1.006	1.122	1.059	1.097	High	0.0002246	0.001359	0.594	2.66
[R].AACEQLHQQQQQQQEETAAATLLLQGEEEGEED.[-]	1xCarbamidomethyl [C3]; 1xTMT6plex [N-Term]	Q00577		Transcriptional activator protein Pur-alpha OS=Homo sapiens GN=PURA PE=1 SV=2	NA	NA	NA	NA	NA	NA	NA	NA	NA	NA	0.782	0.88	1.062	0.847	1.166	1.032	0.971	1.022	0.905	1.046	0.966	1.1	1.051	1.186	1.336	1.114	1.142	1.133	0.96	1.074	High	1.958e-05	1.068e-08	2.987	7.64
[R].AACEQLHQQQQQQQEETAAATLLLQGEEEGEED.[-]	1xCarbamidomethyl [C3]; 1xDeamidated [Q]; 1xTMT6plex [N-Term]	Q00577		Transcriptional activator protein Pur-alpha OS=Homo sapiens GN=PURA PE=1 SV=2	NA	NA	NA	NA	NA	NA	NA	NA	NA	NA	0.929	0.884	1.084	0.852	1.166	1.036	0.989	0.992	0.89	0.99	0.956	1.091	1.164	1.047	1.189	1.116	1.021	1.117	1.016	1.064	High	1.958e-05	1.787e-07	2.434	6.79
[R].AACEQLHQQQQQQQEETAAATLLLQGEEEGEED.[-]	1xCarbamidomethyl [C3]; 2xDeamidated [Q]; 1xTMT6plex [N-Term]	Q00577		Transcriptional activator protein Pur-alpha OS=Homo sapiens GN=PURA PE=1 SV=2	NA	NA	NA	NA	NA	NA	NA	NA	NA	NA	0.924	0.858	1.042	0.756	1.13	0.887	0.99	0.993	0.832	0.997	1.013	1.022	1.161	0.949	1.166	1.017	1.141	1.18	1.036	1.159	High	1.958e-05	2.878e-06	1.89	4.67
[R].AACEQLHQQQQQQQEETAAATLLLQGEEEGEED.[-]	1xCarbamidomethyl [C3]; 3xDeamidated [Q13; Q14; Q25]; 1xTMT6plex [N-Term]	Q00577		Transcriptional activator protein Pur-alpha OS=Homo sapiens GN=PURA PE=1 SV=2	NA	NA	NA	NA	NA	NA	NA	NA	NA	NA	NA	NA	NA	NA	NA	NA	NA	NA	NA	NA	0.712	0.951	0.86	0.793	1.007	1.001	0.961	0.91	0.85	0.99	High	4.331e-05	9.884e-05	1.209	4.34
[R].AACLHSPGLGQPR.[G]	1xCarbamidomethyl [C3]; 1xTMT6plex [N-Term]; 1xPhospho [S6(100)]	Q86SQ6-1	Q86SQ6-1 1xPhospho [S1065(100)]	Isoform 1 of Probable G-protein coupled receptor 123 OS=Homo sapiens GN=GPR123	0.753	1.052	1.059	0.87	0.945	1.423	1.169	0.99	1.013	1.021	0.496	0.729	0.572	1.034	1	1.258	0.912	0.75	0.914	0.921	0.997	0.692	1.337	0.85	1.595	1.201	1.619	0.743	1.042	0.978	High	2.398e-05	3.367e-06	1.492	4.81
[R].AACSDPGASGR.[A]	1xCarbamidomethyl [C3]; 1xTMT6plex [N-Term]; 1xPhospho [S4(100)]	Q92837	Q92837 1xPhospho [S258(100)]	Proto-oncogene FRAT1 OS=Homo sapiens GN=FRAT1 PE=1 SV=3	0.81	1.266	1.335	0.711	1.397	0.691	1.054	0.567	0.394	0.822	0.119	0.664	0.543	1.083	1.373	1.313	1.096	0.597	1.051	1.118	NA	NA	NA	NA	NA	NA	NA	NA	NA	NA	High	8.799e-05	0.0002774	0.833	3.14
[K].AADAVNK.[M]	1xTMT6plex [K7]; 1xTMT6plex [N-Term]	O60749		Sorting nexin-2 OS=Homo sapiens GN=SNX2 PE=1 SV=2	NA	NA	NA	NA	NA	NA	NA	NA	NA	NA	1.352	0.917	1.059	0.915	1.195	0.909	1.037	1.216	0.962	1.116	NA	NA	NA	NA	NA	NA	NA	NA	NA	NA	High	0.000209	0.001466	0.655	3.04
[R].AADCEVEQWDSDEPIPAK.[E]	1xCarbamidomethyl [C4]; 1xTMT6plex [K18]; 1xTMT6plex [N-Term]	Q9UBQ7		Glyoxylate reductase/hydroxypyruvate reductase OS=Homo sapiens GN=GRHPR PE=1 SV=1	0.957	1.148	1.487	0.691	1.754	1.085	1.266	0.674	0.875	1.055	0.662	0.552	0.688	0.933	0.963	1.163	0.823	0.852	0.584	0.983	1.188	0.974	1.281	1.424	1.391	1.142	1.18	1.248	1.308	1.068	High	2.398e-05	1.653e-08	2.278	4.87
[R].AADCEVEQWDSDEPIPAK.[E]	1xCarbamidomethyl [C4]; 1xDeamidated [Q8]; 1xTMT6plex [K18]; 1xTMT6plex [N-Term]	Q9UBQ7		Glyoxylate reductase/hydroxypyruvate reductase OS=Homo sapiens GN=GRHPR PE=1 SV=1	NA	NA	NA	NA	NA	NA	NA	NA	NA	NA	NA	NA	NA	NA	NA	NA	NA	NA	NA	NA	1.167	1.025	1.178	1.313	1.308	1.049	0.936	1.273	1.086	0.962	High	4.331e-05	0.0001341	1.132	2.66
[R].AADEEAFEDNSEEYIR.[R]	1xTMT6plex [N-Term]	P55060		Exportin-2 OS=Homo sapiens GN=CSE1L PE=1 SV=3	1.041	0.728	0.925	0.941	0.959	1.099	0.735	0.851	0.81	0.788	1.373	0.937	1.234	0.837	1.127	0.927	1.031	1.251	0.824	1.059	0.954	1.029	0.903	1.149	0.927	1.004	0.879	0.961	0.77	1.022	High	2.398e-05	7.699e-07	1.71	4.3
[R].AADEEAFEDNSEEYIR.[R]	1xDeamidated [N10]; 1xTMT6plex [N-Term]	P55060		Exportin-2 OS=Homo sapiens GN=CSE1L PE=1 SV=3	NA	NA	NA	NA	NA	NA	NA	NA	NA	NA	1.238	0.96	1.155	0.936	0.947	0.931	1.299	1.01	0.724	0.914	0.942	1.138	1.029	1.127	1.129	1.109	0.991	1.125	1.003	0.991	High	2.898e-05	1.122e-05	1.87	3.65
[K].AADESER.[GW]	1xTMT6plex [N-Term]	J3KN67; Q5TCU3; P06753-5; P09493-5; Q6ZN40; P09493-6; P67936; P09493; P06753-4; P06753-6; P07951-2		Tropomyosin alpha-3 chain OS=Homo sapiens GN=TPM3 PE=1 SV=1;Tropomyosin beta chain OS=Homo sapiens GN=TPM2 PE=1 SV=1;Isoform 5 of Tropomyosin alpha-3 chain OS=Homo sapiens GN=TPM3;Isoform 5 of Tropomyosin alpha-1 chain OS=Homo sapiens GN=TPM1;Tropomyosin 1 (Alpha), isoform CRA_f OS=Homo sapiens GN=TPM1 PE=1 SV=1;Isoform 6 of Tropomyosin alpha-1 chain OS=Homo sapiens GN=TPM1;Tropomyosin alpha-4 ch…	1.155	1.08	1.099	0.944	1.106	1.269	0.653	0.967	0.994	0.256	1.611	0.852	1.195	0.76	1.019	0.912	0.925	0.995	0.805	0.963	0.91	0.92	0.852	1.029	0.951	0.959	0.85	0.903	0.911	0.964	High	0.0001077	0.0006196	0.711	2.75
[K].AADEVAEGK.[L]	1xTMT6plex [K9]; 1xTMT6plex [N-Term]	P07954		Fumarate hydratase, mitochondrial OS=Homo sapiens GN=FH PE=1 SV=3	NA	NA	NA	NA	NA	NA	NA	NA	NA	NA	1.537	0.92	1.027	0.65	1.033	0.894	0.916	1.099	0.855	0.947	1.032	1.255	0.843	1.16	1.094	1.172	1.03	1.039	0.816	1.064	High	1.958e-05	3.542e-05	1.396	4.09
[K].AADFEDLLSGQGFNAHK.[D]	1xTMT6plex [K17]; 1xTMT6plex [N-Term]	O75061-2; O75061		Isoform 2 of Putative tyrosine-protein phosphatase auxilin OS=Homo sapiens GN=DNAJC6;Putative tyrosine-protein phosphatase auxilin OS=Homo sapiens GN=DNAJC6 PE=1 SV=3	NA	NA	NA	NA	NA	NA	NA	NA	NA	NA	NA	NA	NA	NA	NA	NA	NA	NA	NA	NA	NA	NA	NA	NA	NA	NA	NA	NA	NA	NA	High	4.331e-05	5.927e-05	1.357	4.02
[R].AADFIDQALAQK.[N]	1xTMT6plex [K12]; 1xTMT6plex [N-Term]	P51452		Dual specificity protein phosphatase 3 OS=Homo sapiens GN=DUSP3 PE=1 SV=1	NA	NA	NA	NA	NA	NA	NA	NA	NA	NA	NA	NA	NA	NA	NA	NA	NA	NA	NA	NA	0.885	0.871	0.892	0.823	1.045	1.044	0.938	1.014	0.74	0.921	High	8.329e-05	0.00033	0.935	3.35
[R].AADGGERPLAASPPGTVK.[A]	1xTMT6plex [K18]; 1xTMT6plex [N-Term]; 1xPhospho [S12(100)]	O95785	O95785 1xPhospho [S1517(100)]	Protein Wiz OS=Homo sapiens GN=WIZ PE=1 SV=2	NA	NA	NA	NA	NA	NA	NA	NA	NA	NA	NA	NA	NA	NA	NA	NA	NA	NA	NA	NA	NA	NA	NA	NA	NA	NA	NA	NA	NA	NA	High	4.331e-05	6.725e-05	1.318	3.83
[R].AADGPGDR.[F]	1xTMT6plex [N-Term]	Q9NQX3		Gephyrin OS=Homo sapiens GN=GPHN PE=1 SV=1	NA	NA	NA	NA	NA	NA	NA	NA	NA	NA	NA	NA	NA	NA	NA	NA	NA	NA	NA	NA	0.969	1.094	1.006	0.895	1.145	1.034	0.996	1.023	1.004	1.047	High	0.0003306	0.001785	0.601	2.55
[R].AADKSPESQNLIDGTK.[K]	2xTMT6plex [K4; K16]; 1xTMT6plex [N-Term]; 1xPhospho [S5(100)]	Q9HCE3	Q9HCE3 1xPhospho [S314(100)]	Zinc finger protein 532 OS=Homo sapiens GN=ZNF532 PE=1 SV=2	1.07	0.883	0.978	0.921	1.082	0.863	0.878	0.916	1.135	0.985	NA	NA	NA	NA	NA	NA	NA	NA	NA	NA	NA	NA	NA	NA	NA	NA	NA	NA	NA	NA	High	2.398e-05	3.569e-05	1.142	4.05
[K].AADIDQEVK.[E]	1xTMT6plex [K9]; 1xTMT6plex [N-Term]	Q86VP6		Cullin-associated NEDD8-dissociated protein 1 OS=Homo sapiens GN=CAND1 PE=1 SV=2	NA	NA	NA	NA	NA	NA	NA	NA	NA	NA	1.639	0.817	1.257	0.806	1.003	0.911	0.979	1.044	0.885	0.975	NA	NA	NA	NA	NA	NA	NA	NA	NA	NA	High	3.19e-05	8.798e-05	1.213	3.82
[K].AADIDQEVK.[E]	1xDeamidated [Q6]; 1xTMT6plex [K9]; 1xTMT6plex [N-Term]	Q86VP6		Cullin-associated NEDD8-dissociated protein 1 OS=Homo sapiens GN=CAND1 PE=1 SV=2	NA	NA	NA	NA	NA	NA	NA	NA	NA	NA	NA	NA	NA	NA	NA	NA	NA	NA	NA	NA	0.986	1.122	0.985	1.224	1.285	1.24	1.173	1.119	1.114	1.11	High	0.0001269	0.0008731	0.747	3.75
[K].AADLNGDLTATR.[E]	1xDeamidated [N5]; 1xTMT6plex [N-Term]	Q15293		Reticulocalbin-1 OS=Homo sapiens GN=RCN1 PE=1 SV=1	NA	NA	NA	NA	NA	NA	NA	NA	NA	NA	1.512	0.821	1.073	0.878	0.938	0.951	1.18	1.043	0.931	0.955	0.781	0.961	0.909	0.878	1.053	1.03	1.043	0.865	0.891	0.935	High	1.958e-05	6.667e-07	2.176	4.73
[K].AADLPDRDTWK.[G]	1xTMT6plex [K11]; 1xTMT6plex [N-Term]	P30531		Sodium- and chloride-dependent GABA transporter 1 OS=Homo sapiens GN=SLC6A1 PE=1 SV=2	NA	NA	NA	NA	NA	NA	NA	NA	NA	NA	2.329	0.925	1.08	0.965	1.113	1.111	1.146	0.97	0.982	0.897	NA	NA	NA	NA	NA	NA	NA	NA	NA	NA	High	0.0001216	0.0005006	0.859	3.31
[K].AADISLDNLVEGK.[R]	1xTMT6plex [K13]; 1xTMT6plex [N-Term]; 1xPhospho [S5(100)]	Q12888	Q12888 1xPhospho [S1618(100)]	Tumor suppressor p53-binding protein 1 OS=Homo sapiens GN=TP53BP1 PE=1 SV=2	NA	NA	NA	NA	NA	NA	NA	NA	NA	NA	NA	NA	NA	NA	NA	NA	NA	NA	NA	NA	NA	NA	NA	NA	NA	NA	NA	NA	NA	NA	High	0.0001216	0.0005409	0.844	3.71
[K].AADMLSGPR.[R]	1xTMT6plex [N-Term]	P30038		Delta-1-pyrroline-5-carboxylate dehydrogenase, mitochondrial OS=Homo sapiens GN=ALDH4A1 PE=1 SV=3	NA	NA	NA	NA	NA	NA	NA	NA	NA	NA	NA	NA	NA	NA	NA	NA	NA	NA	NA	NA	0.798	1.183	0.977	0.99	1.454	1.029	0.947	1.177	0.981	1.057	High	4.331e-05	6.883e-05	1.311	3.45
[K].AADPPAENSSAPEAEQGGAE.[-]	1xTMT6plex [N-Term]	H0Y449		Nuclease-sensitive element-binding protein 1 (Fragment) OS=Homo sapiens GN=YBX1 PE=1 SV=1	1.077	0.899	1.035	1.096	1.027	1.298	0.992	0.972	1.082	0.873	0.884	0.937	1.246	0.822	1.175	1.001	1.058	1.302	0.773	0.954	0.964	1.044	0.888	0.955	1.078	1.125	1.043	1.112	1.071	0.904	High	2.398e-05	6.817e-08	2.069	3.54
[K].AADPPAENSSAPEAEQGGAE.[-]	1xDeamidated [N8]; 1xTMT6plex [N-Term]	H0Y449		Nuclease-sensitive element-binding protein 1 (Fragment) OS=Homo sapiens GN=YBX1 PE=1 SV=1	NA	NA	NA	NA	NA	NA	NA	NA	NA	NA	1.306	0.946	0.854	1.085	1.034	0.973	1.04	1.048	0.904	0.989	1.008	1.128	0.984	0.997	1.099	1.339	1.113	0.82	0.985	0.921	High	1.958e-05	2.212e-06	1.941	4.8
[K].AADPPAENSSAPEAEQGGAE.[-]	1xTMT6plex [N-Term]; 1xPhospho [S]	H0Y449		Nuclease-sensitive element-binding protein 1 (Fragment) OS=Homo sapiens GN=YBX1 PE=1 SV=1	1.05	0.97	1.137	1.025	1.104	0.946	1.032	0.872	1.003	0.941	0.948	0.794	1.07	0.875	1.381	1.101	1.334	1.236	0.776	0.955	0.854	1.052	0.989	0.856	1.017	1.154	0.842	1.114	1.018	0.952	High	2.398e-05	2.778e-05	1.179	3.07
[K].AADPPAENSSAPEAEQGGAE.[-]	1xDeamidated [N8]; 1xTMT6plex [N-Term]; 1xPhospho [S]	H0Y449		Nuclease-sensitive element-binding protein 1 (Fragment) OS=Homo sapiens GN=YBX1 PE=1 SV=1	NA	NA	NA	NA	NA	NA	NA	NA	NA	NA	NA	NA	NA	NA	NA	NA	NA	NA	NA	NA	0.948	1.118	1.095	0.95	1.185	1.114	0.902	1.004	1.077	0.905	High	0.0008279	0.007567	0.354	2.75
[R].AADPSSLQSHIPVLDK.[G]	1xTMT6plex [K16]; 1xTMT6plex [N-Term]; 1xPhospho [S5(98.6)]	F8W9J4; E9PEB9	F8W9J4 1xPhospho [S6996(98.6)]; E9PEB9 1xPhospho [S5197(98.6)]	Dystonin OS=Homo sapiens GN=DST PE=1 SV=1;Dystonin OS=Homo sapiens GN=DST PE=1 SV=3	NA	NA	NA	NA	NA	NA	NA	NA	NA	NA	NA	NA	NA	NA	NA	NA	NA	NA	NA	NA	0.778	0.976	0.91	0.971	0.836	0.913	0.861	0.937	1.133	1.016	High	0.0005589	0.00342	0.465	2.88
[K].AADRLPNLSSPSAEGPPGPPSGPAPR.[K]	1xTMT6plex [N-Term]; 1xPhospho [S9(98.5)]	O60784	O60784 1xPhospho [S461(98.5)]	Target of Myb protein 1 OS=Homo sapiens GN=TOM1 PE=1 SV=2	0.593	1.097	0.603	0.776	0.727	0.685	1.821	0.851	0.817	1.03	1.345	1.152	0.67	1.769	0.673	1.605	1.148	0.773	1.41	1.16	1.135	0.812	1.303	0.776	0.93	0.93	1.156	0.725	1.203	0.971	High	2.398e-05	8.559e-11	3.056	7.59
[K].AADRLPNLSSPSAEGPPGPPSGPAPR.[K]	1xDeamidated [N7]; 1xTMT6plex [N-Term]; 1xPhospho [S9(100)]	O60784	O60784 1xPhospho [S461(100)]	Target of Myb protein 1 OS=Homo sapiens GN=TOM1 PE=1 SV=2	0.803	1.062	0.8	0.946	1.103	0.828	1.656	0.713	0.971	0.92	1.111	0.975	0.732	1.213	0.83	1.373	1.164	0.843	0.964	0.93	0.964	0.77	1.103	0.914	1.073	0.92	0.979	0.765	1.026	0.969	High	2.398e-05	4.31e-09	2.477	5.76
[R].AADSGSWER.[V]	1xTMT6plex [N-Term]; 1xPhospho [S6(100)]	Q674X7-3	Q674X7-3 1xPhospho [S8(100)]	Isoform 3 of Kazrin OS=Homo sapiens GN=KAZN	NA	NA	NA	NA	NA	NA	NA	NA	NA	NA	0.396	1.358	0.699	0.882	0.852	1.096	0.906	0.899	1.374	0.948	0.788	1.059	0.826	0.893	0.844	0.889	1.101	0.755	0.53	0.926	High	0.0007575	0.006608	0.37	2.46
[R].AADSQNSGEGNTGAAESSFSQEVSR.[E]	1xTMT6plex [N-Term]; 1xPhospho [S7(98.8)]	P12270	P12270 1xPhospho [S2037(98.8)]	Nucleoprotein TPR OS=Homo sapiens GN=TPR PE=1 SV=3	NA	NA	NA	NA	NA	NA	NA	NA	NA	NA	NA	NA	NA	NA	NA	NA	NA	NA	NA	NA	0.802	1.025	1.097	1.221	1.004	0.967	0.958	1.467	0.81	1.013	High	2.398e-05	1.809e-09	2.605	6.35
[R].AADSQNSGEGNTGAAESSFSQEVSR.[E]	1xDeamidated [N11]; 1xTMT6plex [N-Term]; 1xPhospho [S4(100)]	P12270	P12270 1xPhospho [S2034(100)]	Nucleoprotein TPR OS=Homo sapiens GN=TPR PE=1 SV=3	1.162	0.909	0.942	1.079	1.098	1.348	1.203	0.876	1.063	0.893	NA	NA	NA	NA	NA	NA	NA	NA	NA	NA	NA	NA	NA	NA	NA	NA	NA	NA	NA	NA	High	2.398e-05	1.161e-06	1.649	4.94
[R].AADSSAPEDSEK.[L]	1xTMT6plex [K12]; 1xTMT6plex [N-Term]; 1xPhospho [S10(100)]	Q08357	Q08357 1xPhospho [S413(100)]	Sodium-dependent phosphate transporter 2 OS=Homo sapiens GN=SLC20A2 PE=1 SV=1	NA	NA	NA	NA	NA	NA	NA	NA	NA	NA	1.183	1.003	0.917	0.925	1.022	0.846	0.94	0.963	0.945	0.905	0.908	0.938	0.826	0.618	0.741	0.901	0.732	0.667	0.792	0.881	High	0.0002222	0.001316	0.667	2.73
[R].AADSSDSDGAEESPAEPGAPR.[E]	1xTMT6plex [N-Term]; 1xPhospho [S5(98.9)]	P16383	P16383 1xPhospho [S17(98.9)]	GC-rich sequence DNA-binding factor 2 OS=Homo sapiens GN=GCFC2 PE=1 SV=2	1.123	1.043	1.144	1.175	1.208	1.317	0.95	1.113	1.287	1.072	1.698	0.883	0.939	0.979	1.051	0.94	1.273	1.009	0.842	0.651	1.104	1.091	0.908	1.263	1.105	1.232	1.007	1.111	0.861	1.084	High	2.398e-05	2.583e-08	2.212	5.18
[R].AADSSDSDGAEESPAEPGAPR.[E]	1xTMT6plex [N-Term]; 2xPhospho [S4(98.4); S]	P16383	P16383 2xPhospho [S16(98.4); S]	GC-rich sequence DNA-binding factor 2 OS=Homo sapiens GN=GCFC2 PE=1 SV=2	NA	NA	NA	NA	NA	NA	NA	NA	NA	NA	2.168	0.921	0.976	0.945	1.146	1.065	1.154	0.981	0.938	0.815	NA	NA	NA	NA	NA	NA	NA	NA	NA	NA	High	4.568e-05	0.0001096	1.169	4.33
[K].AAEAAAAPAESAAPAAGEEPSK.[E]	1xTMT6plex [K22]; 1xTMT6plex [N-Term]	P80723		Brain acid soluble protein 1 OS=Homo sapiens GN=BASP1 PE=1 SV=2	0.985	0.74	1.02	0.957	1.028	0.978	0.805	0.814	1.174	0.93	1.563	0.972	1.269	0.78	1.126	0.956	0.949	0.978	0.95	1.053	0.98	0.988	0.923	1.194	1.077	1.089	1.015	1.037	0.876	1.012	High	1.958e-05	1.52e-08	2.918	6.2
[K].AAEAAAAPAESAAPAAGEEPSK.[E]	1xTMT6plex [K22]; 1xTMT6plex [N-Term]; 1xPhospho [S11(100)]	P80723	P80723 1xPhospho [S132(100)]	Brain acid soluble protein 1 OS=Homo sapiens GN=BASP1 PE=1 SV=2	1.309	0.746	1.176	0.932	1.748	1.715	0.89	1.073	2.665	3.876	1.08	0.813	1.061	0.812	0.98	0.825	1.097	1.2	0.778	0.986	0.738	1.087	0.645	2.065	0.816	0.849	0.678	1.876	0.622	1.018	High	2.398e-05	5.232e-09	2.448	5.32
[K].AAEAAAAPAESAAPAAGEEPSKEEGEPK.[K]	2xTMT6plex [K22; K28]; 1xTMT6plex [N-Term]	P80723		Brain acid soluble protein 1 OS=Homo sapiens GN=BASP1 PE=1 SV=2	1.319	0.662	0.903	1.05	1.263	1.128	0.825	0.856	1.389	1.078	1.324	0.988	1.279	0.687	1.18	0.887	0.912	1.058	0.946	0.985	0.904	1.181	0.829	1.174	1.112	0.906	1.203	1.044	0.725	0.963	High	2.398e-05	2.978e-10	2.872	5.36
[K].AAEAAAAPAESAAPAAGEEPSKEEGEPK.[K]	2xTMT6plex [K22; K28]; 1xTMT6plex [N-Term]; 1xPhospho [S21(100)]	P80723	P80723 1xPhospho [S142(100)]	Brain acid soluble protein 1 OS=Homo sapiens GN=BASP1 PE=1 SV=2	0.65	1.055	0.749	0.81	0.759	0.68	0.894	0.937	0.716	1.099	1.304	0.714	1.605	0.757	1.274	0.984	0.986	0.986	0.897	1.046	1.16	1.157	1.114	1.178	1.167	1.1	1.171	1.298	0.925	1.123	High	1.958e-05	2.578e-06	1.911	4.74
[K].AAEAAPPTQEAQGETEPTEQAPDALEQAADTSR.[R]	1xTMT6plex [N-Term]	Q8N163		Cell cycle and apoptosis regulator protein 2 OS=Homo sapiens GN=CCAR2 PE=1 SV=2	1.598	0.961	1.626	1.23	1.617	1.944	1.116	0.974	1.262	1.326	0.513	1.098	1.345	1.023	1.449	1.228	1.311	1.24	1.118	1.231	1.139	1.374	0.889	1.324	1.269	1.227	1.006	1.127	1.209	1.282	High	2.398e-05	9.549e-10	2.7	6.05
[K].AAEAAPPTQEAQGETEPTEQAPDALEQAADTSR.[R]	1xDeamidated [Q]; 1xTMT6plex [N-Term]	Q8N163		Cell cycle and apoptosis regulator protein 2 OS=Homo sapiens GN=CCAR2 PE=1 SV=2	0.845	0.932	0.734	0.97	0.95	0.998	0.683	0.736	0.941	1.033	1.101	0.847	1.342	0.893	1.239	0.83	1.014	1.413	0.858	1.115	NA	NA	NA	NA	NA	NA	NA	NA	NA	NA	High	2.398e-05	7.324e-09	2.398	6.13
[K].AAEAAPPTQEAQGETEPTEQAPDALEQAADTSR.[R]	2xDeamidated [Q12; Q20]; 1xTMT6plex [N-Term]	Q8N163		Cell cycle and apoptosis regulator protein 2 OS=Homo sapiens GN=CCAR2 PE=1 SV=2	NA	NA	NA	NA	NA	NA	NA	NA	NA	NA	0.634	0.797	1.288	0.931	1.241	1.057	1.141	0.996	0.817	1.011	NA	NA	NA	NA	NA	NA	NA	NA	NA	NA	High	3.19e-05	0.0001072	1.173	4.8
[K].AAEAAPPTQEAQGETEPTEQAPDALEQAADTSR.[R]	3xDeamidated [Q9; Q12; Q20]; 1xTMT6plex [N-Term]	Q8N163		Cell cycle and apoptosis regulator protein 2 OS=Homo sapiens GN=CCAR2 PE=1 SV=2	1.147	0.847	1.072	1.001	1.139	0.922	0.951	0.79	1.185	0.888	NA	NA	NA	NA	NA	NA	NA	NA	NA	NA	1.08	1.029	1.099	1.354	1.301	0.951	1.191	1.168	0.969	0.946	High	2.398e-05	2.471e-07	1.878	4.97
[K].AAEAFSELSK.[R]	1xTMT6plex [K10]; 1xTMT6plex [N-Term]; 1xPhospho [S9(100)]	Q12929	Q12929 1xPhospho [S298(100)]	Epidermal growth factor receptor kinase substrate 8 OS=Homo sapiens GN=EPS8 PE=1 SV=1	0.637	1.318	0.674	1.459	1.011	0.636	1.12	1.052	0.783	1.089	NA	NA	NA	NA	NA	NA	NA	NA	NA	NA	0.976	0.561	1.118	0.708	0.752	0.97	0.751	0.502	1.828	0.961	High	0.0001077	0.0006298	0.708	2.11
[K].AAEAGGAEEQYGFLTTPTK.[Q]	1xTMT6plex [K19]; 1xTMT6plex [N-Term]	P46821		Microtubule-associated protein 1B OS=Homo sapiens GN=MAP1B PE=1 SV=2	NA	NA	NA	NA	NA	NA	NA	NA	NA	NA	0.902	0.955	1.057	0.891	1.143	0.983	0.998	1.101	0.931	1.09	NA	NA	NA	NA	NA	NA	NA	NA	NA	NA	High	1.958e-05	2.245e-07	2.39	4.88
[K].AAEAGGAEEQYGFLTTPTK.[Q]	1xTMT6plex [K19]; 1xTMT6plex [N-Term]; 1xPhospho [T18(100)]	P46821	P46821 1xPhospho [T1069(100)]	Microtubule-associated protein 1B OS=Homo sapiens GN=MAP1B PE=1 SV=2	1.139	1.133	0.849	1.217	0.933	0.504	0.98	0.769	0.889	1.021	0.58	1.24	0.893	0.99	0.993	1.167	0.88	0.882	1.279	1.057	1.062	1.296	1.169	1.204	1.108	1.174	1.303	0.98	0.806	1.037	High	2.398e-05	3.283e-10	2.857	5.98
[K].AAEAGGAEEQYGFLTTPTK.[Q]	1xDeamidated [Q10]; 1xTMT6plex [K19]; 1xTMT6plex [N-Term]; 1xPhospho [T16(100)]	P46821	P46821 1xPhospho [T1067(100)]	Microtubule-associated protein 1B OS=Homo sapiens GN=MAP1B PE=1 SV=2	0.998	1.016	0.76	1.037	0.918	0.6	0.77	0.726	0.832	0.94	0.882	1.225	0.962	1.014	1.084	1.157	1.008	0.938	1.218	1.054	1.123	1.235	1.114	1.15	1.111	1.075	1.226	0.922	0.979	1.028	High	2.398e-05	5.976e-08	2.088	4.66
[R].AAEDDEDDDVDTK.[K]	1xTMT6plex [K13]; 1xTMT6plex [N-Term]	H7C2N1		Prothymosin alpha (Fragment) OS=Homo sapiens GN=PTMA PE=1 SV=1	1.449	1.121	1.553	0.823	1.103	1.404	1.089	0.936	0.972	0.898	0.446	0.688	1.176	0.664	1.279	0.943	1.073	1.107	0.495	0.955	0.76	1.163	0.847	1.007	0.902	0.959	0.799	1.266	0.971	0.94	High	2.398e-05	6.044e-10	2.767	5.03
[R].AAEDDEDDDVDTKK.[Q]	2xTMT6plex [K13; K14]; 1xTMT6plex [N-Term]	H7C2N1		Prothymosin alpha (Fragment) OS=Homo sapiens GN=PTMA PE=1 SV=1	NA	NA	NA	NA	NA	NA	NA	NA	NA	NA	NA	NA	NA	NA	NA	NA	NA	NA	NA	NA	NA	NA	NA	NA	NA	NA	NA	NA	NA	NA	High	3.19e-05	5.783e-05	1.298	3.99
[K].AAEDMPEAEQDLERPPTPAGGRPDSPGLQAPAGQQR.[A]	1xTMT6plex [N-Term]; 1xPhospho [S25(100)]	Q02410	Q02410 1xPhospho [S313(100)]	Amyloid beta A4 precursor protein-binding family A member 1 OS=Homo sapiens GN=APBA1 PE=1 SV=3	1.253	0.852	1.136	1.073	1.199	0.854	0.928	0.845	1.299	0.975	NA	NA	NA	NA	NA	NA	NA	NA	NA	NA	0.886	1.028	1.011	1.352	1.296	1.086	1.079	1.236	0.778	1.142	High	2.398e-05	1.34e-10	2.99	7.72
[K].AAEDMPEAEQDLERPPTPAGGRPDSPGLQAPAGQQR.[A]	1xDeamidated [Q10]; 1xTMT6plex [N-Term]; 1xPhospho [S25(100)]	Q02410	Q02410 1xPhospho [S313(100)]	Amyloid beta A4 precursor protein-binding family A member 1 OS=Homo sapiens GN=APBA1 PE=1 SV=3	1.252	0.88	1.078	1.068	1.157	0.989	0.942	0.903	1.325	0.999	NA	NA	NA	NA	NA	NA	NA	NA	NA	NA	0.964	1.227	1.063	1.234	1.126	1.044	1.112	1.047	0.963	1.136	High	2.398e-05	4.256e-08	2.138	5.95
[K].AAEDMPEAEQDLERPPTPAGGRPDSPGLQAPAGQQR.[A]	2xDeamidated [Q10; Q29]; 1xTMT6plex [N-Term]; 1xPhospho [S25(97.5)]	Q02410	Q02410 1xPhospho [S313(97.5)]	Amyloid beta A4 precursor protein-binding family A member 1 OS=Homo sapiens GN=APBA1 PE=1 SV=3	1.123	0.902	0.776	0.916	1.226	1.195	0.855	1.051	1.288	0.909	1.343	1.084	1.168	0.824	1.259	1.213	1.208	1.05	1.073	0.991	NA	NA	NA	NA	NA	NA	NA	NA	NA	NA	High	2.398e-05	2.944e-05	1.171	4.51
[K].AAEDMPEAEQDLERPPTPAGGRPDSPGLQAPAGQQR.[A]	1xOxidation [M5]; 1xTMT6plex [N-Term]; 1xPhospho [S25(96.9)]	Q02410	Q02410 1xPhospho [S313(96.9)]	Amyloid beta A4 precursor protein-binding family A member 1 OS=Homo sapiens GN=APBA1 PE=1 SV=3	1.342	0.926	1.095	1.133	1.295	0.775	0.922	0.823	1.292	0.992	NA	NA	NA	NA	NA	NA	NA	NA	NA	NA	0.853	0.926	0.867	1.15	0.919	0.966	0.98	1.061	0.743	0.853	High	2.398e-05	1.109e-07	1.997	6.48
[K].AAEDMPEAEQDLERPPTPAGGRPDSPGLQAPAGQQR.[A]	1xDeamidated [Q10]; 1xOxidation [M5]; 1xTMT6plex [N-Term]; 1xPhospho [S25(100)]	Q02410	Q02410 1xPhospho [S313(100)]	Amyloid beta A4 precursor protein-binding family A member 1 OS=Homo sapiens GN=APBA1 PE=1 SV=3	1.029	0.812	1.025	0.885	0.91	1.082	0.951	0.947	0.967	0.985	1.412	0.921	1.365	0.754	1.218	0.876	1.117	1.012	0.816	1.04	0.935	1.18	0.894	1.218	1.021	1.004	1.168	1.138	0.971	0.927	High	2.398e-05	1.467e-07	1.955	7.07
[K].AAEDMPEAEQDLERPPTPAGGRPDSPGLQAPAGQQR.[A]	1xTMT6plex [N-Term]; 2xPhospho [T17(100); S25(100)]	Q02410	Q02410 2xPhospho [T305(100); S313(100)]	Amyloid beta A4 precursor protein-binding family A member 1 OS=Homo sapiens GN=APBA1 PE=1 SV=3	0.851	1.021	0.853	1.052	0.94	0.848	1.287	1.094	1.056	1.162	1.2	1.151	0.625	1.102	0.999	1.305	1.219	0.747	1.219	0.96	1.25	0.629	1.294	0.748	1.175	1.001	1.432	0.615	1.16	1.047	High	2.398e-05	2.316e-09	2.569	8.16
[K].AAEDMPEAEQDLERPPTPAGGRPDSPGLQAPAGQQR.[A]	1xDeamidated [Q]; 1xTMT6plex [N-Term]; 2xPhospho [T17(100); S25(100)]	Q02410	Q02410 2xPhospho [T305(100); S313(100)]	Amyloid beta A4 precursor protein-binding family A member 1 OS=Homo sapiens GN=APBA1 PE=1 SV=3	0.83	0.913	0.654	1.067	0.875	0.726	1.191	0.851	0.901	0.866	NA	NA	NA	NA	NA	NA	NA	NA	NA	NA	NA	NA	NA	NA	NA	NA	NA	NA	NA	NA	High	2.398e-05	9.993e-08	2.012	6.55
[K].AAEDMPEAEQDLERPPTPAGGRPDSPGLQAPAGQQR.[A]	2xDeamidated [Q10; Q29]; 1xTMT6plex [N-Term]; 2xPhospho [T17(100); S25(100)]	Q02410	Q02410 2xPhospho [T305(100); S313(100)]	Amyloid beta A4 precursor protein-binding family A member 1 OS=Homo sapiens GN=APBA1 PE=1 SV=3	0.801	1.026	0.841	1.106	0.96	1.008	1.083	1.063	1.063	1.045	NA	NA	NA	NA	NA	NA	NA	NA	NA	NA	NA	NA	NA	NA	NA	NA	NA	NA	NA	NA	High	3.931e-05	0.0001571	0.919	4.73
[K].AAEDMPEAEQDLERPPTPAGGRPDSPGLQAPAGQQR.[A]	1xOxidation [M5]; 1xTMT6plex [N-Term]; 2xPhospho [T17(100); S25(100)]	Q02410	Q02410 2xPhospho [T305(100); S313(100)]	Amyloid beta A4 precursor protein-binding family A member 1 OS=Homo sapiens GN=APBA1 PE=1 SV=3	0.665	0.907	0.62	0.93	0.637	0.617	1.163	0.691	0.771	0.841	0.792	1.166	0.945	0.991	1.077	1.072	0.911	0.755	1.023	0.967	1.096	1.043	1.451	0.891	1.153	1.144	1.411	0.753	1.214	0.99	High	2.398e-05	1.923e-07	1.915	6.49
[K].AAEDMPEAEQDLERPPTPAGGRPDSPGLQAPAGQQR.[A]	1xDeamidated [Q10]; 1xOxidation [M5]; 1xTMT6plex [N-Term]; 2xPhospho [T17(100); S25(100)]	Q02410	Q02410 2xPhospho [T305(100); S313(100)]	Amyloid beta A4 precursor protein-binding family A member 1 OS=Homo sapiens GN=APBA1 PE=1 SV=3	NA	NA	NA	NA	NA	NA	NA	NA	NA	NA	1.099	1.091	0.686	0.891	1.024	0.942	1.262	0.811	1.027	0.917	0.877	0.958	1.173	0.99	1.143	1.019	1.25	1.098	1.025	1.048	High	6.299e-05	0.0002229	1.017	4.88
[K].AAEDSNLISGFDVPEGSDK.[V]	1xTMT6plex [K19]; 1xTMT6plex [N-Term]	Q2M2I8		AP2-associated protein kinase 1 OS=Homo sapiens GN=AAK1 PE=1 SV=3	NA	NA	NA	NA	NA	NA	NA	NA	NA	NA	1.147	0.952	1.33	0.66	1.213	0.937	0.876	1.187	1.05	1.006	0.899	1.143	0.838	1.285	1.132	1.076	1.141	1.121	0.751	1.01	High	1.958e-05	4.218e-08	2.717	6.44
[K].AAEDSNLISGFDVPEGSDK.[V]	1xDeamidated [N6]; 1xTMT6plex [K19]; 1xTMT6plex [N-Term]	Q2M2I8		AP2-associated protein kinase 1 OS=Homo sapiens GN=AAK1 PE=1 SV=3	NA	NA	NA	NA	NA	NA	NA	NA	NA	NA	NA	NA	NA	NA	NA	NA	NA	NA	NA	NA	1.019	1.149	0.785	1.062	1.008	1.054	1.159	1.073	0.791	0.932	High	2.898e-05	2.835e-06	2.259	5.15
[K].AAEDSNLISGFDVPEGSDK.[V]	1xTMT6plex [K19]; 1xTMT6plex [N-Term]; 1xPhospho [S17(100)]	Q2M2I8	Q2M2I8 1xPhospho [S910(100)]	AP2-associated protein kinase 1 OS=Homo sapiens GN=AAK1 PE=1 SV=3	NA	NA	NA	NA	NA	NA	NA	NA	NA	NA	0.714	0.913	0.964	0.716	0.973	1.041	0.83	0.948	1.034	0.907	0.881	1.034	1.037	1.052	0.945	1.02	0.945	1.02	0.879	1.023	High	1.958e-05	1.097e-05	1.627	4.96
[K].AAEDSNLISGFDVPEGSDK.[V]	1xDeamidated [N6]; 1xTMT6plex [K19]; 1xTMT6plex [N-Term]; 1xPhospho [S17(100)]	Q2M2I8	Q2M2I8 1xPhospho [S910(100)]	AP2-associated protein kinase 1 OS=Homo sapiens GN=AAK1 PE=1 SV=3	NA	NA	NA	NA	NA	NA	NA	NA	NA	NA	0.925	1.053	1.147	0.893	1.097	1.152	1.146	1.08	1.01	1.062	NA	NA	NA	NA	NA	NA	NA	NA	NA	NA	High	0.0001739	0.001214	0.689	3.89
[R].AAEEAEEAR.[V]	1xTMT6plex [N-Term]	Q15149-4; Q15149-8; Q15149-2		Isoform 4 of Plectin OS=Homo sapiens GN=PLEC;Isoform 8 of Plectin OS=Homo sapiens GN=PLEC;Isoform 2 of Plectin OS=Homo sapiens GN=PLEC	1.102	1.197	1.231	0.979	1.07	1.308	1.056	1.18	1.09	1.099	1.288	0.749	0.823	1.277	0.802	1.018	1.139	1.008	0.893	0.975	0.841	0.896	1.208	0.881	0.923	1.05	0.889	0.911	1.501	1.094	High	4.331e-05	0.0001057	1.191	3.65
[R].AAEEAFVNDIDESSPGTEWER.[V]	1xTMT6plex [N-Term]	P09496-2		Isoform Non-brain of Clathrin light chain A OS=Homo sapiens GN=CLTA	NA	NA	NA	NA	NA	NA	NA	NA	NA	NA	1.337	0.898	1.117	0.93	0.947	0.959	1.167	1.198	0.889	1.017	0.881	1.055	1.191	0.891	1.007	1.108	0.914	1.755	1.278	0.912	High	1.958e-05	1.138e-06	2.072	5.19
[R].AAEEAFVNDIDESSPGTEWER.[V]	1xDeamidated [N8]; 1xTMT6plex [N-Term]	P09496-2		Isoform Non-brain of Clathrin light chain A OS=Homo sapiens GN=CLTA	NA	NA	NA	NA	NA	NA	NA	NA	NA	NA	0.956	1.088	1.285	1.007	1.339	1.12	1.187	1.42	0.96	1.133	1.09	1.195	0.94	1.298	1.278	1.324	1.193	1.272	1.07	1.272	High	1.958e-05	3.554e-06	1.848	4.57
[R].AAEEAFVNDIDESSPGTEWER.[V]	1xTMT6plex [N-Term]; 1xPhospho [S14(97.4)]	P09496-2	P09496-2 1xPhospho [S176(97.4)]	Isoform Non-brain of Clathrin light chain A OS=Homo sapiens GN=CLTA	NA	NA	NA	NA	NA	NA	NA	NA	NA	NA	1.795	1.064	1.277	0.773	1.08	0.956	1.18	1.148	0.992	1.176	1.08	1.017	0.914	1.131	0.874	1.038	1.092	0.989	0.789	1.002	High	1.958e-05	3.208e-06	1.868	5.19
[R].AAEEEDEADPK.[R]	1xTMT6plex [K11]; 1xTMT6plex [N-Term]	P20962		Parathymosin OS=Homo sapiens GN=PTMS PE=1 SV=2	NA	NA	NA	NA	NA	NA	NA	NA	NA	NA	0.65	0.735	1.193	0.784	1.119	0.888	0.879	0.856	0.569	0.803	1.302	1.055	0.85	0.641	0.84	0.678	0.522	0.794	0.876	1.081	High	6.593e-05	0.0002378	1.01	3.38
[K].AAEEEPGEPFEIVER.[V]	1xTMT6plex [N-Term]	Q01484		Ankyrin-2 OS=Homo sapiens GN=ANK2 PE=1 SV=4	1.14	0.99	1.055	1.053	0.998	1.113	1.019	0.811	1.217	0.996	1.18	1.061	1.079	1.048	1.073	1.136	1.087	1.088	1.063	1.054	0.944	0.931	1.028	1.032	1.065	1.031	1.049	0.996	1.411	0.983	High	2.398e-05	2.785e-08	2.201	4.02
[K].AAEEPSK.[V]	1xTMT6plex [K7]; 1xTMT6plex [N-Term]	A0A087WZH7		Myristoylated alanine-rich C-kinase substrate OS=Homo sapiens GN=MARCKS PE=1 SV=1	1.398	0.755	1.16	0.954	1.145	1.153	0.679	0.931	1.02	1.147	1.417	0.988	1.252	0.786	1.017	0.88	0.816	0.978	0.775	0.927	0.921	0.973	0.882	0.951	0.928	0.836	0.806	0.907	0.791	0.883	High	0.0001352	0.0009961	0.722	2.37
[K].AAEEPSKVEEK.[K]	2xTMT6plex [K7; K11]; 1xTMT6plex [N-Term]	A0A087WZH7		Myristoylated alanine-rich C-kinase substrate OS=Homo sapiens GN=MARCKS PE=1 SV=1	NA	NA	NA	NA	NA	NA	NA	NA	NA	NA	0.976	0.97	1.05	0.745	1.035	0.851	0.949	0.987	0.818	0.892	NA	NA	NA	NA	NA	NA	NA	NA	NA	NA	High	3.19e-05	6.422e-05	1.277	3.76
[K].AAEEPSKVEEK.[K]	2xTMT6plex [K7; K11]; 1xTMT6plex [N-Term]; 1xPhospho [S6(100)]	A0A087WZH7	A0A087WZH7 1xPhospho [S262(100)]	Myristoylated alanine-rich C-kinase substrate OS=Homo sapiens GN=MARCKS PE=1 SV=1	1.131	0.921	1.101	0.82	1.389	1.38	0.858	1.125	1.242	1.137	NA	NA	NA	NA	NA	NA	NA	NA	NA	NA	0.911	1.065	0.937	1.121	1.119	0.938	0.885	1.209	0.787	1.019	High	0.0002246	0.001355	0.594	3.25
[K].AAEEQGDDQDSEK.[S]	1xTMT6plex [K13]; 1xTMT6plex [N-Term]	H3BQZ7		HCG2044799 OS=Homo sapiens GN=HNRNPUL2-BSCL2 PE=4 SV=1	1.104	0.895	1.121	0.911	1.001	1.181	0.853	0.95	0.861	0.912	1.483	0.894	1.268	0.92	1.242	0.903	0.967	1.019	0.84	1.037	0.89	1.121	0.812	0.982	0.924	0.952	0.799	0.963	0.893	0.914	High	2.398e-05	3.485e-09	2.508	4.25
[K].AAEEQGDDQDSEK.[S]	1xDeamidated [Q9]; 1xTMT6plex [K13]; 1xTMT6plex [N-Term]	H3BQZ7		HCG2044799 OS=Homo sapiens GN=HNRNPUL2-BSCL2 PE=4 SV=1	NA	NA	NA	NA	NA	NA	NA	NA	NA	NA	1.564	0.995	1.241	0.831	1.035	0.926	1.025	1.108	0.82	0.897	NA	NA	NA	NA	NA	NA	NA	NA	NA	NA	High	3.19e-05	6.507e-05	1.274	3.63
[K].AAEEQGDDQDSEK.[S]	1xTMT6plex [K13]; 1xTMT6plex [N-Term]; 1xPhospho [S11(100)]	H3BQZ7	H3BQZ7 1xPhospho [S185(100)]	HCG2044799 OS=Homo sapiens GN=HNRNPUL2-BSCL2 PE=4 SV=1	1.257	0.858	1.163	0.985	1.097	1.19	0.848	1.06	1.075	0.988	1.252	0.964	1.161	0.862	1.207	0.815	1.033	0.951	0.859	0.978	0.881	1.17	0.832	1.101	1.005	0.97	0.94	1.055	0.852	1.023	High	2.398e-05	6.427e-07	1.737	4.19
[K].AAEEQGDDQDSEK.[S]	1xDeamidated [Q]; 1xTMT6plex [K13]; 1xTMT6plex [N-Term]; 1xPhospho [S11(100)]	H3BQZ7	H3BQZ7 1xPhospho [S185(100)]	HCG2044799 OS=Homo sapiens GN=HNRNPUL2-BSCL2 PE=4 SV=1	1.255	0.929	1.253	0.973	1.106	1.297	0.937	1.096	1.168	1.151	1.081	1.088	1.237	1.061	1.324	1.058	1.067	1.126	0.956	1.457	0.978	1.382	0.891	1.324	1.049	1.047	0.956	1.212	1	1.061	High	2.898e-05	2.064e-05	1.693	4.46
[K].AAEEQGDDQDSEKSKPAGSDGER.[R]	2xTMT6plex [K13; K15]; 1xTMT6plex [N-Term]; 2xPhospho [S11(100); S14(100)]	H3BQZ7	H3BQZ7 2xPhospho [S185(100); S188(100)]	HCG2044799 OS=Homo sapiens GN=HNRNPUL2-BSCL2 PE=4 SV=1	0.846	1.126	0.729	0.989	0.814	0.607	1.165	1.102	0.64	0.979	0.243	1.172	0.777	1.376	1.049	0.99	1.099	0.947	1.404	1.059	0.557	1.383	0.925	0.849	0.987	0.764	1.073	1.184	0.936	0.953	High	2.398e-05	2.038e-06	1.566	4.17
[K].AAEEQGDDQDSEKSKPAGSDGER.[R]	1xDeamidated [Q9]; 2xTMT6plex [K13; K15]; 1xTMT6plex [N-Term]; 2xPhospho [S11(100); S14(100)]	H3BQZ7	H3BQZ7 2xPhospho [S185(100); S188(100)]	HCG2044799 OS=Homo sapiens GN=HNRNPUL2-BSCL2 PE=4 SV=1	NA	NA	NA	NA	NA	NA	NA	NA	NA	NA	NA	NA	NA	NA	NA	NA	NA	NA	NA	NA	0.577	1.351	0.94	0.928	0.983	0.742	1.089	1.251	0.934	0.984	High	4.331e-05	3.519e-05	1.527	6.54
[K].AAEEQGDDQDSEKSKPAGSDGER.[R]	2xTMT6plex [K13; K15]; 1xTMT6plex [N-Term]; 3xPhospho [S11(100); S14(100); S19(100)]	H3BQZ7	H3BQZ7 3xPhospho [S185(100); S188(100); S193(100)]	HCG2044799 OS=Homo sapiens GN=HNRNPUL2-BSCL2 PE=4 SV=1	1.022	0.845	0.806	0.856	0.893	0.644	1.153	1.207	0.918	1.022	0.18	0.954	0.799	1.124	1.118	0.92	1.016	1.01	1.35	0.937	NA	NA	NA	NA	NA	NA	NA	NA	NA	NA	High	1.958e-05	2.84e-06	1.892	6.54
[K].AAEEQGDDQDSEKSKPAGSDGERR.[G]	2xTMT6plex [K13; K15]; 1xTMT6plex [N-Term]; 3xPhospho [S11(100); S14(100); S19(100)]	H3BQZ7	H3BQZ7 3xPhospho [S185(100); S188(100); S193(100)]	HCG2044799 OS=Homo sapiens GN=HNRNPUL2-BSCL2 PE=4 SV=1	1.066	0.756	0.935	0.851	0.691	0.608	1.07	1.152	0.974	1.075	0.218	1.113	0.631	1.179	1.268	0.889	1.215	1.081	1.309	1.085	NA	NA	NA	NA	NA	NA	NA	NA	NA	NA	High	0.0001057	0.0004287	0.89	4.62
[K].AAEEQGDDQDSEKSKPAGSDGERR.[G]	1xDeamidated [Q9]; 2xTMT6plex [K13; K15]; 1xTMT6plex [N-Term]; 3xPhospho [S11(100); S14(100); S19(100)]	H3BQZ7	H3BQZ7 3xPhospho [S185(100); S188(100); S193(100)]	HCG2044799 OS=Homo sapiens GN=HNRNPUL2-BSCL2 PE=4 SV=1	NA	NA	NA	NA	NA	NA	NA	NA	NA	NA	0.222	1.059	0.689	1.257	1.423	0.798	1.111	0.992	1.437	0.968	NA	NA	NA	NA	NA	NA	NA	NA	NA	NA	High	0.0001824	0.001365	0.668	4.19
[K].AAEEVEAK.[F]	1xTMT6plex [K8]; 1xTMT6plex [N-Term]	C9JRZ6		MICOS complex subunit MIC19 OS=Homo sapiens GN=CHCHD3 PE=1 SV=1	NA	NA	NA	NA	NA	NA	NA	NA	NA	NA	1.684	0.789	1.215	0.618	1.128	0.807	0.908	1.25	0.889	1.004	NA	NA	NA	NA	NA	NA	NA	NA	NA	NA	High	6.593e-05	0.0002349	1.012	3.47
[R].AAEGLSPVQSAQR.[C]	1xTMT6plex [N-Term]; 1xPhospho [S6(100)]	Q9P2F6	Q9P2F6 1xPhospho [S1102(100)]	Rho GTPase-activating protein 20 OS=Homo sapiens GN=ARHGAP20 PE=1 SV=2	NA	NA	NA	NA	NA	NA	NA	NA	NA	NA	1.193	1.287	0.788	0.972	1.048	0.955	1.002	0.773	1.193	0.938	1.153	1.033	0.993	0.917	1.207	1.077	1.168	0.713	0.999	0.971	High	3.931e-05	0.0001217	0.958	4.17
[R].AAEGLSPVQSAQR.[C]	1xDeamidated [Q9]; 1xTMT6plex [N-Term]; 1xPhospho [S6(100)]	Q9P2F6	Q9P2F6 1xPhospho [S1102(100)]	Rho GTPase-activating protein 20 OS=Homo sapiens GN=ARHGAP20 PE=1 SV=2	NA	NA	NA	NA	NA	NA	NA	NA	NA	NA	1.091	1.482	0.823	0.948	0.921	1.122	1.117	0.652	1.53	1.007	1.243	1.202	1.046	0.934	1.089	1.21	1.505	0.846	0.792	0.945	High	0.0001018	0.0007461	0.777	4.07
[R].AAELLAR.[D]	1xTMT6plex [N-Term]	P54707		Potassium-transporting ATPase alpha chain 2 OS=Homo sapiens GN=ATP12A PE=1 SV=3	0.925	1.204	0.898	0.811	0.906	1.541	1.188	0.817	0.895	1.096	2.19	0.99	1.346	0.8	0.907	1.003	1.025	1.261	1.097	1.154	0.875	0.833	0.658	1.25	1.086	0.964	1.329	1.163	0.577	0.952	High	0.0003932	0.002936	0.483	2.67
[R].AAEINGEVDDDDAGGEWR.[L]	1xTMT6plex [N-Term]	Q92614		Unconventional myosin-XVIIIa OS=Homo sapiens GN=MYO18A PE=1 SV=3	1.097	0.88	0.996	0.924	1.085	1.169	0.936	0.966	1.11	0.937	1.308	0.94	1.293	0.867	1.203	0.946	1.059	1.165	0.966	0.969	0.959	1.061	1.053	1.097	1.059	1.136	0.965	1.134	0.808	0.98	High	2.398e-05	1.034e-09	2.688	4.49
[R].AAEINGEVDDDDAGGEWR.[L]	1xDeamidated [N5]; 1xTMT6plex [N-Term]	Q92614		Unconventional myosin-XVIIIa OS=Homo sapiens GN=MYO18A PE=1 SV=3	1.059	0.926	1.002	0.971	0.987	1.336	1.03	0.963	1.062	1.007	1.287	0.849	1.162	0.806	1.159	0.918	1.017	1.187	0.823	0.992	0.963	1.056	0.962	1.089	1.075	1.089	1.019	1.108	0.966	1.019	High	2.398e-05	1.424e-09	2.641	4.46
[R].AAELSPEER.[A]	1xTMT6plex [N-Term]; 1xPhospho [S5(100)]	Q5U5Q3	Q5U5Q3 1xPhospho [S88(100)]	RNA-binding E3 ubiquitin-protein ligase MEX3C OS=Homo sapiens GN=MEX3C PE=1 SV=3	0.97	0.953	0.918	0.911	1.071	1.202	0.977	0.705	1.028	0.909	1.012	0.928	0.969	0.851	1.026	0.957	1.076	0.784	0.761	0.854	NA	NA	NA	NA	NA	NA	NA	NA	NA	NA	High	0.0004597	0.003371	0.463	3.01
[R].AAELTDEDFMR.[R]	1xTMT6plex [N-Term]	Q9UPA5		Protein bassoon OS=Homo sapiens GN=BSN PE=2 SV=4	NA	NA	NA	NA	NA	NA	NA	NA	NA	NA	1.265	0.886	1.36	0.701	1.125	0.945	0.783	0.959	0.962	0.964	NA	NA	NA	NA	NA	NA	NA	NA	NA	NA	High	1.958e-05	3.6e-06	1.846	4.61
[K].AAEMVPDLPSPPMEAPAPASNPSGR.[K]	1xTMT6plex [N-Term]; 1xPhospho [S10(100)]	B7Z2U2; Q6ZVM7; Q6ZVM7-5	B7Z2U2 1xPhospho [S361(100)]; Q6ZVM7 1xPhospho [S479(100)]; Q6ZVM7-5 1xPhospho [S455(100)]	TOM1-like protein 2 OS=Homo sapiens GN=TOM1L2 PE=1 SV=1;TOM1-like protein 2 OS=Homo sapiens GN=TOM1L2 PE=1 SV=1;Isoform 5 of TOM1-like protein 2 OS=Homo sapiens GN=TOM1L2	1.614	0.825	1.266	1.067	1.652	1.019	1.146	0.758	1.623	1.22	0.89	0.891	1.251	0.77	1.157	0.89	0.896	1.014	0.885	1.012	0.985	1.194	0.93	1.313	1.1	0.939	1.011	1.229	0.798	1.034	High	2.398e-05	4.653e-09	2.466	4.76
[K].AAEMVPDLPSPPMEAPAPASNPSGR.[K]	1xDeamidated [N21]; 1xTMT6plex [N-Term]; 1xPhospho [S10(100)]	B7Z2U2; Q6ZVM7; Q6ZVM7-5	B7Z2U2 1xPhospho [S361(100)]; Q6ZVM7 1xPhospho [S479(100)]; Q6ZVM7-5 1xPhospho [S455(100)]	TOM1-like protein 2 OS=Homo sapiens GN=TOM1L2 PE=1 SV=1;TOM1-like protein 2 OS=Homo sapiens GN=TOM1L2 PE=1 SV=1;Isoform 5 of TOM1-like protein 2 OS=Homo sapiens GN=TOM1L2	NA	NA	NA	NA	NA	NA	NA	NA	NA	NA	0.825	1.07	1.314	0.775	1.177	0.881	1.088	1.196	0.967	1.092	0.96	1.177	1.119	1.157	1.133	0.951	0.938	0.923	0.931	1.049	High	0.0001216	0.0005362	0.846	3.95
[K].AAEMVPDLPSPPMEAPAPASNPSGR.[K]	1xOxidation [M]; 1xTMT6plex [N-Term]; 1xPhospho [S10(100)]	B7Z2U2; Q6ZVM7; Q6ZVM7-5	B7Z2U2 1xPhospho [S361(100)]; Q6ZVM7 1xPhospho [S479(100)]; Q6ZVM7-5 1xPhospho [S455(100)]	TOM1-like protein 2 OS=Homo sapiens GN=TOM1L2 PE=1 SV=1;TOM1-like protein 2 OS=Homo sapiens GN=TOM1L2 PE=1 SV=1;Isoform 5 of TOM1-like protein 2 OS=Homo sapiens GN=TOM1L2	1.15	0.866	1.034	1.086	1.179	1.055	1	0.89	1.375	1.024	0.985	0.929	1.237	0.855	1.149	0.97	0.971	1.11	0.96	1.032	0.982	1.138	0.92	1.224	1.039	0.992	1	1.168	0.899	1.046	High	2.398e-05	1.535e-09	2.629	5.27
[K].AAEMVPDLPSPPMEAPAPASNPSGR.[K]	1xDeamidated [N21]; 1xOxidation [M]; 1xTMT6plex [N-Term]; 1xPhospho [S10(100)]	B7Z2U2; Q6ZVM7; Q6ZVM7-5	B7Z2U2 1xPhospho [S361(100)]; Q6ZVM7 1xPhospho [S479(100)]; Q6ZVM7-5 1xPhospho [S455(100)]	TOM1-like protein 2 OS=Homo sapiens GN=TOM1L2 PE=1 SV=1;TOM1-like protein 2 OS=Homo sapiens GN=TOM1L2 PE=1 SV=1;Isoform 5 of TOM1-like protein 2 OS=Homo sapiens GN=TOM1L2	1.002	0.917	0.89	1.076	1.131	0.868	1.055	0.765	1.272	0.95	1.175	0.937	1.147	0.895	1.103	0.931	1.053	1.141	0.948	0.979	1.041	1.081	0.983	1.12	1.038	1.028	0.998	1.018	1.09	1.038	High	2.398e-05	5.951e-07	1.748	5.04
[K].AAEMVPDLPSPPMEAPAPASNPSGR.[K]	2xOxidation [M4; M13]; 1xTMT6plex [N-Term]; 1xPhospho [S10(100)]	B7Z2U2; Q6ZVM7; Q6ZVM7-5	B7Z2U2 1xPhospho [S361(100)]; Q6ZVM7 1xPhospho [S479(100)]; Q6ZVM7-5 1xPhospho [S455(100)]	TOM1-like protein 2 OS=Homo sapiens GN=TOM1L2 PE=1 SV=1;TOM1-like protein 2 OS=Homo sapiens GN=TOM1L2 PE=1 SV=1;Isoform 5 of TOM1-like protein 2 OS=Homo sapiens GN=TOM1L2	1.191	1.025	1.08	1.066	1.204	1.044	1.107	0.912	1.246	1.065	1.19	0.98	1.133	0.91	1.118	1.019	1.09	1.274	0.997	1.07	1.027	1.056	0.986	1.134	1.074	1.013	1.006	1.097	0.979	1.035	High	2.398e-05	9.805e-08	2.015	5.23
[K].AAEMVPDLPSPPMEAPAPASNPSGR.[K]	1xDeamidated [N21]; 2xOxidation [M4; M13]; 1xTMT6plex [N-Term]; 1xPhospho [S10(100)]	B7Z2U2; Q6ZVM7; Q6ZVM7-5	B7Z2U2 1xPhospho [S361(100)]; Q6ZVM7 1xPhospho [S479(100)]; Q6ZVM7-5 1xPhospho [S455(100)]	TOM1-like protein 2 OS=Homo sapiens GN=TOM1L2 PE=1 SV=1;TOM1-like protein 2 OS=Homo sapiens GN=TOM1L2 PE=1 SV=1;Isoform 5 of TOM1-like protein 2 OS=Homo sapiens GN=TOM1L2	1.111	1.07	1.066	1.02	1.132	1.094	1.06	0.814	1.5	1.116	1.108	0.904	1.034	0.839	1.045	0.961	0.946	1.201	0.895	1.044	1.118	1.118	1.037	1.134	1.011	0.964	1.018	1.167	0.907	1.059	High	3.931e-05	0.0001417	0.935	3.84
[K].AAENGALGSPER.[E]	1xTMT6plex [N-Term]; 1xPhospho [S9(100)]	Q96Q04	Q96Q04 1xPhospho [S951(100)]	Serine/threonine-protein kinase LMTK3 OS=Homo sapiens GN=LMTK3 PE=2 SV=2	NA	NA	NA	NA	NA	NA	NA	NA	NA	NA	0.671	1.07	1.372	1.023	1.341	0.871	1.092	0.926	1.154	1.143	NA	NA	NA	NA	NA	NA	NA	NA	NA	NA	High	0.0002448	0.00153	0.647	3.55
[K].AAENGALGSPEREEK.[V]	1xTMT6plex [K15]; 1xTMT6plex [N-Term]; 1xPhospho [S9(100)]	Q96Q04	Q96Q04 1xPhospho [S951(100)]	Serine/threonine-protein kinase LMTK3 OS=Homo sapiens GN=LMTK3 PE=2 SV=2	1.301	0.82	1.051	1.158	1.174	1.178	0.781	0.9	0.946	0.946	0.514	1.048	1.162	0.867	1.287	0.943	0.999	0.868	1.095	1.016	0.849	1.304	0.835	1.364	1.072	1.137	1.117	1.167	0.7	1.04	High	2.398e-05	2.023e-07	1.908	5.56
[K].AAENGALGSPEREEK.[V]	1xDeamidated [N4]; 1xTMT6plex [K15]; 1xTMT6plex [N-Term]; 1xPhospho [S9(100)]	Q96Q04	Q96Q04 1xPhospho [S951(100)]	Serine/threonine-protein kinase LMTK3 OS=Homo sapiens GN=LMTK3 PE=2 SV=2	1.111	0.847	1.025	1.11	1.159	1.169	0.812	0.885	1.017	1.015	0.469	1.009	1.136	0.837	1.259	0.966	0.999	0.827	0.984	1.003	0.892	1.196	0.89	1.317	1.143	1.159	1.122	1.062	0.771	1.023	High	2.398e-05	9.354e-07	1.681	3.57
[R].AAEPHFGTLPK.[A]	1xTMT6plex [K11]; 1xTMT6plex [N-Term]; 1xPhospho [T8(100)]	Q8IVT5	Q8IVT5 1xPhospho [T425(100)]	Kinase suppressor of Ras 1 OS=Homo sapiens GN=KSR1 PE=1 SV=3	0.707	1.01	0.603	0.854	0.653	0.741	1.092	1.216	0.44	0.873	0.828	1.47	0.549	1.474	0.749	1.258	1.025	0.69	1.317	0.966	1.054	0.82	1.189	0.563	1.193	0.817	1.191	0.333	1.313	1.017	High	2.398e-05	4.114e-05	1.121	4.08
[K].AAEPVSR.[R]	1xTMT6plex [N-Term]	Q9UHD8		Septin-9 OS=Homo sapiens GN=SEPT9 PE=1 SV=2	NA	NA	NA	NA	NA	NA	NA	NA	NA	NA	1.025	1.086	1.287	0.639	1.17	0.799	0.604	0.975	1.109	0.919	1.089	1.252	1.069	1.616	1.224	1.047	1.24	1.276	1.063	1.247	High	0.0005441	0.003515	0.497	3.13
[R].AAEQYTPK.[A]	1xTMT6plex [K8]; 1xTMT6plex [N-Term]	P49327		Fatty acid synthase OS=Homo sapiens GN=FASN PE=1 SV=3	NA	NA	NA	NA	NA	NA	NA	NA	NA	NA	1.165	1.059	1.224	0.996	1.169	1.007	1.008	1.007	1.021	1.12	NA	NA	NA	NA	NA	NA	NA	NA	NA	NA	High	0.00139	0.01671	0.276	2.64
[K].AAESETPGKSPEK.[K]	2xTMT6plex [K9; K13]; 1xTMT6plex [N-Term]; 1xPhospho [S10(100)]	O76021	O76021 1xPhospho [S427(100)]	Ribosomal L1 domain-containing protein 1 OS=Homo sapiens GN=RSL1D1 PE=1 SV=3	0.87	0.73	0.831	0.817	0.836	1.32	1.121	1.024	2.665	0.985	2.23	0.885	0.866	0.686	1.166	0.854	0.974	1.051	0.805	1.093	1.094	0.595	0.982	0.927	1.17	1.052	0.94	0.806	0.889	1.098	High	5.68e-05	0.0002009	0.882	3.57
[R].AAESLTAIPEPASPQLLETPIHASQIQK.[V]	2xDeamidated [Q15; Q25]; 1xTMT6plex [K28]; 1xTMT6plex [N-Term]; 1xPhospho [S13(99.9)]	Q14676	Q14676 1xPhospho [S1775(99.9)]	Mediator of DNA damage checkpoint protein 1 OS=Homo sapiens GN=MDC1 PE=1 SV=3	NA	NA	NA	NA	NA	NA	NA	NA	NA	NA	NA	NA	NA	NA	NA	NA	NA	NA	NA	NA	NA	NA	NA	NA	NA	NA	NA	NA	NA	NA	High	4.331e-05	0.0001066	1.189	4.73
[K].AAESPDQK.[D]	1xTMT6plex [K8]; 1xTMT6plex [N-Term]; 1xPhospho [S4(100)]	P53985	P53985 1xPhospho [S483(100)]	Monocarboxylate transporter 1 OS=Homo sapiens GN=SLC16A1 PE=1 SV=3	1.15	0.762	1.044	1.007	1.077	1.372	0.847	1.148	1.053	0.985	1.362	0.978	1.194	0.675	1.102	0.748	0.932	1.188	0.794	0.949	0.91	1.124	0.819	1.105	0.87	0.972	0.963	1.005	0.77	0.986	High	0.0005243	0.003073	0.484	3.37
[K].AAESPDQK.[D]	1xDeamidated [Q7]; 1xTMT6plex [K8]; 1xTMT6plex [N-Term]; 1xPhospho [S4(100)]	P53985	P53985 1xPhospho [S483(100)]	Monocarboxylate transporter 1 OS=Homo sapiens GN=SLC16A1 PE=1 SV=3	1.154	0.822	1.025	1.001	1.095	1.365	0.839	1.145	1.007	1.197	1.338	1.049	1.239	0.91	1.21	0.942	0.981	1.238	0.926	1.298	0.988	1.298	0.854	1.158	0.887	1.019	1.015	1.009	0.883	0.912	High	0.0007374	0.006102	0.38	3.23
[K].AAESPSPR.[L]	1xTMT6plex [N-Term]; 1xPhospho [S6(100)]	Q9BY89	Q9BY89 1xPhospho [S404(100)]	Uncharacterized protein KIAA1671 OS=Homo sapiens GN=KIAA1671 PE=1 SV=2	0.56	1.452	0.466	0.968	0.842	0.49	1.44	0.959	0.73	0.959	0.519	0.886	0.248	1.806	0.529	1.315	1.379	0.663	0.883	0.991	0.742	0.587	1.419	0.631	0.99	0.922	0.929	0.341	1.947	0.991	High	0.001479	0.01268	0.278	2.73
[K].AAESSSDSSDSDSSEDDEAPSKPAGTTK.[N]	2xTMT6plex [K22; K28]; 1xTMT6plex [N-Term]	A0A0A0MRM9		Nucleolar and coiled-body phosphoprotein 1 (Fragment) OS=Homo sapiens GN=NOLC1 PE=1 SV=1	NA	NA	NA	NA	NA	NA	NA	NA	NA	NA	2.231	1.134	0.352	1.201	0.327	0.661	0.854	0.461	1.045	0.778	NA	NA	NA	NA	NA	NA	NA	NA	NA	NA	High	1.958e-05	4.615e-08	2.7	5.81
[K].AAESVSKPDVSEEAPGPSK.[V]	2xTMT6plex [K7; K19]; 1xTMT6plex [N-Term]; 1xPhospho [S4(100)]	A0A0A0MQR2	A0A0A0MQR2 1xPhospho [S237(100)]	Protein RTF2 homolog OS=Homo sapiens GN=RTFDC1 PE=1 SV=1	1.307	1.643	1.212	1.653	2.023	0.945	0.494	1.112	0.493	1.049	0.464	1.246	0.864	1.199	1.037	1.019	1.083	0.821	1.246	1.088	NA	NA	NA	NA	NA	NA	NA	NA	NA	NA	High	2.398e-05	7.864e-06	1.367	4.27
[K].AAETYGVR.[T]	1xTMT6plex [N-Term]	Q9UI15		Transgelin-3 OS=Homo sapiens GN=TAGLN3 PE=1 SV=2	NA	NA	NA	NA	NA	NA	NA	NA	NA	NA	1.324	0.959	1.348	0.751	1.087	0.732	0.793	1.23	1.141	1.021	0.982	1.177	0.777	0.963	0.973	1.023	0.989	1.235	0.663	1.011	High	0.0001991	0.001136	0.697	3.31
[K].AAEVGDDFLGDFVVGER.[V]	1xTMT6plex [N-Term]	Q9UDT6		CAP-Gly domain-containing linker protein 2 OS=Homo sapiens GN=CLIP2 PE=1 SV=1	NA	NA	NA	NA	NA	NA	NA	NA	NA	NA	1.264	0.82	1.126	0.988	1.027	1.082	1.134	1.039	0.998	0.992	0.826	1.016	0.838	0.884	1.101	0.99	0.907	0.921	0.864	0.961	High	1.958e-05	7.307e-07	2.158	5.38
[R].AAEVPSSVIEDCDNVVTGGDPFYDR.[F]	1xCarbamidomethyl [C12]; 1xTMT6plex [N-Term]	Q12756-2		Isoform 2 of Kinesin-like protein KIF1A OS=Homo sapiens GN=KIF1A	1.194	1.076	0.914	1.055	1.575	1.251	0.894	0.991	1.46	0.918	1.103	0.893	1.089	0.9	1.15	1.083	1.077	1.096	1.065	0.986	1.14	0.902	1.168	0.932	1.211	1.046	1.125	1.165	1.063	0.938	High	1.958e-05	1.032e-06	2.091	5.5
[R].AAEVPSSVIEDCDNVVTGGDPFYDR.[F]	1xCarbamidomethyl [C12]; 1xDeamidated [N14]; 1xTMT6plex [N-Term]	Q12756-2		Isoform 2 of Kinesin-like protein KIF1A OS=Homo sapiens GN=KIF1A	NA	NA	NA	NA	NA	NA	NA	NA	NA	NA	NA	NA	NA	NA	NA	NA	NA	NA	NA	NA	NA	NA	NA	NA	NA	NA	NA	NA	NA	NA	High	1.958e-05	1.615e-05	1.551	5.41
[K].AAFDDAIAELDTLSEESYK.[D]	1xTMT6plex [K19]; 1xTMT6plex [N-Term]	K7EM20; P62258		14-3-3 protein epsilon (Fragment) OS=Homo sapiens GN=YWHAE PE=1 SV=1;14-3-3 protein epsilon OS=Homo sapiens GN=YWHAE PE=1 SV=1	NA	NA	NA	NA	NA	NA	NA	NA	NA	NA	1.636	1.019	1.197	0.928	1.119	1.078	1.184	1.144	0.891	1.037	0.957	1.079	0.998	1.179	1.08	1.005	1.032	1.057	1.005	0.97	High	1.958e-05	2.851e-07	2.343	5.2
[K].AAFDDAIAELDTLSEESYK.[D]	1xTMT6plex [K19]; 1xTMT6plex [N-Term]; 1xPhospho [S14(100)]	K7EM20; P62258	K7EM20 1xPhospho [S85(100)]; P62258 1xPhospho [S210(100)]	14-3-3 protein epsilon (Fragment) OS=Homo sapiens GN=YWHAE PE=1 SV=1;14-3-3 protein epsilon OS=Homo sapiens GN=YWHAE PE=1 SV=1	NA	NA	NA	NA	NA	NA	NA	NA	NA	NA	NA	NA	NA	NA	NA	NA	NA	NA	NA	NA	0.744	1.005	0.962	1.006	0.821	1.16	1.034	1.162	0.931	1.154	High	2.898e-05	5.072e-06	2.096	4.47
[K].AAFERESDVPLK.[T]	1xTMT6plex [K12]; 1xTMT6plex [N-Term]; 1xPhospho [S7(100)]	Q969H8	Q969H8 1xPhospho [S132(100)]	Myeloid-derived growth factor OS=Homo sapiens GN=MYDGF PE=1 SV=1	1.063	0.987	1.174	1.001	1.319	1.225	1.046	0.806	1.221	1.094	NA	NA	NA	NA	NA	NA	NA	NA	NA	NA	NA	NA	NA	NA	NA	NA	NA	NA	NA	NA	High	3.931e-05	9.259e-05	0.999	3.28
[K].AAFFVTLDETEEGYRSEDPDTSMDSYAK.[S]	1xTMT6plex [K28]; 1xTMT6plex [N-Term]	P50416		Carnitine O-palmitoyltransferase 1, liver isoform OS=Homo sapiens GN=CPT1A PE=1 SV=2	NA	NA	NA	NA	NA	NA	NA	NA	NA	NA	1.19	0.865	0.902	0.915	1.082	1.086	1.108	1.242	0.882	1.031	NA	NA	NA	NA	NA	NA	NA	NA	NA	NA	High	6.593e-05	0.0002117	1.034	3.77
[R].AAFNSGK.[V]	1xTMT6plex [K7]; 1xTMT6plex [N-Term]	P04406		Glyceraldehyde-3-phosphate dehydrogenase OS=Homo sapiens GN=GAPDH PE=1 SV=3	0.958	0.973	1.217	1.064	0.576	1.695	0.772	1.086	0.718	0.857	1.292	0.873	1.229	0.5	1.167	0.659	0.904	1.264	0.853	0.97	0.851	1.006	0.836	1.174	0.837	0.82	0.837	1.244	0.786	0.941	High	0.0001077	0.0006946	0.694	3.05
[R].AAFNSGK.[V]	1xTMT6plex [K7]; 1xTMT6plex [N-Term]; 1xPhospho [S5(100)]	P04406	P04406 1xPhospho [S25(100)]	Glyceraldehyde-3-phosphate dehydrogenase OS=Homo sapiens GN=GAPDH PE=1 SV=3	0.865	0.923	1.129	0.846	0.781	0.895	0.788	0.803	1.026	0.902	1.369	0.878	0.946	0.876	1.015	0.882	0.918	1.02	0.795	0.997	0.709	1.083	0.987	1	0.854	1.063	0.806	1.042	1.019	0.911	High	0.001758	0.02386	0.233	2.6
[R].AAFPSPTAAEMAEISR.[I]	1xTMT6plex [N-Term]; 1xPhospho [S5(100)]	Q9GZY8	Q9GZY8 1xPhospho [S21(100)]	Mitochondrial fission factor OS=Homo sapiens GN=MFF PE=1 SV=1	NA	NA	NA	NA	NA	NA	NA	NA	NA	NA	0.915	0.938	1.232	0.881	0.985	0.907	1.057	1.044	0.947	1.2	NA	NA	NA	NA	NA	NA	NA	NA	NA	NA	High	1.958e-05	3.036e-05	1.426	4.77
[R].AAFQLGSPWR.[R]	1xTMT6plex [N-Term]	P05091		Aldehyde dehydrogenase, mitochondrial OS=Homo sapiens GN=ALDH2 PE=1 SV=2	NA	NA	NA	NA	NA	NA	NA	NA	NA	NA	NA	NA	NA	NA	NA	NA	NA	NA	NA	NA	0.981	0.922	1.09	0.796	1.07	1.028	1.013	1.087	0.868	0.956	High	4.331e-05	4.333e-05	1.459	3.84
[K].AAFSKDESK.[E]	2xTMT6plex [K5; K9]; 1xTMT6plex [N-Term]; 1xPhospho [S8(100)]	A0A087WX77	A0A087WX77 1xPhospho [S784(100)]	Neural cell adhesion molecule 1 OS=Homo sapiens GN=NCAM1 PE=1 SV=1	1.498	0.998	1.146	0.974	1.622	0.752	0.832	0.599	1.957	0.923	0.37	0.847	1.316	0.568	1.036	0.815	0.734	1.111	0.653	0.913	0.439	1.171	0.679	1.598	0.852	0.674	0.698	1.738	0.483	0.934	High	0.0002246	0.001284	0.602	2.94
[K].AAFSKDESKEPIVEVR.[T]	2xTMT6plex [K5; K9]; 1xTMT6plex [N-Term]; 1xPhospho [S8(100)]	A0A087WX77	A0A087WX77 1xPhospho [S784(100)]	Neural cell adhesion molecule 1 OS=Homo sapiens GN=NCAM1 PE=1 SV=1	1.885	1.05	1.511	1.067	2.144	0.728	0.93	0.646	2.497	0.967	0.171	0.797	1.311	0.572	1.196	0.857	0.729	1.285	0.719	1.031	0.535	1.413	0.932	1.696	1.007	0.724	0.843	1.863	0.595	1.02	High	2.398e-05	1.406e-06	1.621	3.93
[K].AAFSKDESKEPIVEVR.[T]	2xTMT6plex [K5; K9]; 1xTMT6plex [N-Term]; 2xPhospho [S4(100); S8(100)]	A0A087WX77	A0A087WX77 2xPhospho [S780(100); S784(100)]	Neural cell adhesion molecule 1 OS=Homo sapiens GN=NCAM1 PE=1 SV=1	1.565	1.12	1.192	1.074	1.666	0.726	0.848	0.653	2.367	0.995	0.182	0.818	1.494	0.578	1.444	0.78	0.87	1.263	0.864	1.009	0.418	1.342	0.674	1.943	0.875	0.578	0.819	2.151	0.439	0.994	High	2.398e-05	2.452e-06	1.539	6.49
[K].AAFSQEK.[S]	1xTMT6plex [K7]; 1xTMT6plex [N-Term]	Q9UEW8		STE20/SPS1-related proline-alanine-rich protein kinase OS=Homo sapiens GN=STK39 PE=1 SV=3	NA	NA	NA	NA	NA	NA	NA	NA	NA	NA	1.195	0.944	1.107	1.107	1.101	1.049	1.076	1.147	1.097	1.069	NA	NA	NA	NA	NA	NA	NA	NA	NA	NA	High	0.0003436	0.002043	0.594	2.84
[K].AAFSQEK.[S]	1xTMT6plex [K7]; 1xTMT6plex [N-Term]; 1xPhospho [S4(100)]	Q9UEW8	Q9UEW8 1xPhospho [S401(100)]	STE20/SPS1-related proline-alanine-rich protein kinase OS=Homo sapiens GN=STK39 PE=1 SV=3	0.617	1.324	1.12	0.666	0.648	1.038	1.229	1.129	0.787	0.915	1.192	0.897	1.346	1.044	0.811	0.981	0.883	0.946	0.985	0.938	1.763	0.862	1.073	0.741	0.945	0.98	0.946	0.644	1.099	1.022	High	0.002482	0.02209	0.203	2.69
[R].AAFTAGR.[M]	1xTMT6plex [N-Term]; 1xPhospho [T4(100)]	Q9UHY7	Q9UHY7 1xPhospho [T123(100)]	Enolase-phosphatase E1 OS=Homo sapiens GN=ENOPH1 PE=1 SV=1	NA	NA	NA	NA	NA	NA	NA	NA	NA	NA	1.121	0.811	1.018	1.105	0.992	0.971	0.883	0.878	0.876	0.99	1.293	1.07	0.98	1.19	0.95	0.867	0.9	1.275	1.23	1.075	High	0.001789	0.02295	0.239	2.32
[R].AAFTTPDHAPLSPQSSVASSGSEQTEEQGSSR.[N]	1xTMT6plex [N-Term]; 1xPhospho [S12(100)]	M0QZ22	M0QZ22 1xPhospho [S271(100)]	Protein Smaug homolog 2 OS=Homo sapiens GN=SAMD4B PE=1 SV=1	0.861	1.116	1.039	0.961	0.809	0.836	1.607	1.239	1.39	1.114	1.383	1.105	0.74	1.486	0.995	1.46	1.336	1.056	1.237	1.11	1.636	0.696	1.388	0.858	1.28	1.041	1.406	0.854	1.639	1.278	High	1.958e-05	2.784e-08	2.799	8.52
[R].AAFTTPDHAPLSPQSSVASSGSEQTEEQGSSR.[N]	1xDeamidated [Q14]; 1xTMT6plex [N-Term]; 1xPhospho [S/T]	M0QZ22		Protein Smaug homolog 2 OS=Homo sapiens GN=SAMD4B PE=1 SV=1	NA	NA	NA	NA	NA	NA	NA	NA	NA	NA	NA	NA	NA	NA	NA	NA	NA	NA	NA	NA	1.277	0.9	1.233	0.908	0.947	1.133	0.835	1.052	0.959	1.053	High	2.398e-05	3.339e-05	1.152	2.95
[R].AAFVQLTQK.[K]	1xTMT6plex [K9]; 1xTMT6plex [N-Term]; 1xPhospho [T7(100)]	Q70YC5	Q70YC5 1xPhospho [T205(100)]	Protein ZNF365 OS=Homo sapiens GN=ZNF365 PE=1 SV=3	1.171	0.725	1.034	1.022	1.074	1.346	0.816	1.103	1.127	0.968	1.673	1.091	1.391	0.766	1.005	0.984	0.825	0.887	1.076	1.118	1.006	1.153	0.895	1.16	0.991	1.224	1.219	1.384	0.923	1.112	High	0.000218	0.001489	0.652	3.53
[R].AAGAGGSGSESDHTAPSGVGSSWR.[E]	1xTMT6plex [N-Term]; 1xPhospho [S7(100)]	O14640	O14640 1xPhospho [S600(100)]	Segment polarity protein dishevelled homolog DVL-1 OS=Homo sapiens GN=DVL1 PE=1 SV=2	NA	NA	NA	NA	NA	NA	NA	NA	NA	NA	NA	NA	NA	NA	NA	NA	NA	NA	NA	NA	1.029	1.064	1.085	1.178	1.356	0.975	1.113	0.843	0.995	1.098	High	2.898e-05	1.282e-05	1.832	6.01
[R].AAGAGNEAAALFLATNGAHVNHR.[N]	3xDeamidated [N6; N16; N21]; 1xTMT6plex [N-Term]	Q9P2R3		Rabankyrin-5 OS=Homo sapiens GN=ANKFY1 PE=1 SV=2	NA	NA	NA	NA	NA	NA	NA	NA	NA	NA	NA	NA	NA	NA	NA	NA	NA	NA	NA	NA	NA	NA	NA	NA	NA	NA	NA	NA	NA	NA	High	0.0009497	0.009792	0.326	2.99
[R].AAGALGSASSGSMPNLAAR.[G]	1xTMT6plex [N-Term]; 1xPhospho [S12(100)]	Q9P2Q2	Q9P2Q2 1xPhospho [S800(100)]	FERM domain-containing protein 4A OS=Homo sapiens GN=FRMD4A PE=1 SV=3	1.062	1.019	0.769	0.937	0.947	0.718	0.918	1.014	0.717	0.904	0.545	1.204	0.801	0.998	0.824	1.084	1.097	1.094	1.232	0.944	1.072	1.184	1.099	1.172	1.031	1.122	1.109	0.978	0.914	1.036	High	2.398e-05	5.566e-10	2.779	6.62
[R].AAGALGSASSGSMPNLAAR.[G]	1xOxidation [M13]; 1xTMT6plex [N-Term]; 1xPhospho [S12(100)]	Q9P2Q2	Q9P2Q2 1xPhospho [S800(100)]	FERM domain-containing protein 4A OS=Homo sapiens GN=FRMD4A PE=1 SV=3	0.889	1.162	0.949	0.809	0.887	0.882	1.114	0.796	0.908	0.865	1.425	1.056	1.093	1.176	1.003	1.236	1.344	0.913	0.962	0.95	0.848	1.265	0.839	1.063	0.966	1.207	0.967	1.207	1.003	1.004	High	2.398e-05	8.172e-09	2.382	5.46
[R].AAGALGSASSGSMPNLAAR.[G]	1xDeamidated [N15]; 1xOxidation [M13]; 1xTMT6plex [N-Term]; 1xPhospho [S12(98.3)]	Q9P2Q2	Q9P2Q2 1xPhospho [S800(98.3)]	FERM domain-containing protein 4A OS=Homo sapiens GN=FRMD4A PE=1 SV=3	NA	NA	NA	NA	NA	NA	NA	NA	NA	NA	0.77	0.906	0.981	1.038	1.289	1.218	1.303	1.226	0.952	1.03	0.896	0.923	0.993	1.013	1.276	0.979	1.031	0.863	0.964	0.911	High	3.19e-05	8.194e-05	1.228	4.3
[K].AAGARPLTSPESLSR.[D]	1xTMT6plex [N-Term]; 1xPhospho [S9(98.8)]	P46379	P46379 1xPhospho [S1081(98.8)]	Large proline-rich protein BAG6 OS=Homo sapiens GN=BAG6 PE=1 SV=2	1.296	0.861	1.073	1.097	1.2	1.213	0.903	0.896	1.22	1.011	0.962	1.098	1.064	0.952	1.078	0.937	0.96	1.009	1.044	1.02	1.14	1.021	1.013	1.149	0.953	0.988	0.998	1.008	0.918	0.986	High	2.398e-05	4.926e-06	1.436	4.69
[K].AAGASDVVLYK.[I]	1xTMT6plex [K11]; 1xTMT6plex [N-Term]	Q9NSD9		Phenylalanine--tRNA ligase beta subunit OS=Homo sapiens GN=FARSB PE=1 SV=3	NA	NA	NA	NA	NA	NA	NA	NA	NA	NA	0.856	0.866	1.156	0.908	0.975	0.973	1.091	1.129	0.934	0.993	NA	NA	NA	NA	NA	NA	NA	NA	NA	NA	High	1.958e-05	8.175e-06	1.685	3.59
[K].AAGASPAEK.[G]	1xTMT6plex [K9]; 1xTMT6plex [N-Term]; 1xPhospho [S5(100)]	Q8TE49	Q8TE49 1xPhospho [S599(100)]	OTU domain-containing protein 7A OS=Homo sapiens GN=OTUD7A PE=1 SV=1	0.583	0.991	0.91	0.981	0.56	1.229	0.91	1.367	0.902	1.22	2.198	1.557	0.673	1.486	1.55	1.438	1.37	0.894	1.467	1.441	1.292	1.01	0.999	0.884	1.109	1.211	1.257	0.396	1.207	0.874	High	0.0001488	0.0009506	0.647	3.44
[K].AAGCDFTNVVK.[T]	1xCarbamidomethyl [C4]; 1xTMT6plex [K11]; 1xTMT6plex [N-Term]	P52758		Ribonuclease UK114 OS=Homo sapiens GN=HRSP12 PE=1 SV=1	NA	NA	NA	NA	NA	NA	NA	NA	NA	NA	0.877	0.851	1.049	1.045	0.898	1.116	1.142	1.078	0.86	1.079	NA	NA	NA	NA	NA	NA	NA	NA	NA	NA	High	1.958e-05	2.284e-05	1.482	3.36
[K].AAGCDFTNVVK.[T]	1xCarbamidomethyl [C4]; 1xTMT6plex [K11]; 1xTMT6plex [N-Term]; 1xPhospho [T7(100)]	P52758	P52758 1xPhospho [T74(100)]	Ribonuclease UK114 OS=Homo sapiens GN=HRSP12 PE=1 SV=1	NA	NA	NA	NA	NA	NA	NA	NA	NA	NA	0.997	0.858	0.925	0.825	0.9	1.134	1.092	1.033	0.841	0.906	NA	NA	NA	NA	NA	NA	NA	NA	NA	NA	High	0.001913	0.02488	0.229	2.13
[R].AAGDSGEDSDDSDYENLIDPTEPSNSEYSHSK.[D]	1xTMT6plex [K32]; 1xTMT6plex [N-Term]	Q15018		BRISC complex subunit Abro1 OS=Homo sapiens GN=FAM175B PE=1 SV=2	NA	NA	NA	NA	NA	NA	NA	NA	NA	NA	1.628	0.977	1.078	1.005	1.331	0.791	1.048	1.698	1.005	0.998	0.926	0.996	1.059	1.224	1.022	0.839	1.1	0.756	0.857	1.246	High	1.958e-05	5.38e-09	3.121	7.27
[R].AAGDSGEDSDDSDYENLIDPTEPSNSEYSHSK.[D]	1xDeamidated [N16]; 1xTMT6plex [K32]; 1xTMT6plex [N-Term]	Q15018		BRISC complex subunit Abro1 OS=Homo sapiens GN=FAM175B PE=1 SV=2	1.088	0.961	1.39	1.191	1.091	1.489	1.001	1.409	1.368	1.335	1.162	0.894	1.064	0.745	0.934	0.68	1.064	1.616	0.856	1.063	NA	NA	NA	NA	NA	NA	NA	NA	NA	NA	High	1.958e-05	2.793e-07	2.347	4.88
[R].AAGDSGEDSDDSDYENLIDPTEPSNSEYSHSK.[D]	1xTMT6plex [K32]; 1xTMT6plex [N-Term]; 2xPhospho [S5(100); S/Y/T]	Q15018	Q15018 2xPhospho [S368(100); S/Y/T]	BRISC complex subunit Abro1 OS=Homo sapiens GN=FAM175B PE=1 SV=2	0.657	0.78	0.876	0.783	0.833	0.899	0.717	0.586	0.998	0.929	NA	NA	NA	NA	NA	NA	NA	NA	NA	NA	NA	NA	NA	NA	NA	NA	NA	NA	NA	NA	High	3.931e-05	9.155e-05	1.001	3.57
[R].AAGDTPER.[K]	1xTMT6plex [N-Term]; 1xPhospho [T5(100)]	I3L2J0	I3L2J0 1xPhospho [T2225(100)]	Protein capicua homolog OS=Homo sapiens GN=CIC PE=1 SV=1	0.758	0.812	0.647	0.956	0.673	0.665	1.166	0.817	0.667	0.889	NA	NA	NA	NA	NA	NA	NA	NA	NA	NA	NA	NA	NA	NA	NA	NA	NA	NA	NA	NA	High	0.001479	0.01257	0.28	2.14
[R].AAGDTPERK.[E]	1xTMT6plex [K9]; 1xTMT6plex [N-Term]; 1xPhospho [T5(100)]	I3L2J0	I3L2J0 1xPhospho [T2225(100)]	Protein capicua homolog OS=Homo sapiens GN=CIC PE=1 SV=1	NA	NA	NA	NA	NA	NA	NA	NA	NA	NA	0.621	1.145	0.412	1.168	0.884	1.301	1.16	0.73	0.833	1.031	0.813	0.529	1.175	0.613	1.238	0.943	1.062	0.574	1.249	0.959	High	0.002501	0.03357	0.195	2.79
[K].AAGDTTVIENSDVSPETESSEK.[E]	1xTMT6plex [K22]; 1xTMT6plex [N-Term]	Q86UP2		Kinectin OS=Homo sapiens GN=KTN1 PE=1 SV=1	NA	NA	NA	NA	NA	NA	NA	NA	NA	NA	0.559	1.208	1.379	1.062	1.441	1.131	0.811	1.352	1.014	1.192	NA	NA	NA	NA	NA	NA	NA	NA	NA	NA	High	1.958e-05	1.811e-06	1.98	5.05
[K].AAGDTTVIENSDVSPETESSEK.[E]	1xDeamidated [N10]; 1xTMT6plex [K22]; 1xTMT6plex [N-Term]	Q86UP2		Kinectin OS=Homo sapiens GN=KTN1 PE=1 SV=1	NA	NA	NA	NA	NA	NA	NA	NA	NA	NA	0.846	1.09	1.283	1.032	1.26	1.051	0.831	1.203	0.976	1.167	NA	NA	NA	NA	NA	NA	NA	NA	NA	NA	High	1.958e-05	1.314e-06	2.043	4.84
[K].AAGDTTVIENSDVSPETESSEK.[E]	1xTMT6plex [K22]; 1xTMT6plex [N-Term]; 1xPhospho [S14(100)]	Q86UP2	Q86UP2 1xPhospho [S1313(100)]	Kinectin OS=Homo sapiens GN=KTN1 PE=1 SV=1	1.284	0.888	1.286	1.191	1.209	1.126	1.155	0.995	1.493	1.099	0.634	0.834	1.318	0.913	1.199	0.935	0.637	1.095	0.858	1.019	0.895	1.034	0.861	0.926	1.024	0.829	0.909	1.059	0.828	0.918	High	2.398e-05	9.037e-09	2.367	5.44
[K].AAGDTTVIENSDVSPETESSEK.[E]	1xDeamidated [N10]; 1xTMT6plex [K22]; 1xTMT6plex [N-Term]; 1xPhospho [S14(100)]	Q86UP2	Q86UP2 1xPhospho [S1313(100)]	Kinectin OS=Homo sapiens GN=KTN1 PE=1 SV=1	1.192	0.929	1.129	1.186	1.103	1.109	1.158	0.881	1.411	1.007	NA	NA	NA	NA	NA	NA	NA	NA	NA	NA	NA	NA	NA	NA	NA	NA	NA	NA	NA	NA	High	2.398e-05	3.708e-08	2.159	5.17
[R].AAGEVLEPANLLAEEK.[D]	1xTMT6plex [K16]; 1xTMT6plex [N-Term]	Q9Y5K8		V-type proton ATPase subunit D OS=Homo sapiens GN=ATP6V1D PE=1 SV=1	NA	NA	NA	NA	NA	NA	NA	NA	NA	NA	NA	NA	NA	NA	NA	NA	NA	NA	NA	NA	0.904	1.122	0.917	1.08	1.009	1.089	1.016	1.086	0.832	0.97	High	2.898e-05	2.865e-05	1.593	3.81
[R].AAGGAPSPPPPVR.[R]	1xTMT6plex [N-Term]; 1xPhospho [S7(100)]	Q4KMP7	Q4KMP7 1xPhospho [S678(100)]	TBC1 domain family member 10B OS=Homo sapiens GN=TBC1D10B PE=1 SV=3	0.716	1.031	0.841	0.914	0.889	0.804	1.183	1.154	0.824	1.09	0.744	1.304	0.713	1.249	0.866	1.141	0.99	0.876	1.513	1.014	1.082	0.849	1.102	0.819	0.939	0.969	1.196	0.684	1.205	1.003	High	2.398e-05	1.551e-05	1.266	3.74
[R].AAGGAPSPPPPVRR.[A]	1xTMT6plex [N-Term]; 1xPhospho [S7(100)]	Q4KMP7	Q4KMP7 1xPhospho [S678(100)]	TBC1 domain family member 10B OS=Homo sapiens GN=TBC1D10B PE=1 SV=3	0.899	1.082	0.687	1.143	0.972	0.895	1.067	1.097	0.882	1.187	0.86	1.289	0.785	1.362	0.826	1.074	0.989	0.712	1.151	0.923	1.193	1.139	1.209	0.838	1.054	0.979	1.183	0.775	1.103	1.044	High	3.931e-05	8.314e-05	1.016	3.36
[R].AAGGATAGSR.[Q]	1xTMT6plex [N-Term]	F8WA39		Myotubularin-related protein 1 OS=Homo sapiens GN=MTMR1 PE=1 SV=1	NA	NA	NA	NA	NA	NA	NA	NA	NA	NA	NA	NA	NA	NA	NA	NA	NA	NA	NA	NA	NA	NA	NA	NA	NA	NA	NA	NA	NA	NA	High	0.002387	0.03089	0.204	1.54
[K].AAGGATPK.[K]	1xTMT6plex [K8]; 1xTMT6plex [N-Term]	P16403		Histone H1.2 OS=Homo sapiens GN=HIST1H1C PE=1 SV=2	NA	NA	NA	NA	NA	NA	NA	NA	NA	NA	NA	NA	NA	NA	NA	NA	NA	NA	NA	NA	0.786	0.754	0.734	1.06	0.762	1.014	0.679	1.025	0.695	1.012	High	0.0001018	0.0006218	0.81	3.01
[K].AAGGATPK.[K]	1xTMT6plex [K8]; 1xTMT6plex [N-Term]; 1xPhospho [T6(100)]	P16403	P16403 1xPhospho [T146(100)]	Histone H1.2 OS=Homo sapiens GN=HIST1H1C PE=1 SV=2	NA	NA	NA	NA	NA	NA	NA	NA	NA	NA	0.827	0.97	0.768	0.725	1.302	0.915	1.175	1.272	0.859	0.884	0.838	0.52	0.694	1.132	0.692	0.863	0.645	1.087	1.122	1.07	High	0.0009699	0.009943	0.341	2.52
[R].AAGGGAGSPPAPLAPSASGPPVCK.[S]	1xCarbamidomethyl [C23]; 1xTMT6plex [K24]; 1xTMT6plex [N-Term]; 1xPhospho [S8(100)]	Q96HB5	Q96HB5 1xPhospho [S376(100)]	Coiled-coil domain-containing protein 120 OS=Homo sapiens GN=CCDC120 PE=1 SV=1	1.088	0.877	1.056	1.021	1.229	0.826	0.935	0.978	1.224	1.165	0.893	0.785	1.11	1.017	1.203	1.21	0.938	0.82	0.98	0.856	0.951	1.015	0.941	1.009	1.437	0.679	1.253	1.009	0.953	0.877	High	1.958e-05	8.427e-07	2.13	5.11
[R].AAGGGAGSSEDDAQSR.[R]	1xTMT6plex [N-Term]	D6REM1		Golgi phosphoprotein 3 OS=Homo sapiens GN=GOLPH3 PE=1 SV=1	NA	NA	NA	NA	NA	NA	NA	NA	NA	NA	NA	NA	NA	NA	NA	NA	NA	NA	NA	NA	NA	NA	NA	NA	NA	NA	NA	NA	NA	NA	High	0.002605	0.02429	0.19	0.83
[R].AAGGGAGSSEDDAQSR.[R]	1xTMT6plex [N-Term]; 1xPhospho [S8(99.3)]	D6REM1	D6REM1 1xPhospho [S35(99.3)]	Golgi phosphoprotein 3 OS=Homo sapiens GN=GOLPH3 PE=1 SV=1	0.545	1.233	0.895	0.898	0.833	1.128	1.369	0.896	1.147	0.915	0.709	0.711	0.581	1.07	0.813	1.111	0.979	1.297	0.618	0.962	1.122	0.727	1.073	0.769	1.027	0.889	0.907	1.086	1.086	0.978	High	2.398e-05	4.093e-07	1.804	4.97
[R].AAGGGAGSSEDDAQSR.[R]	1xTMT6plex [N-Term]; 2xPhospho [S8(100); S9(100)]	D6REM1	D6REM1 2xPhospho [S35(100); S36(100)]	Golgi phosphoprotein 3 OS=Homo sapiens GN=GOLPH3 PE=1 SV=1	NA	NA	NA	NA	NA	NA	NA	NA	NA	NA	0.471	0.564	0.714	1.182	1.388	1.05	1.136	1.098	0.617	1.181	1.02	0.61	1.002	0.812	1.05	1.006	1.117	1.259	1.109	0.861	High	1.958e-05	1.27e-05	1.598	3.59
[R].AAGGGAGSSEDDAQSRR.[D]	1xTMT6plex [N-Term]; 1xPhospho [S]	D6REM1		Golgi phosphoprotein 3 OS=Homo sapiens GN=GOLPH3 PE=1 SV=1	NA	NA	NA	NA	NA	NA	NA	NA	NA	NA	NA	NA	NA	NA	NA	NA	NA	NA	NA	NA	NA	NA	NA	NA	NA	NA	NA	NA	NA	NA	High	0.0001077	0.0006318	0.708	2.17
[K].AAGGGGPLYGDGYGFRLPPSSPQK.[L]	1xDeamidated [Q23]; 1xTMT6plex [K24]; 1xTMT6plex [N-Term]; 1xPhospho [S21(98.2)]	Q9C0H9-5	Q9C0H9-5 1xPhospho [S474(98.2)]	Isoform 4 of SRC kinase signaling inhibitor 1 OS=Homo sapiens GN=SRCIN1	NA	NA	NA	NA	NA	NA	NA	NA	NA	NA	NA	NA	NA	NA	NA	NA	NA	NA	NA	NA	2.449	1.005	1.031	0.848	0.894	0.831	0.899	0.9	0.794	0.995	High	4.331e-05	5.83e-05	1.363	3.26
[R].AAGGGSYK.[G]	1xTMT6plex [K8]; 1xTMT6plex [N-Term]; 1xPhospho [S6(100)]	Q92499	Q92499 1xPhospho [S700(100)]	ATP-dependent RNA helicase DDX1 OS=Homo sapiens GN=DDX1 PE=1 SV=2	0.468	1.039	0.372	1.395	0.699	0.435	0.689	1.218	0.388	1.1	0.712	1.584	0.233	2.316	0.291	0.823	1.211	1.287	1.942	0.918	0.967	0.328	0.871	0.595	0.504	1.016	0.546	0.329	1.544	0.914	High	0.0005507	0.004454	0.424	2.43
[K].AAGGIILTASHCPGGPGGEFGVK.[F]	1xCarbamidomethyl [C12]; 1xTMT6plex [K23]; 1xTMT6plex [N-Term]; 1xPhospho [T/S]	Q15124		Phosphoglucomutase-like protein 5 OS=Homo sapiens GN=PGM5 PE=1 SV=2	0.858	1.354	1.056	0.715	2.096	0.813	1.358	0.581	0.605	1.03	0.858	0.528	0.715	1.169	0.898	1.11	0.84	0.883	0.5	0.974	1.446	0.774	1.251	1.077	1.19	0.792	0.903	0.967	1.393	1.012	High	2.398e-05	7.266e-09	2.4	5.65
[K].AAGHPGDPESQQR.[L]	1xTMT6plex [N-Term]	Q9Y490		Talin-1 OS=Homo sapiens GN=TLN1 PE=1 SV=3	NA	NA	NA	NA	NA	NA	NA	NA	NA	NA	1.38	0.799	1.066	1.069	0.875	0.892	0.885	0.805	0.822	0.841	NA	NA	NA	NA	NA	NA	NA	NA	NA	NA	High	1.958e-05	7.424e-06	1.704	3.9
[K].AAGIIHLGATSCYVGDNTDLIILR.[N]	1xCarbamidomethyl [C12]; 1xTMT6plex [N-Term]; 1xPhospho [T/S/Y]	P30566		Adenylosuccinate lyase OS=Homo sapiens GN=ADSL PE=1 SV=2	NA	NA	NA	NA	NA	NA	NA	NA	NA	NA	NA	NA	NA	NA	NA	NA	NA	NA	NA	NA	NA	NA	NA	NA	NA	NA	NA	NA	NA	NA	High	4.331e-05	0.0001008	1.203	3.2
[K].AAGISLIVPGKSPTR.[K]	1xTMT6plex [K11]; 1xTMT6plex [N-Term]; 1xPhospho [S12(100)]	P47736-4	P47736-4 1xPhospho [S548(100)]	Isoform 4 of Rap1 GTPase-activating protein 1 OS=Homo sapiens GN=RAP1GAP	0.01	1.205	0.135	0.465	0.17	0.634	1.774	1.567	0.499	1.037	0.496	1.973	0.246	1.241	0.631	2.048	1.105	0.399	1.898	1.059	0.773	0.469	1.338	0.252	0.768	1.088	2.04	0.259	1.106	0.916	High	1.958e-05	2.298e-05	1.481	5.12
[R].AAGNESFR.[N]	1xTMT6plex [N-Term]	Q15785		Mitochondrial import receptor subunit TOM34 OS=Homo sapiens GN=TOMM34 PE=1 SV=2	NA	NA	NA	NA	NA	NA	NA	NA	NA	NA	1.027	0.984	1.579	0.884	1.32	1.107	1.3	1.435	1.394	1.134	NA	NA	NA	NA	NA	NA	NA	NA	NA	NA	High	0.002024	0.02634	0.222	1.9
[K].AAGPASPPEEDPER.[T]	1xTMT6plex [N-Term]; 1xPhospho [S6(100)]	Q96KM6	Q96KM6 1xPhospho [S409(100)]	Zinc finger protein 512B OS=Homo sapiens GN=ZNF512B PE=1 SV=1	1.446	0.883	1.808	1.205	1.158	1.229	0.934	0.926	1.814	1.151	1.062	0.981	1.197	0.748	1.13	0.879	0.932	1.094	0.937	0.928	0.877	1.146	0.997	1.054	1.135	1.032	1.162	1.047	0.782	0.989	High	2.398e-05	5.485e-06	1.42	3.58
[R].AAGPGGGSLASSSVAK.[S]	1xTMT6plex [K16]; 1xTMT6plex [N-Term]; 1xPhospho [S13(98.7)]	Q8N7J2-2; Q8N7J2	Q8N7J2-2 1xPhospho [S156(98.7)]; Q8N7J2 1xPhospho [S156(98.7)]	Isoform 2 of APC membrane recruitment protein 2 OS=Homo sapiens GN=AMER2;APC membrane recruitment protein 2 OS=Homo sapiens GN=AMER2 PE=1 SV=3	0.909	1.148	1.191	1.147	1.075	1.126	1.054	1.119	1.02	0.992	NA	NA	NA	NA	NA	NA	NA	NA	NA	NA	0.717	1.134	0.813	1.451	0.783	1.113	0.681	1.335	0.682	0.954	High	2.398e-05	3.695e-07	1.819	4.95
[K].AAGPSLSHTSGGTQSK.[V]	1xTMT6plex [K16]; 1xTMT6plex [N-Term]; 1xPhospho [S5(100)]	P27694	P27694 1xPhospho [S172(100)]	Replication protein A 70 kDa DNA-binding subunit OS=Homo sapiens GN=RPA1 PE=1 SV=2	NA	NA	NA	NA	NA	NA	NA	NA	NA	NA	NA	NA	NA	NA	NA	NA	NA	NA	NA	NA	0.876	0.761	0.899	1.401	0.951	1.134	0.992	1.073	1.12	1.022	High	4.331e-05	7.222e-05	1.297	4.19
[K].AAGPSRNSSPR.[A]	1xTMT6plex [N-Term]; 1xPhospho [S8(96.5)]	M0R1G4	M0R1G4 1xPhospho [S68(96.5)]	Uncharacterized protein ENSP00000471857 OS=Homo sapiens PE=2 SV=1	NA	NA	NA	NA	NA	NA	NA	NA	NA	NA	NA	NA	NA	NA	NA	NA	NA	NA	NA	NA	NA	NA	NA	NA	NA	NA	NA	NA	NA	NA	High	0.001966	0.01665	0.241	1.61
[R].AAGQSPR.[R]	1xTMT6plex [N-Term]	Q99426		Tubulin-folding cofactor B OS=Homo sapiens GN=TBCB PE=1 SV=2	NA	NA	NA	NA	NA	NA	NA	NA	NA	NA	1.447	0.867	1.097	0.828	0.961	0.832	0.971	1.161	0.605	0.923	0.942	0.93	0.992	0.96	0.83	1.007	0.83	1.031	0.943	0.961	High	0.000715	0.005771	0.387	2.6
[R].AAGQSPR.[R]	1xTMT6plex [N-Term]; 1xPhospho [S5(100)]	Q99426	Q99426 1xPhospho [S173(100)]	Tubulin-folding cofactor B OS=Homo sapiens GN=TBCB PE=1 SV=2	1.001	0.752	1.089	0.935	0.938	1.111	0.856	0.918	0.835	0.94	1.086	1.395	1.331	1.214	0.828	1.081	1.484	1.012	1.035	0.984	0.903	0.883	0.829	0.852	0.897	0.921	0.9	0.882	0.734	0.905	High	0.00195	0.02574	0.225	1.81
[R].AAGQSPRR.[G]	1xTMT6plex [N-Term]; 1xPhospho [S5(100)]	Q99426	Q99426 1xPhospho [S173(100)]	Tubulin-folding cofactor B OS=Homo sapiens GN=TBCB PE=1 SV=2	1.007	0.825	1.429	1.066	0.841	1.466	1.155	1.107	1.002	0.948	1.201	1.01	0.953	0.818	1.269	0.902	0.932	0.854	0.761	0.942	0.963	0.884	1.047	0.879	0.983	0.917	0.846	1.041	0.79	1.02	High	0.0007266	0.005994	0.382	3.22
[R].AAGSGVSDYDYLDLDK.[M]	1xTMT6plex [K16]; 1xTMT6plex [N-Term]	Q9C026; Q9C026-5; Q9C026-4		E3 ubiquitin-protein ligase TRIM9 OS=Homo sapiens GN=TRIM9 PE=1 SV=1;Isoform 5 of E3 ubiquitin-protein ligase TRIM9 OS=Homo sapiens GN=TRIM9;Isoform 4 of E3 ubiquitin-protein ligase TRIM9 OS=Homo sapiens GN=TRIM9	1.262	0.926	0.899	1.072	1.15	0.96	0.999	0.988	1.36	0.965	1.136	1.032	1.468	0.893	1.171	0.916	0.921	1.319	1.038	1.093	NA	NA	NA	NA	NA	NA	NA	NA	NA	NA	High	2.398e-05	1.015e-06	1.669	3.82
[R].AAGSGVSDYDYLDLDK.[M]	1xTMT6plex [K16]; 1xTMT6plex [N-Term]; 1xPhospho [S4(100)]	Q9C026; Q9C026-5; Q9C026-4	Q9C026 1xPhospho [S55(100)]; Q9C026-5 1xPhospho [S55(100)]; Q9C026-4 1xPhospho [S55(100)]	E3 ubiquitin-protein ligase TRIM9 OS=Homo sapiens GN=TRIM9 PE=1 SV=1;Isoform 5 of E3 ubiquitin-protein ligase TRIM9 OS=Homo sapiens GN=TRIM9;Isoform 4 of E3 ubiquitin-protein ligase TRIM9 OS=Homo sapiens GN=TRIM9	NA	NA	NA	NA	NA	NA	NA	NA	NA	NA	NA	NA	NA	NA	NA	NA	NA	NA	NA	NA	NA	NA	NA	NA	NA	NA	NA	NA	NA	NA	High	5.303e-05	0.0001752	1.07	4.21
[R].AAGSPPAPGTMSK.[H]	1xTMT6plex [K13]; 1xTMT6plex [N-Term]; 1xPhospho [S4(100)]	Q9NPH3-5	Q9NPH3-5 1xPhospho [S592(100)]	Isoform 4 of Interleukin-1 receptor accessory protein OS=Homo sapiens GN=IL1RAP	1.133	0.844	0.892	1.035	1.015	1.247	0.853	0.909	1.029	1.024	1.373	0.68	0.837	0.741	0.824	0.806	0.801	0.984	0.762	0.838	0.966	0.846	0.875	0.99	1.108	0.896	0.949	1.091	1.035	1.001	High	2.398e-05	3.166e-05	1.16	3.83
[R].AAGSPPAPGTMSK.[H]	1xOxidation [M11]; 1xTMT6plex [K13]; 1xTMT6plex [N-Term]; 1xPhospho [S4(100)]	Q9NPH3-5	Q9NPH3-5 1xPhospho [S592(100)]	Isoform 4 of Interleukin-1 receptor accessory protein OS=Homo sapiens GN=IL1RAP	1.209	0.895	0.958	1.082	1.11	1.324	0.935	1.056	1.31	1.008	1.105	1.018	0.93	0.688	1.014	0.785	1.003	0.812	0.992	0.901	0.821	1.153	0.877	0.804	1.122	0.945	0.973	0.803	0.973	1.061	High	3.931e-05	6.766e-05	1.047	3.39
[R].AAGSPSPLPAPDPAPK.[S]	1xTMT6plex [K16]; 1xTMT6plex [N-Term]; 1xPhospho [S4(100)]	Q9BZE9	Q9BZE9 1xPhospho [S500(100)]	Tether containing UBX domain for GLUT4 OS=Homo sapiens GN=ASPSCR1 PE=1 SV=1	1.072	1.075	0.872	1.015	1.062	0.883	0.906	1.049	0.829	0.926	0.656	1.108	0.959	1.148	1.002	1.093	1.018	1.054	1.468	1.042	0.951	1.238	1.049	1.11	0.971	1.07	0.984	1.152	0.997	1.065	High	2.398e-05	7.23e-07	1.719	4.56
[K].AAGSPSSSDQDEK.[L]	1xTMT6plex [K13]; 1xTMT6plex [N-Term]	Q9Y520		Protein PRRC2C OS=Homo sapiens GN=PRRC2C PE=1 SV=4	NA	NA	NA	NA	NA	NA	NA	NA	NA	NA	0.578	0.923	1.292	0.906	1.261	1.089	1.01	1.086	0.838	0.966	NA	NA	NA	NA	NA	NA	NA	NA	NA	NA	High	1.958e-05	1.847e-05	1.524	4.21
[K].AAGSPSSSDQDEK.[L]	1xTMT6plex [K13]; 1xTMT6plex [N-Term]; 1xPhospho [S4(100)]	Q9Y520	Q9Y520 1xPhospho [S187(100)]	Protein PRRC2C OS=Homo sapiens GN=PRRC2C PE=1 SV=4	0.599	1.594	0.781	0.937	0.777	0.829	1.655	0.827	0.657	0.94	NA	NA	NA	NA	NA	NA	NA	NA	NA	NA	1	0.735	1.356	0.748	0.99	0.914	0.958	0.753	1.635	1.093	High	2.398e-05	1.527e-05	1.268	3.45
[R].AAGSTVR.[Q]	1xTMT6plex [N-Term]; 1xPhospho [S4(100)]	P60468	P60468 1xPhospho [S29(100)]	Protein transport protein Sec61 subunit beta OS=Homo sapiens GN=SEC61B PE=1 SV=2	1.633	0.445	0.456	1.633	0.96	0.204	0.231	0.69	0.965	0.95	0.15	0.706	1.815	0.475	0.369	0.485	0.319	2.482	1.001	0.991	0.458	1.231	0.339	4.445	0.344	0.65	0.272	3.597	0.496	0.978	High	0.002732	0.03712	0.183	2.18
[R].AAGSTVRQR.[K]	1xTMT6plex [N-Term]; 2xPhospho [S4(100); T5(100)]	P60468	P60468 2xPhospho [S29(100); T30(100)]	Protein transport protein Sec61 subunit beta OS=Homo sapiens GN=SEC61B PE=1 SV=2	NA	NA	NA	NA	NA	NA	NA	NA	NA	NA	0.394	0.86	1.773	0.567	0.626	0.893	0.694	1.276	1.086	1.094	NA	NA	NA	NA	NA	NA	NA	NA	NA	NA	High	0.001266	0.01482	0.291	2.26
[K].AAGSVSK.[S]	1xTMT6plex [K7]; 1xTMT6plex [N-Term]; 1xPhospho [S4(100)]	Q9Y3D6	Q9Y3D6 1xPhospho [S29(100)]	Mitochondrial fission 1 protein OS=Homo sapiens GN=FIS1 PE=1 SV=2	1.094	0.82	0.942	0.797	0.979	1.237	0.792	1.331	1.103	0.966	1.598	0.757	1.216	0.664	0.933	0.867	1.052	1.165	0.76	0.886	0.986	1.122	0.794	0.874	0.922	0.911	1.061	0.899	0.574	0.832	High	0.00116	0.01023	0.308	2.58
[R].AAGTDGSDFQHR.[E]	1xTMT6plex [N-Term]; 1xPhospho [S7(100)]	Q8N5M9	Q8N5M9 1xPhospho [S15(100)]	Protein jagunal homolog 1 OS=Homo sapiens GN=JAGN1 PE=1 SV=1	1.513	0.904	1.087	1.384	1.133	0.971	0.873	1.101	0.923	1.045	NA	NA	NA	NA	NA	NA	NA	NA	NA	NA	0.737	1.962	0.668	1.778	0.73	1.015	0.728	0.79	0.665	0.973	High	4.331e-05	0.0001396	1.122	4.59
[R].AAGTDGSDFQHR.[E]	1xDeamidated [Q10]; 1xTMT6plex [N-Term]; 1xPhospho [S7(100)]	Q8N5M9	Q8N5M9 1xPhospho [S15(100)]	Protein jagunal homolog 1 OS=Homo sapiens GN=JAGN1 PE=1 SV=1	NA	NA	NA	NA	NA	NA	NA	NA	NA	NA	0.733	0.969	1.492	0.928	1.069	0.794	0.95	1.168	1.701	1.016	NA	NA	NA	NA	NA	NA	NA	NA	NA	NA	High	0.00139	0.01674	0.276	2.67
[R].AAGTLPSPQSLR.[K]	1xTMT6plex [N-Term]; 1xPhospho [S7(100)]	D3DX46	D3DX46 1xPhospho [S332(100)]	MAGUK p55 subfamily member 3 OS=Homo sapiens GN=MPP3 PE=1 SV=1	1.055	0.929	1.191	1.095	1.113	1.055	0.845	1.044	0.908	0.965	0.928	0.929	1.031	0.915	1.038	1.033	1.026	0.947	1.278	0.954	0.873	1.303	0.887	0.976	0.905	0.978	0.833	0.826	0.77	0.96	High	2.398e-05	4.71e-05	1.101	3.7
[R].AAGTLPSPQSLR.[K]	1xDeamidated [Q9]; 1xTMT6plex [N-Term]; 1xPhospho [S7(100)]	D3DX46	D3DX46 1xPhospho [S332(100)]	MAGUK p55 subfamily member 3 OS=Homo sapiens GN=MPP3 PE=1 SV=1	0.879	1.263	1.377	1.217	1.027	0.958	0.967	1.019	0.986	0.975	NA	NA	NA	NA	NA	NA	NA	NA	NA	NA	1.005	1.017	1.01	0.936	0.975	0.944	1.005	0.897	1.081	1.017	High	0.0001018	0.0004978	0.853	3.12
[K].AAGTPGPTGQHDGR.[R]	1xTMT6plex [N-Term]; 1xPhospho [T4(100)]	Q5T442	Q5T442 1xPhospho [T191(100)]	Gap junction gamma-2 protein OS=Homo sapiens GN=GJC2 PE=1 SV=1	1.017	1.064	0.976	0.829	1.127	1.176	0.716	1.401	0.981	0.889	1.094	1.114	0.733	1.166	0.828	1.072	1.274	1.069	1.148	0.876	1.169	1.237	0.939	0.725	0.65	1.068	0.658	1.234	0.899	0.981	High	2.398e-05	4.831e-07	1.779	4.13
[K].AAGTPGPTGQHDGR.[R]	1xDeamidated [Q10]; 1xTMT6plex [N-Term]; 1xPhospho [T4(100)]	Q5T442	Q5T442 1xPhospho [T191(100)]	Gap junction gamma-2 protein OS=Homo sapiens GN=GJC2 PE=1 SV=1	NA	NA	NA	NA	NA	NA	NA	NA	NA	NA	NA	NA	NA	NA	NA	NA	NA	NA	NA	NA	1.478	1.501	1.253	0.996	0.844	1.199	1.018	1.701	1.153	1.247	High	0.0004388	0.002439	0.531	4.3
[R].AAGVGSSPGDQSGDENITQMLK.[R]	1xTMT6plex [K22]; 1xTMT6plex [N-Term]; 1xPhospho [S7(98.2)]	P23508	P23508 1xPhospho [S485(98.2)]	Colorectal mutant cancer protein OS=Homo sapiens GN=MCC PE=1 SV=2	NA	NA	NA	NA	NA	NA	NA	NA	NA	NA	NA	NA	NA	NA	NA	NA	NA	NA	NA	NA	1.23	1.079	0.908	0.963	1.117	0.882	0.844	0.955	1.246	1.071	High	0.0001269	0.0009221	0.737	3.15
[K].AAHDNMDIDK.[V]	1xTMT6plex [K10]; 1xTMT6plex [N-Term]	Q9H444		Charged multivesicular body protein 4b OS=Homo sapiens GN=CHMP4B PE=1 SV=1	NA	NA	NA	NA	NA	NA	NA	NA	NA	NA	1.506	0.88	1.199	0.767	1.157	0.87	1.002	1.135	0.809	0.91	NA	NA	NA	NA	NA	NA	NA	NA	NA	NA	High	3.19e-05	6.246e-05	1.282	4.23
[K].AAHFVFR.[T]	1xTMT6plex [N-Term]	A0A087WX77; H7BYX6		Neural cell adhesion molecule 1 OS=Homo sapiens GN=NCAM1 PE=1 SV=1;Neural cell adhesion molecule 1 OS=Homo sapiens GN=NCAM1 PE=1 SV=2	NA	NA	NA	NA	NA	NA	NA	NA	NA	NA	1.74	0.991	1.305	0.979	0.917	0.902	0.901	0.988	0.901	0.953	NA	NA	NA	NA	NA	NA	NA	NA	NA	NA	High	0.0004685	0.002756	0.54	2.96
[R].AAHLPLLTIEPPSDSSVDLSDR.[S]	1xTMT6plex [N-Term]	Q5JU85-2; Q5JU85		Isoform 2 of IQ motif and SEC7 domain-containing protein 2 OS=Homo sapiens GN=IQSEC2;IQ motif and SEC7 domain-containing protein 2 OS=Homo sapiens GN=IQSEC2 PE=1 SV=1	NA	NA	NA	NA	NA	NA	NA	NA	NA	NA	NA	NA	NA	NA	NA	NA	NA	NA	NA	NA	NA	NA	NA	NA	NA	NA	NA	NA	NA	NA	High	1.958e-05	3.901e-05	1.376	4.02
[R].AAHLPLLTIEPPSDSSVDLSDR.[S]	1xTMT6plex [N-Term]; 1xPhospho [S13(100)]	Q5JU85-2; Q5JU85	Q5JU85-2 1xPhospho [S600(100)]; Q5JU85 1xPhospho [S590(100)]	Isoform 2 of IQ motif and SEC7 domain-containing protein 2 OS=Homo sapiens GN=IQSEC2;IQ motif and SEC7 domain-containing protein 2 OS=Homo sapiens GN=IQSEC2 PE=1 SV=1	1.331	0.758	0.959	1.189	1.153	1.03	0.849	0.651	1.078	1.008	0.762	0.949	1.271	0.671	1.189	0.753	0.94	1.179	0.994	1.038	0.871	1.034	0.946	1.076	0.997	0.986	1.026	1.024	0.901	1.051	High	2.398e-05	7.811e-10	2.729	5.59
[R].AAHLPLLTIEPPSDSSVDLSDR.[S]	1xTMT6plex [N-Term]; 2xPhospho [S16(99); S/T]	Q5JU85-2; Q5JU85	Q5JU85-2 2xPhospho [S603(99); S/T]; Q5JU85 2xPhospho [S593(99); S/T]	Isoform 2 of IQ motif and SEC7 domain-containing protein 2 OS=Homo sapiens GN=IQSEC2;IQ motif and SEC7 domain-containing protein 2 OS=Homo sapiens GN=IQSEC2 PE=1 SV=1	NA	NA	NA	NA	NA	NA	NA	NA	NA	NA	1.043	0.904	1.135	0.896	1.183	1.096	1.05	1.021	0.924	1.124	0.897	1.133	0.949	1.163	0.972	1.063	1.034	1.1	0.991	1.031	High	2.898e-05	1.268e-05	1.835	5.05
[R].AAHLPLLTIEPPSDSSVDLSDRSDR.[G]	1xTMT6plex [N-Term]; 1xPhospho [S/T]	Q5JU85-2; Q5JU85		Isoform 2 of IQ motif and SEC7 domain-containing protein 2 OS=Homo sapiens GN=IQSEC2;IQ motif and SEC7 domain-containing protein 2 OS=Homo sapiens GN=IQSEC2 PE=1 SV=1	NA	NA	NA	NA	NA	NA	NA	NA	NA	NA	0.97	0.996	0.893	1.315	1.083	1.123	1.366	1.048	1.118	1.182	NA	NA	NA	NA	NA	NA	NA	NA	NA	NA	High	0.0001216	0.0005029	0.858	5.58
[R].AAHQSSLLR.[L]	1xTMT6plex [N-Term]; 1xPhospho [S6(98.9)]	Q5VT06	Q5VT06 1xPhospho [S1700(98.9)]	Centrosome-associated protein 350 OS=Homo sapiens GN=CEP350 PE=1 SV=1	NA	NA	NA	NA	NA	NA	NA	NA	NA	NA	NA	NA	NA	NA	NA	NA	NA	NA	NA	NA	1.363	1.138	1.136	0.936	0.939	1.304	1.012	0.919	1.328	1.047	High	0.0006672	0.005153	0.402	2.61
[R].AAHSEGNTTAGLDMR.[E]	1xTMT6plex [N-Term]	P78371		T-complex protein 1 subunit beta OS=Homo sapiens GN=CCT2 PE=1 SV=4	NA	NA	NA	NA	NA	NA	NA	NA	NA	NA	NA	NA	NA	NA	NA	NA	NA	NA	NA	NA	1.2	1.219	1.009	1.227	1.31	1.129	1.107	1.35	0.992	1.087	High	4.331e-05	4.62e-05	1.438	3.94
[R].AAHSEGNTTAGLDMR.[E]	1xOxidation [M14]; 1xTMT6plex [N-Term]	P78371		T-complex protein 1 subunit beta OS=Homo sapiens GN=CCT2 PE=1 SV=4	NA	NA	NA	NA	NA	NA	NA	NA	NA	NA	NA	NA	NA	NA	NA	NA	NA	NA	NA	NA	1.241	1.179	0.544	0.571	0.684	1.541	0.795	0.625	0.598	0.535	High	4.331e-05	9.436e-05	1.221	2.94
[R].AAHSEGNTTAGLDMR.[E]	1xTMT6plex [N-Term]; 1xPhospho [S4(100)]	P78371	P78371 1xPhospho [S470(100)]	T-complex protein 1 subunit beta OS=Homo sapiens GN=CCT2 PE=1 SV=4	NA	NA	NA	NA	NA	NA	NA	NA	NA	NA	1.1	1.068	0.973	1.003	1.064	0.915	1.224	1.194	0.9	1.185	NA	NA	NA	NA	NA	NA	NA	NA	NA	NA	High	0.0002534	0.001582	0.641	3.19
[K].AAHSYNPK.[E]	1xTMT6plex [K8]; 1xTMT6plex [N-Term]; 1xPhospho [S4(100)]	Q9BYJ9	Q9BYJ9 1xPhospho [S376(100)]	YTH domain-containing family protein 1 OS=Homo sapiens GN=YTHDF1 PE=1 SV=1	NA	NA	NA	NA	NA	NA	NA	NA	NA	NA	1.021	1.168	0.788	1.647	0.805	1.103	0.883	0.962	1.304	0.937	1.797	0.666	1.216	0.771	1.056	1.368	1.193	0.66	1.451	1.148	High	0.0005313	0.003215	0.476	3.01
[R].AAHTEDINACTLTTSPR.[L]	1xCarbamidomethyl [C10]; 1xTMT6plex [N-Term]; 1xPhospho [T13(98.2)]	P04049	P04049 1xPhospho [T640(98.2)]	RAF proto-oncogene serine/threonine-protein kinase OS=Homo sapiens GN=RAF1 PE=1 SV=1	0.973	1.031	1	0.851	1.129	1.249	1.073	1.005	1.034	1.091	0.517	0.772	0.736	1.214	1.2	1.057	1.389	1.022	0.934	1.029	1.004	1.349	1.15	1.235	1.12	1.184	1.178	1.139	1.043	1.318	High	2.398e-05	1.968e-08	2.252	5.94
[R].AAKDEVSESR.[R]	1xTMT6plex [K3]; 1xTMT6plex [N-Term]; 1xPhospho [S7(100)]	P07196	P07196 1xPhospho [S306(100)]	Neurofilament light polypeptide OS=Homo sapiens GN=NEFL PE=1 SV=3	NA	NA	NA	NA	NA	NA	NA	NA	NA	NA	NA	NA	NA	NA	NA	NA	NA	NA	NA	NA	NA	NA	NA	NA	NA	NA	NA	NA	NA	NA	High	0.002569	0.02396	0.192	2.02
[K].AAKNSEEEEEEK.[K]	2xTMT6plex [K3; K12]; 1xTMT6plex [N-Term]; 1xPhospho [S5(100)]	A0A0A0MRM9	A0A0A0MRM9 1xPhospho [S572(100)]	Nucleolar and coiled-body phosphoprotein 1 (Fragment) OS=Homo sapiens GN=NOLC1 PE=1 SV=1	1.227	0.952	1.103	0.982	1.156	0.972	0.838	0.917	1.258	1	0.126	0.94	1.176	0.7	1.261	0.844	0.887	1.196	0.813	1.019	0.583	1.366	0.81	1.139	0.949	0.954	0.978	1.266	0.659	0.917	High	2.398e-05	4.841e-06	1.438	5.31
[K].AAKNSEEEEEEK.[K]	1xDeamidated [N4]; 2xTMT6plex [K3; K12]; 1xTMT6plex [N-Term]; 1xPhospho [S5(100)]	A0A0A0MRM9	A0A0A0MRM9 1xPhospho [S572(100)]	Nucleolar and coiled-body phosphoprotein 1 (Fragment) OS=Homo sapiens GN=NOLC1 PE=1 SV=1	1.191	1.234	1.336	1.113	1.474	0.923	1.285	0.827	1.197	1.103	0.234	0.827	1.18	0.755	1.336	0.862	0.905	1.21	0.757	1.005	0.494	1.433	0.872	1.363	1.201	0.95	0.983	1.297	0.83	1.054	High	2.398e-05	3.284e-05	1.155	4.21
[K].AAKNSEEEEEEKK.[K]	3xTMT6plex [K3; K12; K13]; 1xTMT6plex [N-Term]; 1xPhospho [S5(100)]	A0A0A0MRM9	A0A0A0MRM9 1xPhospho [S572(100)]	Nucleolar and coiled-body phosphoprotein 1 (Fragment) OS=Homo sapiens GN=NOLC1 PE=1 SV=1	1.589	1.026	1.501	1.184	1.367	1.537	0.976	1.483	1.418	1.316	NA	NA	NA	NA	NA	NA	NA	NA	NA	NA	NA	NA	NA	NA	NA	NA	NA	NA	NA	NA	High	0.0001538	0.001045	0.713	2.28
[K].AAKPTTTPEVK.[A]	2xTMT6plex [K3; K11]; 1xTMT6plex [N-Term]; 1xPhospho [T]	P46821		Microtubule-associated protein 1B OS=Homo sapiens GN=MAP1B PE=1 SV=2	NA	NA	NA	NA	NA	NA	NA	NA	NA	NA	0.148	1.629	0.312	1.135	0.545	1.132	0.868	0.613	1.99	0.926	1.175	0.885	1.07	0.827	0.93	1.131	1.27	0.99	0.807	1.053	High	0.002464	0.03312	0.196	2.89
[R].AAKSDNVAPADR.[S]	1xTMT6plex [K3]; 1xTMT6plex [N-Term]; 1xPhospho [S4(100)]	Q8NCB2	Q8NCB2 1xPhospho [S376(100)]	CaM kinase-like vesicle-associated protein OS=Homo sapiens GN=CAMKV PE=1 SV=2	NA	NA	NA	NA	NA	NA	NA	NA	NA	NA	0.511	1.316	0.844	1.143	0.856	1.086	1.095	1.067	1.528	1.02	0.811	1.072	1.031	1.103	1.064	1.076	1.009	0.982	0.938	1.002	High	0.0001285	0.0006807	0.799	3.72
[R].AAKYSETDLDTVPLR.[C]	1xTMT6plex [K3]; 1xTMT6plex [N-Term]; 1xPhospho [S5(100)]	A5PKW4	A5PKW4 1xPhospho [S284(100)]	PH and SEC7 domain-containing protein 1 OS=Homo sapiens GN=PSD PE=1 SV=2	NA	NA	NA	NA	NA	NA	NA	NA	NA	NA	2.02	0.922	0.807	1.105	0.847	0.88	0.829	0.67	0.899	0.99	2.528	0.393	1.218	0.394	0.705	1.087	0.916	0.396	1.074	1.081	High	4.331e-05	0.0001135	1.173	4.54
[K].AALAGGTTMIIDHVVPEPESSLTEAYEK.[W]	1xTMT6plex [K28]; 1xTMT6plex [N-Term]	Q14195-2		Isoform LCRMP-4 of Dihydropyrimidinase-related protein 3 OS=Homo sapiens GN=DPYSL3	NA	NA	NA	NA	NA	NA	NA	NA	NA	NA	1.086	0.919	1.174	0.892	1.054	0.844	1.162	1.164	0.85	1.06	0.798	0.883	1.043	0.982	0.927	0.903	0.765	0.938	0.948	0.916	High	1.958e-05	2.549e-07	2.365	6.44
[K].AALAGGTTMIIDHVVPEPESSLTEAYEK.[W]	1xOxidation [M9]; 1xTMT6plex [K28]; 1xTMT6plex [N-Term]	Q14195-2		Isoform LCRMP-4 of Dihydropyrimidinase-related protein 3 OS=Homo sapiens GN=DPYSL3	NA	NA	NA	NA	NA	NA	NA	NA	NA	NA	1.486	1.164	1.08	0.849	1.132	0.961	1.217	0.9	1.105	1.134	NA	NA	NA	NA	NA	NA	NA	NA	NA	NA	High	1.958e-05	4.096e-05	1.367	4.33
[R].AALAHSEEVTASQVAATK.[T]	1xTMT6plex [K18]; 1xTMT6plex [N-Term]; 1xPhospho [T10(99.1)]	Q15149-4; Q15149-8; Q15149-2	Q15149-4 1xPhospho [T2616(99.1)]; Q15149-8 1xPhospho [T2594(99.1)]; Q15149-2 1xPhospho [T2643(99.1)]	Isoform 4 of Plectin OS=Homo sapiens GN=PLEC;Isoform 8 of Plectin OS=Homo sapiens GN=PLEC;Isoform 2 of Plectin OS=Homo sapiens GN=PLEC	0.857	1.112	0.924	1.058	0.985	1.167	1.028	0.823	0.947	0.963	1.032	1.015	0.846	1.507	0.869	1.154	1.131	1.024	1.372	1.062	0.694	0.919	0.952	1.012	0.713	0.993	0.726	1.032	1.192	0.945	High	2.398e-05	1.125e-08	2.335	5.56
[R].AALAHSEEVTASQVAATK.[T]	1xDeamidated [Q13]; 1xTMT6plex [K18]; 1xTMT6plex [N-Term]; 1xPhospho [S6(100)]	Q15149-4; Q15149-8; Q15149-2	Q15149-4 1xPhospho [S2612(100)]; Q15149-8 1xPhospho [S2590(100)]; Q15149-2 1xPhospho [S2639(100)]	Isoform 4 of Plectin OS=Homo sapiens GN=PLEC;Isoform 8 of Plectin OS=Homo sapiens GN=PLEC;Isoform 2 of Plectin OS=Homo sapiens GN=PLEC	NA	NA	NA	NA	NA	NA	NA	NA	NA	NA	NA	NA	NA	NA	NA	NA	NA	NA	NA	NA	NA	NA	NA	NA	NA	NA	NA	NA	NA	NA	High	0.0001203	0.0008119	0.761	3.39
[K].AALANEDCPHIDQALTPDEGLPFTR.[S]	1xCarbamidomethyl [C8]; 1xTMT6plex [N-Term]; 1xPhospho [T16(100)]	P48547-2	P48547-2 1xPhospho [T527(100)]	Isoform 2 of Potassium voltage-gated channel subfamily C member 1 OS=Homo sapiens GN=KCNC1	NA	NA	NA	NA	NA	NA	NA	NA	NA	NA	0.799	0.978	1.062	1.511	1.238	1.465	1.062	0.753	1.09	1.22	NA	NA	NA	NA	NA	NA	NA	NA	NA	NA	High	3.19e-05	8.714e-05	1.215	4.15
[R].AALAPAKESPRK.[G]	2xTMT6plex [K7; K12]; 1xTMT6plex [N-Term]; 1xPhospho [S9(100)]	Q13428-7; Q13428	Q13428-7 1xPhospho [S906(100)]; Q13428 1xPhospho [S906(100)]	Isoform 7 of Treacle protein OS=Homo sapiens GN=TCOF1;Treacle protein OS=Homo sapiens GN=TCOF1 PE=1 SV=3	0.931	1.425	1.412	1.359	1.19	0.715	1.455	0.946	0.873	1.191	NA	NA	NA	NA	NA	NA	NA	NA	NA	NA	NA	NA	NA	NA	NA	NA	NA	NA	NA	NA	High	0.002052	0.01793	0.231	1.68
[R].AALAQSER.[S]	1xTMT6plex [N-Term]; 1xPhospho [S6(100)]	Q9H1C0	Q9H1C0 1xPhospho [S332(100)]	Lysophosphatidic acid receptor 5 OS=Homo sapiens GN=LPAR5 PE=2 SV=1	0.916	0.572	0.945	0.749	1.549	0.829	0.712	2.189	0.947	0.993	0.359	0.972	0.706	0.678	2.785	0.797	0.483	1.07	1.226	1.019	0.812	0.823	0.787	0.75	0.827	0.483	1.486	1.284	0.55	1.097	High	0.0007451	0.006216	0.378	2.57
[R].AALAVGSPGPGGGSFAR.[E]	1xTMT6plex [N-Term]; 1xPhospho [S7(100)]	Q9BYB0	Q9BYB0 1xPhospho [S973(100)]	SH3 and multiple ankyrin repeat domains protein 3 OS=Homo sapiens GN=SHANK3 PE=1 SV=3	0.753	0.796	0.755	0.886	0.807	0.903	0.88	0.82	4.982	1.008	2.109	0.821	1.011	0.752	0.982	0.893	0.898	1.129	0.752	1.222	0.884	0.8	0.723	0.964	0.824	0.861	0.795	0.867	0.656	0.869	High	2.398e-05	9.562e-08	2.019	4.98
[R].AALAVGSPGPGGGSFAREPSPTHR.[G]	1xTMT6plex [N-Term]; 2xPhospho [S14(99.9); S20(97)]	Q9BYB0	Q9BYB0 2xPhospho [S980(99.9); S986(97)]	SH3 and multiple ankyrin repeat domains protein 3 OS=Homo sapiens GN=SHANK3 PE=1 SV=3	NA	NA	NA	NA	NA	NA	NA	NA	NA	NA	NA	NA	NA	NA	NA	NA	NA	NA	NA	NA	NA	NA	NA	NA	NA	NA	NA	NA	NA	NA	High	3.931e-05	0.0001171	0.964	3.98
[K].AALDEAQGVGLDSTGYYDQEIYGGSDSR.[F]	1xTMT6plex [N-Term]	O75533		Splicing factor 3B subunit 1 OS=Homo sapiens GN=SF3B1 PE=1 SV=3	NA	NA	NA	NA	NA	NA	NA	NA	NA	NA	1.138	0.911	1.27	0.653	1.268	0.989	0.884	1.07	0.958	0.986	NA	NA	NA	NA	NA	NA	NA	NA	NA	NA	High	1.958e-05	2.864e-09	3.245	6.79
[K].AALDGTPGMIGYGMAK.[G]	1xTMT6plex [K16]; 1xTMT6plex [N-Term]	P09417		Dihydropteridine reductase OS=Homo sapiens GN=QDPR PE=1 SV=2	NA	NA	NA	NA	NA	NA	NA	NA	NA	NA	1.135	0.885	1.151	0.763	1.182	0.808	0.909	1.239	0.85	1.061	NA	NA	NA	NA	NA	NA	NA	NA	NA	NA	High	1.958e-05	1.008e-06	2.095	5.28
[R].AALDSGAFQSVWVSTDHDEIENVAK.[Q]	1xTMT6plex [K25]; 1xTMT6plex [N-Term]	Q8NFW8		N-acylneuraminate cytidylyltransferase OS=Homo sapiens GN=CMAS PE=1 SV=2	NA	NA	NA	NA	NA	NA	NA	NA	NA	NA	NA	NA	NA	NA	NA	NA	NA	NA	NA	NA	NA	NA	NA	NA	NA	NA	NA	NA	NA	NA	High	1.958e-05	3.08e-06	1.876	4.69
[K].AALEQPCEGSLTRPK.[K]	1xCarbamidomethyl [C7]; 1xTMT6plex [K15]; 1xTMT6plex [N-Term]	Q6PUV4; D6R960		Complexin-2 OS=Homo sapiens GN=CPLX2 PE=1 SV=2;Complexin-2 (Fragment) OS=Homo sapiens GN=CPLX2 PE=1 SV=1	NA	NA	NA	NA	NA	NA	NA	NA	NA	NA	NA	NA	NA	NA	NA	NA	NA	NA	NA	NA	1.004	1.099	0.868	1.446	1.324	0.977	1.278	1.274	0.983	1.001	High	2.898e-05	2.111e-08	3.632	7.14
[K].AALEQPCEGSLTRPK.[K]	1xCarbamidomethyl [C7]; 1xTMT6plex [K15]; 1xTMT6plex [N-Term]; 1xPhospho [S10(100)]	Q6PUV4; D6R960	Q6PUV4 1xPhospho [S93(100)]; D6R960 1xPhospho [S93(100)]	Complexin-2 OS=Homo sapiens GN=CPLX2 PE=1 SV=2;Complexin-2 (Fragment) OS=Homo sapiens GN=CPLX2 PE=1 SV=1	0.723	1.164	0.688	0.715	1.181	0.502	1.062	0.536	0.581	0.919	0.134	0.821	0.374	1.674	0.627	1.619	0.61	0.48	1.39	1.065	1.39	0.725	0.97	1.032	1.03	0.897	1.323	1.926	1.105	0.983	High	2.398e-05	3.149e-05	1.161	4.12
[K].AALEQPCEGSLTRPK.[K]	1xCarbamidomethyl [C7]; 1xDeamidated [Q5]; 1xTMT6plex [K15]; 1xTMT6plex [N-Term]; 1xPhospho [S10(100)]	Q6PUV4; D6R960	Q6PUV4 1xPhospho [S93(100)]; D6R960 1xPhospho [S93(100)]	Complexin-2 OS=Homo sapiens GN=CPLX2 PE=1 SV=2;Complexin-2 (Fragment) OS=Homo sapiens GN=CPLX2 PE=1 SV=1	NA	NA	NA	NA	NA	NA	NA	NA	NA	NA	NA	NA	NA	NA	NA	NA	NA	NA	NA	NA	1.275	0.963	1.145	1.181	1.163	0.821	1.213	1.604	1.277	1.104	High	4.331e-05	0.0001322	1.135	4.3
[R].AALESGISTK.[Q]	1xTMT6plex [K10]; 1xTMT6plex [N-Term]	B4DZ84		MAGUK p55 subfamily member 2 OS=Homo sapiens GN=MPP2 PE=1 SV=1	NA	NA	NA	NA	NA	NA	NA	NA	NA	NA	0.975	0.859	1.054	1.132	1.095	1.116	1.246	1.161	1.123	1.108	NA	NA	NA	NA	NA	NA	NA	NA	NA	NA	High	0.001471	0.01784	0.269	2.25
[R].AALETPIIQGQDGSPELLIR.[S]	1xTMT6plex [N-Term]; 1xPhospho [S14(100)]	Q8IWT3	Q8IWT3 1xPhospho [S947(100)]	Cullin-9 OS=Homo sapiens GN=CUL9 PE=1 SV=2	NA	NA	NA	NA	NA	NA	NA	NA	NA	NA	1.422	0.959	0.987	0.95	1.104	1.159	0.869	1	1.12	1.029	0.8	1	0.909	1.048	0.903	0.892	1.049	1.059	0.859	0.852	High	1.958e-05	1.395e-05	1.58	5.6
[R].AALEYLGSFDHYAT.[-]	1xTMT6plex [N-Term]; 1xPhospho [S8(100)]	Q3KPI9; P10586; P23468	Q3KPI9 1xPhospho [S1490(100)]; P10586 1xPhospho [S1901(100)]; P23468 1xPhospho [S1906(100)]	PTPRD protein OS=Homo sapiens GN=PTPRD PE=1 SV=1;Receptor-type tyrosine-protein phosphatase F OS=Homo sapiens GN=PTPRF PE=1 SV=2;Receptor-type tyrosine-protein phosphatase delta OS=Homo sapiens GN=PTPRD PE=1 SV=2	NA	NA	NA	NA	NA	NA	NA	NA	NA	NA	1.472	1.016	1.103	0.956	1.047	1.042	0.992	1.126	0.862	1.061	NA	NA	NA	NA	NA	NA	NA	NA	NA	NA	High	0.0005247	0.003187	0.514	2.14
[K].AALFVSNNSR.[R]	1xTMT6plex [N-Term]; 1xPhospho [S6(98.9)]	Q96GD0	Q96GD0 1xPhospho [S58(98.9)]	Pyridoxal phosphate phosphatase OS=Homo sapiens GN=PDXP PE=1 SV=2	1.17	0.718	1.121	0.779	0.851	1.01	0.73	0.735	1.136	1.052	NA	NA	NA	NA	NA	NA	NA	NA	NA	NA	NA	NA	NA	NA	NA	NA	NA	NA	NA	NA	High	0.00215	0.01901	0.223	1.85
[K].AALFVSNNSRR.[A]	1xTMT6plex [N-Term]; 1xPhospho [S9(98.7)]	Q96GD0	Q96GD0 1xPhospho [S61(98.7)]	Pyridoxal phosphate phosphatase OS=Homo sapiens GN=PDXP PE=1 SV=2	1.08	1.102	1.155	1.473	1.228	1.032	1.092	1.029	1.918	1.388	1.36	0.94	1.039	1.062	1.063	1.019	0.965	0.87	1.315	1.029	NA	NA	NA	NA	NA	NA	NA	NA	NA	NA	High	0.001292	0.01086	0.3	1.63
[R].AALGESGEQADGPK.[A]	1xTMT6plex [K14]; 1xTMT6plex [N-Term]	E7EM83		Protein-tyrosine-phosphatase OS=Homo sapiens GN=PTPRN2 PE=1 SV=1	NA	NA	NA	NA	NA	NA	NA	NA	NA	NA	0.989	1.202	1.143	1.168	1.109	1.046	1.246	1.242	1.164	1.22	NA	NA	NA	NA	NA	NA	NA	NA	NA	NA	High	6.593e-05	0.0002188	1.027	3.14
[R].AALGESGEQADGPK.[A]	1xTMT6plex [K14]; 1xTMT6plex [N-Term]; 1xPhospho [S6(100)]	E7EM83	E7EM83 1xPhospho [S322(100)]	Protein-tyrosine-phosphatase OS=Homo sapiens GN=PTPRN2 PE=1 SV=1	1.149	0.862	1.111	1.152	1.479	0.984	0.968	0.708	1.047	1.016	1.062	1.032	0.897	0.732	1.112	0.936	1.018	0.767	0.823	0.936	0.783	1.015	1.038	1.266	1.245	1.082	0.922	0.919	0.84	0.963	High	2.398e-05	4.81e-06	1.439	4.18
[R].AALGESGEQADGPK.[A]	1xDeamidated [Q9]; 1xTMT6plex [K14]; 1xTMT6plex [N-Term]; 1xPhospho [S6(100)]	E7EM83	E7EM83 1xPhospho [S322(100)]	Protein-tyrosine-phosphatase OS=Homo sapiens GN=PTPRN2 PE=1 SV=1	1.291	1.037	1.515	1.124	1.249	1.312	1.175	1.081	1.073	1.099	1.061	1.018	0.906	0.766	1.218	1.015	1.068	0.741	0.915	0.955	0.931	1.304	1.097	1.217	1.197	1.209	0.935	1.049	0.984	1.13	High	6.593e-05	0.0001953	1.05	3.86
[K].AALHSPVSEGAPVIPPSSGLPLPTPDAR.[V]	1xTMT6plex [N-Term]; 1xPhospho [S5(100)]	Q9NRA0	Q9NRA0 1xPhospho [S484(100)]	Sphingosine kinase 2 OS=Homo sapiens GN=SPHK2 PE=1 SV=2	1.109	1.052	0.886	1.153	1.062	1.392	1.111	1.663	1.175	0.941	1.194	1.047	1.24	0.899	1.159	0.977	1.052	1.125	1.111	1.056	0.997	1.035	0.969	1.125	1.057	1.115	1.108	1.105	0.907	0.985	High	2.398e-05	8.244e-12	3.402	9.05
[K].AALLAQYADVTDEEDEADEK.[D]	1xTMT6plex [K20]; 1xTMT6plex [N-Term]	Q96MW1		Coiled-coil domain-containing protein 43 OS=Homo sapiens GN=CCDC43 PE=1 SV=2	1.047	0.868	1.138	0.97	1.217	1.341	0.905	1.007	1.235	1.074	1.298	1.008	1.273	0.772	1.157	0.935	1.09	1.159	0.941	1.003	0.802	1.059	0.945	1.053	1.05	1.124	1.051	1.152	0.805	0.985	High	2.898e-05	6.718e-07	2.663	5.69
[K].AALLAQYADVTDEEDEADEK.[D]	1xTMT6plex [K20]; 1xTMT6plex [N-Term]; 1xPhospho [T11(100)]	Q96MW1	Q96MW1 1xPhospho [T139(100)]	Coiled-coil domain-containing protein 43 OS=Homo sapiens GN=CCDC43 PE=1 SV=2	NA	NA	NA	NA	NA	NA	NA	NA	NA	NA	1.261	1.033	0.715	1.103	0.906	1.38	1.007	0.828	0.9	1.162	NA	NA	NA	NA	NA	NA	NA	NA	NA	NA	High	1.958e-05	2.18e-06	1.944	4.85
[K].AALLAQYADVTDEEDEADEK.[D]	1xDeamidated [Q6]; 1xTMT6plex [K20]; 1xTMT6plex [N-Term]; 1xPhospho [T11(100)]	Q96MW1	Q96MW1 1xPhospho [T139(100)]	Coiled-coil domain-containing protein 43 OS=Homo sapiens GN=CCDC43 PE=1 SV=2	NA	NA	NA	NA	NA	NA	NA	NA	NA	NA	1.125	1.046	1.012	0.827	0.796	1.133	0.867	1.05	0.928	0.997	NA	NA	NA	NA	NA	NA	NA	NA	NA	NA	High	3.19e-05	9.034e-05	1.208	5.02
[K].AALLAQYADVTDEEDEADEKDDSGATTMNIGSDK.[L]	2xTMT6plex [K20; K34]; 1xTMT6plex [N-Term]	Q96MW1		Coiled-coil domain-containing protein 43 OS=Homo sapiens GN=CCDC43 PE=1 SV=2	NA	NA	NA	NA	NA	NA	NA	NA	NA	NA	NA	NA	NA	NA	NA	NA	NA	NA	NA	NA	0.826	1.167	1.03	1.062	1.213	0.962	1.164	1.339	0.796	1.085	High	2.898e-05	4.366e-06	2.138	5.32
[K].AALLAQYADVTDEEDEADEKDDSGATTMNIGSDK.[L]	1xDeamidated [N29]; 2xTMT6plex [K20; K34]; 1xTMT6plex [N-Term]	Q96MW1		Coiled-coil domain-containing protein 43 OS=Homo sapiens GN=CCDC43 PE=1 SV=2	NA	NA	NA	NA	NA	NA	NA	NA	NA	NA	0.846	1.045	1.356	0.822	1.292	1.097	1.002	1.235	0.98	1.133	1.205	1.162	1.16	1.052	1.201	0.915	1.266	1.163	0.936	1.016	High	9.418e-05	0.0003392	0.929	3.67
[K].AALLAQYADVTDEEDEADEKDDSGATTMNIGSDK.[L]	1xDeamidated [N29]; 1xOxidation [M28]; 2xTMT6plex [K20; K34]; 1xTMT6plex [N-Term]	Q96MW1		Coiled-coil domain-containing protein 43 OS=Homo sapiens GN=CCDC43 PE=1 SV=2	NA	NA	NA	NA	NA	NA	NA	NA	NA	NA	NA	NA	NA	NA	NA	NA	NA	NA	NA	NA	1.097	1.421	1.088	1.398	1.146	1.008	1.255	1.334	1.081	1.313	High	4.331e-05	3.824e-05	1.5	4.08
[K].AALLAQYADVTDEEDEADEKDDSGATTMNIGSDK.[L]	2xDeamidated [Q6; N29]; 1xOxidation [M28]; 2xTMT6plex [K20; K34]; 1xTMT6plex [N-Term]	Q96MW1		Coiled-coil domain-containing protein 43 OS=Homo sapiens GN=CCDC43 PE=1 SV=2	NA	NA	NA	NA	NA	NA	NA	NA	NA	NA	NA	NA	NA	NA	NA	NA	NA	NA	NA	NA	NA	NA	NA	NA	NA	NA	NA	NA	NA	NA	High	0.0006904	0.00455	0.454	3.5
[R].AALLHYENLPPLPPVWESQAQQLGGEAGDDGDSR.[D]	1xTMT6plex [N-Term]	O43559		Fibroblast growth factor receptor substrate 3 OS=Homo sapiens GN=FRS3 PE=1 SV=3	NA	NA	NA	NA	NA	NA	NA	NA	NA	NA	NA	NA	NA	NA	NA	NA	NA	NA	NA	NA	0.928	0.899	0.726	0.993	0.988	0.871	1.055	0.83	0.794	0.828	High	4.331e-05	6.927e-05	1.309	4.39
[R].AALLHYENLPPLPPVWESQAQQLGGEAGDDGDSR.[D]	1xDeamidated [Q]; 1xTMT6plex [N-Term]	O43559		Fibroblast growth factor receptor substrate 3 OS=Homo sapiens GN=FRS3 PE=1 SV=3	NA	NA	NA	NA	NA	NA	NA	NA	NA	NA	1.165	1.297	1.246	0.87	1.129	0.974	1.117	0.958	1.2	1.154	1.564	1.207	1.124	1.356	1.651	1.382	1.44	1.328	1.081	1.294	High	1.958e-05	3.712e-06	1.84	5.58
[R].AALIPGGLSDGQFYSPPESEAGSEEAEEK.[Q]	1xTMT6plex [K29]; 1xTMT6plex [N-Term]; 1xPhospho [S23(100)]	O95772	O95772 1xPhospho [S218(100)]	MLN64 N-terminal domain homolog OS=Homo sapiens GN=STARD3NL PE=1 SV=1	NA	NA	NA	NA	NA	NA	NA	NA	NA	NA	0.647	0.945	1.301	0.59	1.111	0.858	0.929	1.148	0.814	1.002	0.89	1.313	0.79	1.353	0.899	0.861	0.895	1.254	0.738	0.987	High	2.898e-05	2.027e-05	1.698	5.64
[R].AALIPGGLSDGQFYSPPESEAGSEEAEEK.[Q]	1xDeamidated [Q12]; 1xTMT6plex [K29]; 1xTMT6plex [N-Term]; 1xPhospho [S23(100)]	O95772	O95772 1xPhospho [S218(100)]	MLN64 N-terminal domain homolog OS=Homo sapiens GN=STARD3NL PE=1 SV=1	NA	NA	NA	NA	NA	NA	NA	NA	NA	NA	NA	NA	NA	NA	NA	NA	NA	NA	NA	NA	0.98	1.268	0.962	1.497	1.048	1.007	1.101	1.214	0.778	1.031	High	4.331e-05	3.278e-05	1.55	5.38
[R].AAILQTEVDALR.[L]	1xTMT6plex [N-Term]	O15083; X6RM00		ERC protein 2 OS=Homo sapiens GN=ERC2 PE=1 SV=3;ELKS/Rab6-interacting/CAST family member 1 OS=Homo sapiens GN=ERC1 PE=1 SV=1	NA	NA	NA	NA	NA	NA	NA	NA	NA	NA	NA	NA	NA	NA	NA	NA	NA	NA	NA	NA	0.896	1.045	1.032	1.15	1.197	1.063	1.113	1.087	0.857	1.015	High	4.331e-05	4.296e-05	1.462	4.23
[K].AAIISAEGDSK.[A]	1xTMT6plex [K11]; 1xTMT6plex [N-Term]	P35232		Prohibitin OS=Homo sapiens GN=PHB PE=1 SV=1	NA	NA	NA	NA	NA	NA	NA	NA	NA	NA	1.258	0.943	0.857	0.791	0.995	1.013	1.131	1.089	1.11	0.949	NA	NA	NA	NA	NA	NA	NA	NA	NA	NA	High	0.0001216	0.00054	0.844	3.54
[K].AALPAATTPGPGLETAGPADAPAGAVVGGGSPR.[G]	1xTMT6plex [N-Term]; 1xPhospho [S31(100)]	Q10586	Q10586 1xPhospho [S86(100)]	D site-binding protein OS=Homo sapiens GN=DBP PE=1 SV=1	0.991	0.995	0.982	1.019	1.124	1.088	1.18	0.977	1.05	1.079	0.697	0.838	0.989	0.971	1.178	1.077	1.039	0.82	0.954	0.744	0.52	0.8	0.947	0.995	1.348	0.967	1.216	0.897	0.838	0.904	High	2.398e-05	6.763e-11	3.091	8.52
[K].AAIPPPVYEEQDRPRSPTGPSNSFLANMGGTVAHK.[I]	1xTMT6plex [K35]; 1xTMT6plex [N-Term]; 1xPhospho [S16(99.8)]	Q5W012	Q5W012 1xPhospho [S190(99.8)]	Splicing factor 45 (Fragment) OS=Homo sapiens GN=RBM17 PE=1 SV=2	NA	NA	NA	NA	NA	NA	NA	NA	NA	NA	0.51	1.051	1.224	0.827	1.201	0.891	0.943	1.282	1.038	1.14	0.764	1.188	0.955	1.095	1.121	0.854	1.027	1.148	0.896	1.019	High	2.898e-05	6.772e-06	2.014	6.96
[K].AAIPPPVYEEQDRPRSPTGPSNSFLANMGGTVAHK.[I]	1xDeamidated [Q/N]; 1xTMT6plex [K35]; 1xTMT6plex [N-Term]; 1xPhospho [S16(99.7)]	Q5W012	Q5W012 1xPhospho [S190(99.7)]	Splicing factor 45 (Fragment) OS=Homo sapiens GN=RBM17 PE=1 SV=2	NA	NA	NA	NA	NA	NA	NA	NA	NA	NA	NA	NA	NA	NA	NA	NA	NA	NA	NA	NA	0.565	1.094	0.866	1.168	1.058	0.823	0.975	1.194	0.814	0.872	High	2.898e-05	5.367e-06	2.08	6.77
[K].AAIPPPVYEEQDRPRSPTGPSNSFLANMGGTVAHK.[I]	2xDeamidated [N27; Q/N]; 1xTMT6plex [K35]; 1xTMT6plex [N-Term]; 1xPhospho [S16(99.9)]	Q5W012	Q5W012 1xPhospho [S190(99.9)]	Splicing factor 45 (Fragment) OS=Homo sapiens GN=RBM17 PE=1 SV=2	NA	NA	NA	NA	NA	NA	NA	NA	NA	NA	NA	NA	NA	NA	NA	NA	NA	NA	NA	NA	0.596	1.13	0.971	1.289	1.141	0.931	1.129	1.354	0.962	1.059	High	4.331e-05	4.42e-05	1.453	6.9
[K].AAIPPPVYEEQDRPRSPTGPSNSFLANMGGTVAHK.[I]	1xOxidation [M28]; 1xTMT6plex [K35]; 1xTMT6plex [N-Term]; 1xPhospho [S16(90.4)]	Q5W012	Q5W012 1xPhospho [S190(90.4)]	Splicing factor 45 (Fragment) OS=Homo sapiens GN=RBM17 PE=1 SV=2	NA	NA	NA	NA	NA	NA	NA	NA	NA	NA	NA	NA	NA	NA	NA	NA	NA	NA	NA	NA	0.909	1.135	0.928	1.003	1.055	0.998	1.008	0.907	1.072	1.218	High	0.0002651	0.001416	0.652	3.4
[K].AAIPPPVYEEQDRPRSPTGPSNSFLANMGGTVAHK.[I]	1xDeamidated [Q11]; 1xOxidation [M28]; 1xTMT6plex [K35]; 1xTMT6plex [N-Term]; 1xPhospho [S/T/Y]	Q5W012		Splicing factor 45 (Fragment) OS=Homo sapiens GN=RBM17 PE=1 SV=2	NA	NA	NA	NA	NA	NA	NA	NA	NA	NA	NA	NA	NA	NA	NA	NA	NA	NA	NA	NA	0.834	1.215	0.94	1.152	1.009	1.06	0.943	1.183	0.962	1.096	High	5.303e-05	0.0001748	1.071	4.65
[K].AALPSLTNPPSLSPIR.[R]	1xTMT6plex [N-Term]; 1xPhospho [S13(100)]	P42858	P42858 1xPhospho [S1179(100)]	Huntingtin OS=Homo sapiens GN=HTT PE=1 SV=2	0.753	0.796	0.85	0.974	0.849	1.061	1.295	1.681	1.018	0.944	1.232	1.313	0.894	1.135	1.031	1.203	0.946	0.816	1.403	1.07	1.265	0.874	1.069	0.814	1.088	0.934	1.324	0.786	0.99	1.029	High	2.398e-05	8.893e-09	2.37	5.31
[K].AALPSLTNPPSLSPIRR.[K]	1xTMT6plex [N-Term]; 1xPhospho [S13(98.5)]	P42858	P42858 1xPhospho [S1179(98.5)]	Huntingtin OS=Homo sapiens GN=HTT PE=1 SV=2	NA	NA	NA	NA	NA	NA	NA	NA	NA	NA	1.145	1.149	0.729	1.148	0.852	1.24	0.97	1.083	1.064	1.141	0.955	1.02	0.95	0.827	0.917	1.007	1.34	1.042	0.989	0.968	High	3.19e-05	5.234e-05	1.318	4.87
[R].AALPTPALSPEDK.[A]	1xTMT6plex [K13]; 1xTMT6plex [N-Term]; 1xPhospho [S9(100)]	Q9H3S7	Q9H3S7 1xPhospho [S546(100)]	Tyrosine-protein phosphatase non-receptor type 23 OS=Homo sapiens GN=PTPN23 PE=1 SV=1	NA	NA	NA	NA	NA	NA	NA	NA	NA	NA	1.691	1.107	1.32	0.886	1.176	1.021	0.973	0.983	1.048	1.143	1.034	1.142	0.813	1.226	0.988	0.954	1.103	1.156	0.757	0.941	High	1.958e-05	4e-05	1.371	4.45
[R].AALQEEEQASK.[Q]	1xTMT6plex [K11]; 1xTMT6plex [N-Term]; 1xPhospho [S10(100)]	O00139-4; O00139-2	O00139-4 1xPhospho [S733(100)]; O00139-2 1xPhospho [S649(100)]	Isoform 4 of Kinesin-like protein KIF2A OS=Homo sapiens GN=KIF2A;Isoform 2 of Kinesin-like protein KIF2A OS=Homo sapiens GN=KIF2A	NA	NA	NA	NA	NA	NA	NA	NA	NA	NA	NA	NA	NA	NA	NA	NA	NA	NA	NA	NA	NA	NA	NA	NA	NA	NA	NA	NA	NA	NA	High	0.0001505	0.0009895	0.728	3.73
[R].AALQELLSK.[G]	1xTMT6plex [K9]; 1xTMT6plex [N-Term]; 1xPhospho [S8(100)]	P62851	P62851 1xPhospho [S93(100)]	40S ribosomal protein S25 OS=Homo sapiens GN=RPS25 PE=1 SV=1	NA	NA	NA	NA	NA	NA	NA	NA	NA	NA	1.818	1.014	1.252	0.891	0.979	0.987	1.113	1.05	1.004	1.123	0.927	1.023	0.953	1.188	0.932	1.034	0.928	1.055	0.853	0.87	High	0.001701	0.02298	0.237	2.21
[R].AALQLVVSPGDPR.[E]	1xTMT6plex [N-Term]; 1xPhospho [S8(100)]	Q9P286	Q9P286 1xPhospho [S441(100)]	Serine/threonine-protein kinase PAK 7 OS=Homo sapiens GN=PAK7 PE=1 SV=1	NA	NA	NA	NA	NA	NA	NA	NA	NA	NA	1.192	0.781	1.003	0.764	0.92	0.846	1.046	1.124	0.913	0.926	0.932	0.975	0.793	0.877	0.898	0.991	0.915	0.982	0.603	0.981	High	4.331e-05	0.0001107	1.179	3.96
[R].AALQLVVSPGDPR.[E]	1xDeamidated [Q4]; 1xTMT6plex [N-Term]; 1xPhospho [S8(100)]	Q9P286	Q9P286 1xPhospho [S441(100)]	Serine/threonine-protein kinase PAK 7 OS=Homo sapiens GN=PAK7 PE=1 SV=1	NA	NA	NA	NA	NA	NA	NA	NA	NA	NA	NA	NA	NA	NA	NA	NA	NA	NA	NA	NA	1.174	1.427	1.067	1.097	1.33	1.351	1.432	1.329	0.676	1.022	High	0.001547	0.02136	0.245	3.13
[K].AALQTAPESADDSPSQLSK.[W]	1xTMT6plex [K19]; 1xTMT6plex [N-Term]; 1xPhospho [S13(100)]	O43524	O43524 1xPhospho [S284(100)]	Forkhead box protein O3 OS=Homo sapiens GN=FOXO3 PE=1 SV=1	0.762	1.102	0.933	1.125	1.07	0.735	0.854	1	0.618	0.95	0.63	1.269	0.693	1.184	1.25	1.232	1.241	0.703	1.227	1.019	NA	NA	NA	NA	NA	NA	NA	NA	NA	NA	High	2.398e-05	4.425e-08	2.133	5.36
[K].AALRGSAFDPLSQSR.[G]	1xTMT6plex [N-Term]; 1xPhospho [S6(100)]	Q13099	Q13099 1xPhospho [S120(100)]	Intraflagellar transport protein 88 homolog OS=Homo sapiens GN=IFT88 PE=2 SV=2	NA	NA	NA	NA	NA	NA	NA	NA	NA	NA	1.455	0.895	0.809	1.8	0.765	1.637	0.959	0.986	2.492	1.105	NA	NA	NA	NA	NA	NA	NA	NA	NA	NA	High	8.462e-05	0.0003169	0.951	4.04
[K].AALSASEGEEVPQDK.[A]	1xTMT6plex [K15]; 1xTMT6plex [N-Term]	O95831		Apoptosis-inducing factor 1, mitochondrial OS=Homo sapiens GN=AIFM1 PE=1 SV=1	1.54	0.911	1.054	1.633	1.248	1.52	0.752	1.438	1.487	0.977	1.214	0.913	1.189	0.666	1.164	0.889	0.938	1.118	1.12	1.067	0.861	1.287	0.89	1.169	1.106	1.153	1.196	1.05	0.727	0.987	High	2.398e-05	1.065e-06	1.662	4.02
[K].AALSEEELEK.[K]	1xTMT6plex [K10]; 1xTMT6plex [N-Term]; 1xPhospho [S4(100)]	E7EX73	E7EX73 1xPhospho [S1075(100)]	Eukaryotic translation initiation factor 4 gamma 1 OS=Homo sapiens GN=EIF4G1 PE=1 SV=1	NA	NA	NA	NA	NA	NA	NA	NA	NA	NA	1.387	0.937	1.574	0.572	0.978	0.896	0.77	1.186	0.796	0.998	1.39	1.152	0.977	1.067	1.078	0.959	1.159	1.042	0.951	1.089	High	0.0001285	0.0006117	0.82	3.69
[K].AALSEEELER.[K]	1xTMT6plex [N-Term]; 1xPhospho [S4(100)]	O43432	O43432 1xPhospho [S1218(100)]	Eukaryotic translation initiation factor 4 gamma 3 OS=Homo sapiens GN=EIF4G3 PE=1 SV=2	0.98	0.932	1.141	1.066	1.16	1.148	1.203	0.918	4.353	1.176	NA	NA	NA	NA	NA	NA	NA	NA	NA	NA	NA	NA	NA	NA	NA	NA	NA	NA	NA	NA	High	0.0001077	0.000682	0.696	2.83
[K].AALSEEELERK.[S]	1xTMT6plex [K11]; 1xTMT6plex [N-Term]; 1xPhospho [S4(100)]	O43432	O43432 1xPhospho [S1218(100)]	Eukaryotic translation initiation factor 4 gamma 3 OS=Homo sapiens GN=EIF4G3 PE=1 SV=2	0.546	0.584	0.617	0.634	0.567	0.747	0.885	0.615	8.222	1.043	NA	NA	NA	NA	NA	NA	NA	NA	NA	NA	1.085	0.705	0.863	0.644	0.933	0.714	0.899	0.606	0.705	0.959	High	8.799e-05	0.000327	0.808	3.89
[R].AALSHSGSPGVVPEGNGTFLDDTHNVSEWR.[E]	1xTMT6plex [N-Term]; 1xPhospho [S8(100)]	Q5THJ4	Q5THJ4 1xPhospho [S2919(100)]	Vacuolar protein sorting-associated protein 13D OS=Homo sapiens GN=VPS13D PE=1 SV=2	NA	NA	NA	NA	NA	NA	NA	NA	NA	NA	NA	NA	NA	NA	NA	NA	NA	NA	NA	NA	1.081	1.362	0.91	1.248	1.032	1.059	1.314	1.673	0.87	1.206	High	2.398e-05	3.632e-09	2.502	5.92
[R].AALSHSGSPGVVPEGNGTFLDDTHNVSEWR.[E]	1xDeamidated [N16]; 1xTMT6plex [N-Term]; 1xPhospho [S8(100)]	Q5THJ4	Q5THJ4 1xPhospho [S2919(100)]	Vacuolar protein sorting-associated protein 13D OS=Homo sapiens GN=VPS13D PE=1 SV=2	NA	NA	NA	NA	NA	NA	NA	NA	NA	NA	NA	NA	NA	NA	NA	NA	NA	NA	NA	NA	0.809	0.879	0.906	1.051	0.945	0.879	0.832	1.037	0.747	0.859	High	2.898e-05	4.728e-06	2.115	6.41
[K].AALSPVQEHETGR.[R]	1xTMT6plex [N-Term]; 1xPhospho [S4(100)]	Q9Y2H9	Q9Y2H9 1xPhospho [S1413(100)]	Microtubule-associated serine/threonine-protein kinase 1 OS=Homo sapiens GN=MAST1 PE=1 SV=2	NA	NA	NA	NA	NA	NA	NA	NA	NA	NA	0.551	1.334	0.949	1.085	1.2	1.09	0.951	0.915	1.408	1.024	1.087	1.092	1.058	0.832	0.936	1.372	1.108	0.696	0.959	1.036	High	1.958e-05	3.14e-05	1.42	5.24
[K].AALSPVQEHETGRR.[S]	1xTMT6plex [N-Term]; 1xPhospho [S4(100)]	Q9Y2H9	Q9Y2H9 1xPhospho [S1413(100)]	Microtubule-associated serine/threonine-protein kinase 1 OS=Homo sapiens GN=MAST1 PE=1 SV=2	NA	NA	NA	NA	NA	NA	NA	NA	NA	NA	0.993	1.226	0.812	1.011	1.001	1.037	0.991	0.872	1.172	1.023	NA	NA	NA	NA	NA	NA	NA	NA	NA	NA	High	6.593e-05	0.000222	1.024	4.01
[K].AAISQLRSPR.[V]	1xTMT6plex [N-Term]; 1xPhospho [S8(100)]	O95747	O95747 1xPhospho [S359(100)]	Serine/threonine-protein kinase OSR1 OS=Homo sapiens GN=OXSR1 PE=1 SV=1	NA	NA	NA	NA	NA	NA	NA	NA	NA	NA	1.524	0.757	0.592	1.334	0.772	2.101	1.331	0.782	0.597	0.901	NA	NA	NA	NA	NA	NA	NA	NA	NA	NA	High	0.0007297	0.005185	0.433	2.62
[R].AALSSTGEMK.[R]	1xTMT6plex [K10]; 1xTMT6plex [N-Term]; 1xPhospho [S4(99.4)]	H7BYR8; J3KT01	H7BYR8 1xPhospho [S169(99.4)]; J3KT01 1xPhospho [S98(99.4)]	Myelin basic protein OS=Homo sapiens GN=MBP PE=1 SV=1;Myelin basic protein (Fragment) OS=Homo sapiens GN=MBP PE=1 SV=1	0.593	1.762	1.793	0.682	0.655	1.573	0.738	3.027	1.062	0.884	0.497	0.79	1.112	0.419	0.861	0.575	0.988	1.021	0.532	0.882	0.752	1.018	0.803	0.488	0.995	0.587	0.441	1.614	1.135	1.048	High	0.0001018	0.0004004	0.896	3.52
[R].AALSSTGEMK.[R]	1xOxidation [M9]; 1xTMT6plex [K10]; 1xTMT6plex [N-Term]; 1xPhospho [S4(100)]	H7BYR8; J3KT01	H7BYR8 1xPhospho [S169(100)]; J3KT01 1xPhospho [S98(100)]	Myelin basic protein OS=Homo sapiens GN=MBP PE=1 SV=1;Myelin basic protein (Fragment) OS=Homo sapiens GN=MBP PE=1 SV=1	0.735	1.527	1.464	0.714	0.743	1.462	0.659	2.264	1.027	1.074	NA	NA	NA	NA	NA	NA	NA	NA	NA	NA	0.723	1.153	0.737	0.646	0.712	0.74	0.54	1.493	0.72	0.919	High	0.0008795	0.008593	0.34	2.4
[K].AAIVCYDLTDSSSFER.[A]	1xCarbamidomethyl [C5]; 1xTMT6plex [N-Term]; 1xPhospho [S/Y/T]	F8W8H5		Ras-related protein Rab-24 OS=Homo sapiens GN=RAB24 PE=1 SV=1	1.378	0.911	0.83	1.221	1.304	1.611	0.542	1.046	1.03	0.862	NA	NA	NA	NA	NA	NA	NA	NA	NA	NA	1.076	0.896	1.052	0.976	1.011	0.957	1.013	0.937	0.98	0.995	High	0.0001018	0.0005895	0.821	3.86
[R].AALVEK.[R]	1xTMT6plex [K6]; 1xTMT6plex [N-Term]	Q8NDI1		EH domain-binding protein 1 OS=Homo sapiens GN=EHBP1 PE=1 SV=3	NA	NA	NA	NA	NA	NA	NA	NA	NA	NA	1.337	0.819	0.956	0.705	0.964	0.998	0.753	0.904	0.653	0.901	NA	NA	NA	NA	NA	NA	NA	NA	NA	NA	High	0.00123	0.0137	0.301	2.85
[K].AAMDNSEIAGEK.[K]	1xTMT6plex [K12]; 1xTMT6plex [N-Term]	Q16891-2		Isoform 2 of MICOS complex subunit MIC60 OS=Homo sapiens GN=IMMT	NA	NA	NA	NA	NA	NA	NA	NA	NA	NA	1.206	0.847	1.204	0.662	1.091	0.828	0.898	1.269	0.935	1.063	0.86	1.312	0.846	0.96	0.906	0.928	0.836	0.983	0.809	0.858	High	1.958e-05	3.413e-08	2.759	4.83
[K].AAMDNSEIAGEK.[K]	1xDeamidated [N5]; 1xTMT6plex [K12]; 1xTMT6plex [N-Term]	Q16891-2		Isoform 2 of MICOS complex subunit MIC60 OS=Homo sapiens GN=IMMT	NA	NA	NA	NA	NA	NA	NA	NA	NA	NA	1.256	1.027	1.265	0.675	1.198	0.869	0.999	1.312	0.991	1.047	NA	NA	NA	NA	NA	NA	NA	NA	NA	NA	High	1.958e-05	1.821e-07	2.431	5.53
[K].AAMDNSEIAGEK.[K]	1xOxidation [M3]; 1xTMT6plex [K12]; 1xTMT6plex [N-Term]	Q16891-2		Isoform 2 of MICOS complex subunit MIC60 OS=Homo sapiens GN=IMMT	NA	NA	NA	NA	NA	NA	NA	NA	NA	NA	1.203	0.975	1.275	0.902	1.168	1.159	0.973	1.027	0.878	1.188	NA	NA	NA	NA	NA	NA	NA	NA	NA	NA	High	0.000218	0.00149	0.652	2.19
[R].AAMIWIVGEYAER.[I]	1xTMT6plex [N-Term]	P63010; Q10567		AP-2 complex subunit beta OS=Homo sapiens GN=AP2B1 PE=1 SV=1;AP-1 complex subunit beta-1 OS=Homo sapiens GN=AP1B1 PE=1 SV=2	NA	NA	NA	NA	NA	NA	NA	NA	NA	NA	1.059	0.947	1.138	0.812	1.004	1.051	0.884	0.867	0.958	0.852	NA	NA	NA	NA	NA	NA	NA	NA	NA	NA	High	0.0001018	0.0003797	0.906	3
[K].AAMRETWLSENQR.[L]	1xTMT6plex [N-Term]; 1xPhospho [T6(100)]	P11277; P11277-2; Q01082; O15020; Q01082-3	P11277 1xPhospho [T436(100)]; P11277-2 1xPhospho [T436(100)]; Q01082 1xPhospho [T436(100)]; O15020 1xPhospho [T439(100)]; Q01082-3 1xPhospho [T423(100)]	Spectrin beta chain, erythrocytic OS=Homo sapiens GN=SPTB PE=1 SV=5;Isoform 2 of Spectrin beta chain, erythrocytic OS=Homo sapiens GN=SPTB;Spectrin beta chain, non-erythrocytic 1 OS=Homo sapiens GN=SPTBN1 PE=1 SV=2;Spectrin beta chain, non-erythrocytic 2 OS=Homo sapiens GN=SPTBN2 PE=1 SV=3;Isoform 2 of Spectrin beta chain, non-erythrocytic 1 OS=Homo sapiens GN=SPTBN1	1.096	1.005	1.017	0.979	1.122	1.239	0.919	1.006	1.048	0.888	1.29	0.885	0.989	0.977	1.075	0.936	1.033	1.136	0.795	1.003	NA	NA	NA	NA	NA	NA	NA	NA	NA	NA	High	2.398e-05	5.351e-05	1.082	3.73
[K].AAMRETWLSENQR.[L]	1xOxidation [M3]; 1xTMT6plex [N-Term]; 1xPhospho [T6(100)]	P11277; P11277-2; Q01082; O15020; Q01082-3	P11277 1xPhospho [T436(100)]; P11277-2 1xPhospho [T436(100)]; Q01082 1xPhospho [T436(100)]; O15020 1xPhospho [T439(100)]; Q01082-3 1xPhospho [T423(100)]	Spectrin beta chain, erythrocytic OS=Homo sapiens GN=SPTB PE=1 SV=5;Isoform 2 of Spectrin beta chain, erythrocytic OS=Homo sapiens GN=SPTB;Spectrin beta chain, non-erythrocytic 1 OS=Homo sapiens GN=SPTBN1 PE=1 SV=2;Spectrin beta chain, non-erythrocytic 2 OS=Homo sapiens GN=SPTBN2 PE=1 SV=3;Isoform 2 of Spectrin beta chain, non-erythrocytic 1 OS=Homo sapiens GN=SPTBN1	NA	NA	NA	NA	NA	NA	NA	NA	NA	NA	NA	NA	NA	NA	NA	NA	NA	NA	NA	NA	NA	NA	NA	NA	NA	NA	NA	NA	NA	NA	High	0.002464	0.03168	0.201	2.08
[K].AANDQGEAVK.[D]	1xTMT6plex [K10]; 1xTMT6plex [N-Term]	Q9UMF0		Intercellular adhesion molecule 5 OS=Homo sapiens GN=ICAM5 PE=1 SV=3	NA	NA	NA	NA	NA	NA	NA	NA	NA	NA	NA	NA	NA	NA	NA	NA	NA	NA	NA	NA	0.962	1.062	0.984	1.223	1.233	0.865	1.367	0.844	0.721	1.098	High	4.331e-05	5.141e-05	1.403	3.19
[K].AANEVSSADVK.[Q]	1xTMT6plex [K11]; 1xTMT6plex [N-Term]	Q13449		Limbic system-associated membrane protein OS=Homo sapiens GN=LSAMP PE=1 SV=2	1.167	0.892	1.01	1.005	1.182	1.378	0.965	0.905	1.364	1.02	0.879	0.949	1.298	0.755	1.204	0.919	0.907	1.168	0.907	1.054	0.86	1.206	0.969	1.271	1.094	1.185	1.101	1.348	0.936	1.106	High	1.958e-05	6.21e-07	2.19	4.4
[K].AANEVSSADVK.[Q]	1xDeamidated [N3]; 1xTMT6plex [K11]; 1xTMT6plex [N-Term]	Q13449		Limbic system-associated membrane protein OS=Homo sapiens GN=LSAMP PE=1 SV=2	NA	NA	NA	NA	NA	NA	NA	NA	NA	NA	1.406	0.974	1.249	0.908	0.938	0.911	1.057	1.092	1.015	1.113	NA	NA	NA	NA	NA	NA	NA	NA	NA	NA	High	0.0001919	0.00137	0.667	3.09
[K].AANEVSSADVK.[Q]	1xTMT6plex [K11]; 1xTMT6plex [N-Term]; 1xPhospho [S6(100)]	Q13449	Q13449 1xPhospho [S204(100)]	Limbic system-associated membrane protein OS=Homo sapiens GN=LSAMP PE=1 SV=2	1.025	0.832	1.252	0.743	1.441	0.947	0.927	0.62	1.141	0.966	0.622	0.968	1.082	0.833	1.069	0.888	0.932	1.01	0.639	0.876	0.705	1.064	1.055	1.467	0.959	1.088	0.798	0.975	0.865	0.857	High	3.931e-05	7.657e-05	1.028	4.09
[K].AANFVHMDTAQK.[K]	1xTMT6plex [K12]; 1xTMT6plex [N-Term]; 1xPhospho [T9(100)]	Q16566	Q16566 1xPhospho [T312(100)]	Calcium/calmodulin-dependent protein kinase type IV OS=Homo sapiens GN=CAMK4 PE=1 SV=1	NA	NA	NA	NA	NA	NA	NA	NA	NA	NA	1.215	1.192	1.954	1.179	0.807	1.131	0.788	0.838	1.918	1.014	NA	NA	NA	NA	NA	NA	NA	NA	NA	NA	High	1.958e-05	2.681e-05	1.451	4.41
[R].AANGEVASLRR.[G]	1xTMT6plex [N-Term]; 1xPhospho [S8(100)]	Q9H1K0	Q9H1K0 1xPhospho [S429(100)]	Rabenosyn-5 OS=Homo sapiens GN=RBSN PE=1 SV=2	NA	NA	NA	NA	NA	NA	NA	NA	NA	NA	NA	NA	NA	NA	NA	NA	NA	NA	NA	NA	NA	NA	NA	NA	NA	NA	NA	NA	NA	NA	High	0.0002361	0.001526	0.647	4.12
[R].AANGEVASLRR.[G]	1xDeamidated [N3]; 1xTMT6plex [N-Term]; 1xPhospho [S8(100)]	Q9H1K0	Q9H1K0 1xPhospho [S429(100)]	Rabenosyn-5 OS=Homo sapiens GN=RBSN PE=1 SV=2	0.952	1.07	0.772	1.289	1.124	0.808	0.9	0.917	0.995	0.982	NA	NA	NA	NA	NA	NA	NA	NA	NA	NA	NA	NA	NA	NA	NA	NA	NA	NA	NA	NA	High	9.729e-05	0.0004929	0.745	4.1
[R].AANMFK.[M]	1xTMT6plex [K6]; 1xTMT6plex [N-Term]	P54920; A0A087WZQ7		Alpha-soluble NSF attachment protein OS=Homo sapiens GN=NAPA PE=1 SV=3;Beta-soluble NSF attachment protein OS=Homo sapiens GN=NAPB PE=1 SV=1	0.943	0.709	0.971	0.88	0.872	1.37	0.853	1.085	0.963	1.008	NA	NA	NA	NA	NA	NA	NA	NA	NA	NA	NA	NA	NA	NA	NA	NA	NA	NA	NA	NA	High	0.001886	0.01562	0.25	2.27
[R].AANMIPAHDSPLAALAFDASGTK.[L]	1xTMT6plex [K23]; 1xTMT6plex [N-Term]; 1xPhospho [S10(100)]	Q9Y4P8	Q9Y4P8 1xPhospho [S203(100)]	WD repeat domain phosphoinositide-interacting protein 2 OS=Homo sapiens GN=WIPI2 PE=1 SV=1	NA	NA	NA	NA	NA	NA	NA	NA	NA	NA	1.793	0.716	1.049	0.767	1.065	0.974	1.069	1.04	0.825	0.925	0.935	1.004	1.232	1.155	1.157	1.285	1.173	1.328	1.057	1.109	High	1.958e-05	6.562e-07	2.179	6.48
[K].AANMLQQSGSK.[N]	1xTMT6plex [K11]; 1xTMT6plex [N-Term]; 1xPhospho [S10(100)]	P46063	P46063 1xPhospho [S636(100)]	ATP-dependent DNA helicase Q1 OS=Homo sapiens GN=RECQL PE=1 SV=3	0.988	0.887	0.731	1.136	0.944	0.853	0.957	0.776	0.848	0.896	NA	NA	NA	NA	NA	NA	NA	NA	NA	NA	NA	NA	NA	NA	NA	NA	NA	NA	NA	NA	High	0.002052	0.01794	0.231	2.32
[K].AANQVEETLHTHLPQTPETNFR.[D]	1xTMT6plex [N-Term]; 1xPhospho [T16(97.4)]	Q5VZL5	Q5VZL5 1xPhospho [T217(97.4)]	Zinc finger MYM-type protein 4 OS=Homo sapiens GN=ZMYM4 PE=1 SV=1	0.985	1.073	0.975	1.18	0.976	0.873	1.465	1.127	0.971	1.048	NA	NA	NA	NA	NA	NA	NA	NA	NA	NA	NA	NA	NA	NA	NA	NA	NA	NA	NA	NA	High	3.931e-05	0.0001798	0.899	2.83
[K].AANRTPPK.[S]	1xTMT6plex [K8]; 1xTMT6plex [N-Term]	O94811		Tubulin polymerization-promoting protein OS=Homo sapiens GN=TPPP PE=1 SV=1	1.345	0.854	1.276	1.06	1.168	1.076	0.784	1.029	1.163	1.028	1.347	0.97	1.227	0.618	1.208	0.781	0.767	1.169	0.78	0.918	1.194	0.998	0.808	1.119	0.912	1.001	0.812	1.317	0.631	0.952	High	0.0001077	0.0006729	0.698	2.26
[K].AANRTPPK.[S]	1xDeamidated [N3]; 1xTMT6plex [K8]; 1xTMT6plex [N-Term]	O94811		Tubulin polymerization-promoting protein OS=Homo sapiens GN=TPPP PE=1 SV=1	0.919	0.661	0.766	0.894	0.939	0.672	0.411	0.785	0.665	0.794	1.504	1.023	1.133	0.737	1.268	0.853	0.889	1.201	0.766	0.929	1.193	0.959	0.741	1.243	0.741	0.97	0.743	1.141	0.567	0.881	High	0.000227	0.001512	0.649	3.13
[K].AANRTPPK.[S]	1xTMT6plex [K8]; 1xTMT6plex [N-Term]; 1xPhospho [T5(100)]	O94811	O94811 1xPhospho [T14(100)]	Tubulin polymerization-promoting protein OS=Homo sapiens GN=TPPP PE=1 SV=1	1.547	0.889	1.486	1.068	1.146	1.086	0.709	0.987	1.167	1.012	1.572	1.035	1.636	0.684	1.393	0.81	0.871	1.197	0.919	1.017	1.347	1.014	0.979	1.15	0.935	1.01	0.831	1.313	0.712	1.013	High	0.0001771	0.001003	0.639	3.32
[K].AANRTPPK.[S]	1xDeamidated [N3]; 1xTMT6plex [K8]; 1xTMT6plex [N-Term]; 1xPhospho [T5(100)]	O94811	O94811 1xPhospho [T14(100)]	Tubulin polymerization-promoting protein OS=Homo sapiens GN=TPPP PE=1 SV=1	1.316	0.831	1.04	0.98	1.24	1.115	0.694	0.906	1.046	1.021	2.091	1.068	1.344	0.674	1.398	0.819	0.875	1.259	0.833	1.032	1.581	1.035	1.02	1.291	0.882	1.066	0.8	1.246	0.748	1.005	High	0.0002461	0.001536	0.576	2.3
[K].AANRTPPKSPGDPSK.[D]	2xTMT6plex [K8; K15]; 1xTMT6plex [N-Term]; 1xPhospho [T5(100)]	O94811	O94811 1xPhospho [T14(100)]	Tubulin polymerization-promoting protein OS=Homo sapiens GN=TPPP PE=1 SV=1	1.413	0.745	0.838	0.866	1.223	1.12	0.741	1.147	1.072	0.975	0.9	1.082	1.071	0.753	1.097	0.777	0.97	1.208	1.089	1.068	1.113	1.499	0.93	0.95	1.076	0.826	1.121	1.153	0.708	1	High	2.398e-05	4.647e-05	1.103	3.98
[K].AANRTPPKSPGDPSK.[D]	1xDeamidated [N3]; 2xTMT6plex [K8; K15]; 1xTMT6plex [N-Term]; 1xPhospho [T5(100)]	O94811	O94811 1xPhospho [T14(100)]	Tubulin polymerization-promoting protein OS=Homo sapiens GN=TPPP PE=1 SV=1	1.347	0.763	0.852	0.982	1.366	1.206	0.802	1.189	1.111	1.032	1.058	1.007	1.021	0.654	1.11	0.715	0.909	1.228	0.815	0.925	1.279	1.297	0.884	1.032	1.007	0.873	1.02	1.128	0.736	0.997	High	2.398e-05	2.761e-05	1.18	4.28
[K].AANRTPPKSPGDPSK.[D]	2xTMT6plex [K8; K15]; 1xTMT6plex [N-Term]; 2xPhospho [T5(100); S14(98.3)]	O94811	O94811 2xPhospho [T14(100); S23(98.3)]	Tubulin polymerization-promoting protein OS=Homo sapiens GN=TPPP PE=1 SV=1	0.801	1.758	1.082	1.013	0.592	0.813	0.895	1.86	0.361	1.098	0.371	1.482	0.394	1.598	0.625	1.052	1.006	0.687	1.863	1.006	0.93	0.969	1.361	0.496	0.682	0.794	0.687	0.963	1.049	1.024	High	0.0002816	0.001934	0.542	3.44
[K].AANRTPPKSPGDPSK.[D]	1xDeamidated [N3]; 2xTMT6plex [K8; K15]; 1xTMT6plex [N-Term]; 2xPhospho [T5(100); S]	O94811	O94811 2xPhospho [T14(100); S]	Tubulin polymerization-promoting protein OS=Homo sapiens GN=TPPP PE=1 SV=1	0.989	1.406	0.915	1.028	0.745	0.771	0.831	1.499	0.405	1.024	0.282	1.544	0.484	1.502	0.755	1.048	0.991	0.8	1.904	1.006	1.054	1.073	1.297	0.803	0.724	0.922	0.76	0.95	0.923	0.986	High	0.0002246	0.0014	0.59	3.32
[K].AANSLEAFIFETQDK.[L]	1xTMT6plex [K15]; 1xTMT6plex [N-Term]	Q9Y4L1		Hypoxia up-regulated protein 1 OS=Homo sapiens GN=HYOU1 PE=1 SV=1	NA	NA	NA	NA	NA	NA	NA	NA	NA	NA	1.493	0.86	1.115	0.77	0.979	0.905	0.89	1.177	0.854	0.98	NA	NA	NA	NA	NA	NA	NA	NA	NA	NA	High	1.958e-05	1.493e-05	1.566	4.97
[K].AANTATTTGPR.[Q]	1xTMT6plex [N-Term]	Q9Y4F5-2; Q9Y4F5		Isoform 2 of Centrosomal protein of 170 kDa protein B OS=Homo sapiens GN=CEP170B;Centrosomal protein of 170 kDa protein B OS=Homo sapiens GN=CEP170B PE=1 SV=4	NA	NA	NA	NA	NA	NA	NA	NA	NA	NA	NA	NA	NA	NA	NA	NA	NA	NA	NA	NA	0.699	1.048	0.79	1.266	1.087	0.694	0.849	0.788	0.666	0.779	High	4.331e-05	8.782e-05	1.24	2.96
[R].AAPACSPK.[E]	1xCarbamidomethyl [C5]; 1xTMT6plex [K8]; 1xTMT6plex [N-Term]; 1xPhospho [S6(100)]	Q96BV0	Q96BV0 1xPhospho [S531(100)]	Zinc finger protein 775 OS=Homo sapiens GN=ZNF775 PE=2 SV=2	NA	NA	NA	NA	NA	NA	NA	NA	NA	NA	NA	NA	NA	NA	NA	NA	NA	NA	NA	NA	0.71	0.826	1.028	0.897	1.205	0.826	0.875	1.122	1.186	0.924	High	0.001252	0.01569	0.276	2.13
[R].AAPAEGAGEDEDDGASR.[I]	1xTMT6plex [N-Term]	Q9UPR5		Sodium/calcium exchanger 2 OS=Homo sapiens GN=SLC8A2 PE=2 SV=2	1.121	0.764	1.024	0.882	1.185	1.093	0.82	0.883	1.268	1.075	1.862	0.952	1.385	0.668	1.185	0.955	0.998	1.116	0.826	0.952	0.964	0.9	0.894	1.111	1.058	1.042	0.952	1.003	0.785	0.977	High	1.958e-05	1.28e-09	3.403	5.21
[R].AAPAEGAGEDEDDGASR.[I]	1xTMT6plex [N-Term]; 1xPhospho [S16(100)]	Q9UPR5	Q9UPR5 1xPhospho [S394(100)]	Sodium/calcium exchanger 2 OS=Homo sapiens GN=SLC8A2 PE=2 SV=2	1.181	1.018	1.004	1.056	0.998	1.159	0.959	1.071	1.444	1.079	1.614	1.02	1.315	0.936	1.207	0.93	1.056	1.149	0.907	1.13	1.138	1.277	0.738	1.526	0.772	1.108	0.951	1.494	0.919	1.066	High	2.398e-05	4.426e-07	1.792	4.99
[R].AAPAGSVISR.[Y]	1xTMT6plex [N-Term]; 1xPhospho [S6(100)]	Q6ZW31	Q6ZW31 1xPhospho [S199(100)]	Rho GTPase-activating protein SYDE1 OS=Homo sapiens GN=SYDE1 PE=1 SV=1	NA	NA	NA	NA	NA	NA	NA	NA	NA	NA	0.743	1.07	0.602	1.799	0.664	1.111	0.961	1.031	1.154	1.143	NA	NA	NA	NA	NA	NA	NA	NA	NA	NA	High	0.0006269	0.003932	0.478	2.66
[R].AAPALTPPDR.[L]	1xTMT6plex [N-Term]; 1xPhospho [T6(100)]	P05129	P05129 1xPhospho [T655(100)]	Protein kinase C gamma type OS=Homo sapiens GN=PRKCG PE=1 SV=3	1.298	0.858	1.154	0.918	1.196	1.306	0.8	0.93	0.812	1.012	0.862	0.974	1.16	0.889	0.965	0.975	1.094	0.648	0.997	1.005	1.098	0.932	1.122	1.119	1.157	1.078	1.108	1.055	0.851	1.008	High	3.931e-05	0.0001455	0.931	3.85
[K].AAPAQVRPPSPGNIRPVK.[R]	1xTMT6plex [K18]; 1xTMT6plex [N-Term]; 1xPhospho [S10(100)]	Q14244; Q14244-4	Q14244 1xPhospho [S365(100)]; Q14244-4 1xPhospho [S350(100)]	Ensconsin OS=Homo sapiens GN=MAP7 PE=1 SV=1;Isoform 4 of Ensconsin OS=Homo sapiens GN=MAP7	0.888	1.431	0.799	1.129	0.955	0.895	1.356	1.22	0.957	1.117	0.381	0.721	0.385	1.948	0.507	1.398	1.11	0.704	1.375	1.018	0.813	0.687	1.408	0.742	0.828	0.695	0.711	0.589	2.366	1.082	High	3.19e-05	6.55e-05	1.273	5.72
[K].AAPAQVRPPSPGNIRPVK.[R]	1xDeamidated [N13]; 1xTMT6plex [K18]; 1xTMT6plex [N-Term]; 1xPhospho [S10(100)]	Q14244; Q14244-4	Q14244 1xPhospho [S365(100)]; Q14244-4 1xPhospho [S350(100)]	Ensconsin OS=Homo sapiens GN=MAP7 PE=1 SV=1;Isoform 4 of Ensconsin OS=Homo sapiens GN=MAP7	NA	NA	NA	NA	NA	NA	NA	NA	NA	NA	NA	NA	NA	NA	NA	NA	NA	NA	NA	NA	2.241	0.879	1.45	0.874	1.076	0.898	1.074	0.885	1.667	1.168	High	0.0001269	0.000936	0.734	4.19
[R].AAPASSAGASDAR.[L]	1xTMT6plex [N-Term]	Q8NF37		Lysophosphatidylcholine acyltransferase 1 OS=Homo sapiens GN=LPCAT1 PE=1 SV=2	NA	NA	NA	NA	NA	NA	NA	NA	NA	NA	0.792	0.979	1.005	0.743	1.16	0.865	0.897	1.15	0.963	1.066	NA	NA	NA	NA	NA	NA	NA	NA	NA	NA	High	1.958e-05	5.878e-07	2.201	4.5
[R].AAPASSAGASDAR.[L]	1xTMT6plex [N-Term]; 1xPhospho [S6(98.7)]	Q8NF37	Q8NF37 1xPhospho [S15(98.7)]	Lysophosphatidylcholine acyltransferase 1 OS=Homo sapiens GN=LPCAT1 PE=1 SV=2	1.237	1.097	1.093	1.096	1.246	1.143	1.196	1.647	1.097	1.328	NA	NA	NA	NA	NA	NA	NA	NA	NA	NA	NA	NA	NA	NA	NA	NA	NA	NA	NA	NA	High	0.0002152	0.001183	0.614	2.67
[R].AAPAVQTK.[T]	1xTMT6plex [K8]; 1xTMT6plex [N-Term]	P55084		Trifunctional enzyme subunit beta, mitochondrial OS=Homo sapiens GN=HADHB PE=1 SV=3	NA	NA	NA	NA	NA	NA	NA	NA	NA	NA	1.229	0.941	1.163	0.885	1.137	0.89	1.079	1.298	0.907	1.051	NA	NA	NA	NA	NA	NA	NA	NA	NA	NA	High	8.462e-05	0.0003117	0.955	3.37
[K].AAPDITGHK.[R]	1xTMT6plex [K9]; 1xTMT6plex [N-Term]	Q9Y639		Neuroplastin OS=Homo sapiens GN=NPTN PE=1 SV=2	1.13	0.786	1.094	1.137	1.137	1.381	0.836	0.97	1.306	1.076	1.375	0.725	1.016	0.706	1.091	0.916	1.076	1.056	0.998	0.824	0.964	1.001	0.775	1.041	0.954	1.058	0.966	1.029	0.77	1.001	High	2.398e-05	4.04e-05	1.124	3.47
[R].AAPEASGTPSSDAVSR.[L]	1xTMT6plex [N-Term]	P31146		Coronin-1A OS=Homo sapiens GN=CORO1A PE=1 SV=4	NA	NA	NA	NA	NA	NA	NA	NA	NA	NA	1.972	0.993	1.413	0.78	1.067	0.964	0.966	1.14	0.887	1.001	1.162	1.034	1.113	1.049	1.251	1.169	1.278	1.013	0.996	1.096	High	1.958e-05	7.277e-08	2.611	4.99
[R].AAPEASGTPSSDAVSR.[L]	1xTMT6plex [N-Term]; 1xPhospho [T8(100)]	P31146	P31146 1xPhospho [T424(100)]	Coronin-1A OS=Homo sapiens GN=CORO1A PE=1 SV=4	1.076	0.897	1.041	1.012	0.963	1.079	1.065	1.008	1.11	1.054	0.722	0.818	1.089	1.024	1.025	1.117	1.239	1.24	0.769	1.084	0.946	1.214	0.94	0.881	1.148	0.96	0.889	1.374	0.829	0.925	High	2.398e-05	5.57e-07	1.758	4.98
[K].AAPEASSPPASPLQHLLPGK.[A]	1xTMT6plex [K20]; 1xTMT6plex [N-Term]; 1xPhospho [S11(97.7)]	Q96TA1	Q96TA1 1xPhospho [S696(97.7)]	Niban-like protein 1 OS=Homo sapiens GN=FAM129B PE=1 SV=3	1.04	0.664	0.795	0.888	1.003	0.954	1.136	0.678	2.509	0.948	0.962	1.11	1.367	0.929	0.989	0.932	1.029	1.084	1.11	1.025	1.228	1.061	1.037	1.003	1.124	0.992	1.184	1.091	0.998	1.107	High	2.398e-05	4.981e-06	1.434	4.8
[K].AAPEASSPPASPLQHLLPGK.[A]	1xTMT6plex [K20]; 1xTMT6plex [N-Term]; 2xPhospho [S11(100); S]	Q96TA1	Q96TA1 2xPhospho [S696(100); S]	Niban-like protein 1 OS=Homo sapiens GN=FAM129B PE=1 SV=3	NA	NA	NA	NA	NA	NA	NA	NA	NA	NA	0.758	1.391	1.168	1.104	0.994	1.113	1.191	1.059	1.342	1.184	1.108	1.174	1.213	0.926	1.075	1.052	1.298	0.834	1.267	1.187	High	2.898e-05	1.895e-05	1.718	5.17
[K].AAPEASSPPASPLQHLLPGK.[A]	1xDeamidated [Q14]; 1xTMT6plex [K20]; 1xTMT6plex [N-Term]; 2xPhospho [S6(98); S7(98)]	Q96TA1	Q96TA1 2xPhospho [S691(98); S692(98)]	Niban-like protein 1 OS=Homo sapiens GN=FAM129B PE=1 SV=3	NA	NA	NA	NA	NA	NA	NA	NA	NA	NA	0.884	1.018	0.954	0.947	0.847	0.86	0.894	1.027	1.091	0.902	NA	NA	NA	NA	NA	NA	NA	NA	NA	NA	High	0.00145	0.01766	0.27	2.57
[K].AAPGAAGSRR.[A]	1xTMT6plex [N-Term]; 1xPhospho [S8(100)]	Q92522	Q92522 1xPhospho [S154(100)]	Histone H1x OS=Homo sapiens GN=H1FX PE=1 SV=1	0.852	0.625	0.364	0.691	1.356	1.109	0.67	1.248	0.632	0.99	NA	NA	NA	NA	NA	NA	NA	NA	NA	NA	0.62	0.611	0.587	4.317	0.517	0.898	0.432	2.879	0.816	1.016	High	0.002231	0.01984	0.217	1.78
[R].AAPGAEFAPNK.[R]	1xTMT6plex [K11]; 1xTMT6plex [N-Term]	Q15233		Non-POU domain-containing octamer-binding protein OS=Homo sapiens GN=NONO PE=1 SV=4	NA	NA	NA	NA	NA	NA	NA	NA	NA	NA	NA	NA	NA	NA	NA	NA	NA	NA	NA	NA	0.872	1.107	1.108	1.2	1.149	0.8	0.99	1.024	1.061	1.065	High	0.0004598	0.002535	0.523	3
[K].AAPGSQR.[Y]	1xTMT6plex [N-Term]	P39656		Dolichyl-diphosphooligosaccharide--protein glycosyltransferase 48 kDa subunit OS=Homo sapiens GN=DDOST PE=1 SV=4	NA	NA	NA	NA	NA	NA	NA	NA	NA	NA	NA	NA	NA	NA	NA	NA	NA	NA	NA	NA	1.016	1.089	0.919	1.278	1.104	1.019	1.249	1.341	0.916	1.107	High	0.0004958	0.002702	0.51	2.71
[R].AAPPAGSPANNLISK.[V]	1xTMT6plex [K15]; 1xTMT6plex [N-Term]; 1xPhospho [S7(100)]	K7ERE6	K7ERE6 1xPhospho [S38(100)]	Podocan-like protein 1 (Fragment) OS=Homo sapiens GN=PODNL1 PE=1 SV=1	1.09	1.05	0.996	1.094	1.139	1.234	1.089	1.124	1.029	1.15	1.513	0.894	1.141	0.69	1.052	0.931	0.861	0.892	0.855	0.907	NA	NA	NA	NA	NA	NA	NA	NA	NA	NA	High	0.0009887	0.008238	0.338	2.8
[R].AAPPAPNAPAAGEDTTETAPAPGTPAR.[G]	1xTMT6plex [N-Term]; 1xPhospho [T24(100)]	Q99501; Q99501-2	Q99501 1xPhospho [T193(100)]; Q99501-2 1xPhospho [T193(100)]	GAS2-like protein 1 OS=Homo sapiens GN=GAS2L1 PE=1 SV=2;Isoform 2 of GAS2-like protein 1 OS=Homo sapiens GN=GAS2L1	1.065	0.805	0.883	1.071	0.842	1.157	0.991	1.073	1.253	1.09	1.493	1.113	0.696	0.991	1.028	1.16	1.145	0.605	0.9	0.922	1.154	0.798	1.076	0.887	1.08	1.11	1.125	1.02	1.067	0.934	High	2.398e-05	3.025e-06	1.508	5.86
[K].AAPPPGSPAK.[F]	1xTMT6plex [K10]; 1xTMT6plex [N-Term]; 1xPhospho [S7(100)]	Q76G19	Q76G19 1xPhospho [S523(100)]	PDZ domain-containing protein 4 OS=Homo sapiens GN=PDZD4 PE=1 SV=1	0.704	0.856	0.784	0.981	0.838	1.104	0.925	1.215	1.727	1.191	0.835	1.398	0.595	1.157	0.95	0.964	0.961	0.454	1.536	0.997	1.353	0.936	0.927	1.029	0.781	0.956	1.147	0.628	0.796	0.99	High	8.799e-05	0.0003201	0.811	3.41
[K].AAPPPPALTPDSQTVDSSCK.[T]	1xCarbamidomethyl [C19]; 1xTMT6plex [K20]; 1xTMT6plex [N-Term]; 1xPhospho [T9(99)]	Q9H7N4	Q9H7N4 1xPhospho [T989(99)]	Splicing factor, arginine/serine-rich 19 OS=Homo sapiens GN=SCAF1 PE=1 SV=3	1.074	1.075	1.194	0.741	1.405	0.757	1.005	0.622	0.749	1.002	0.322	0.705	0.792	0.99	1.14	1.185	0.918	0.935	0.761	1.043	0.847	1.001	1.101	1.234	1.259	1.03	1.074	1.165	1.231	1.019	High	2.398e-05	3.641e-07	1.821	4.46
[K].AAPPPPALTPDSQTVDSSCK.[T]	1xCarbamidomethyl [C19]; 1xDeamidated [Q13]; 1xTMT6plex [K20]; 1xTMT6plex [N-Term]; 1xPhospho [T9(100)]	Q9H7N4	Q9H7N4 1xPhospho [T989(100)]	Splicing factor, arginine/serine-rich 19 OS=Homo sapiens GN=SCAF1 PE=1 SV=3	1.121	1.146	1.078	1.007	1.311	1.502	1.094	0.95	1.059	1.163	0.362	0.645	0.712	0.9	1.083	1.036	0.802	0.771	0.693	0.912	NA	NA	NA	NA	NA	NA	NA	NA	NA	NA	High	3.931e-05	8.753e-05	1.008	4.12
[K].AAPPPPALTPDSQTVDSSCK.[T]	1xCarbamidomethyl [C19]; 1xTMT6plex [K20]; 1xTMT6plex [N-Term]; 2xPhospho [T9(100); S/T]	Q9H7N4	Q9H7N4 2xPhospho [T989(100); S/T]	Splicing factor, arginine/serine-rich 19 OS=Homo sapiens GN=SCAF1 PE=1 SV=3	0.887	1.132	1.061	0.963	1.161	0.974	1.096	0.899	0.904	0.916	0.756	1.017	1.021	1.207	1.478	1.377	1.214	1.148	1.066	1.132	NA	NA	NA	NA	NA	NA	NA	NA	NA	NA	High	2.398e-05	8.282e-06	1.359	4.24
[K].AAPPPPPPPPPLESSPR.[V]	1xTMT6plex [N-Term]; 1xPhospho [S]	Q5T4S7		E3 ubiquitin-protein ligase UBR4 OS=Homo sapiens GN=UBR4 PE=1 SV=1	0.907	1.007	1.007	1.049	0.912	1.122	1.157	1.161	1.081	0.941	0.988	1.13	1.066	1.006	1.057	1.059	1.113	1.039	1.053	1.011	0.997	1.082	1.06	0.97	1.073	1.016	1.108	0.926	0.981	1.033	High	2.398e-05	3.558e-09	2.505	5.6
[R].AAPPPPPPPPPPPGADR.[V]	1xTMT6plex [N-Term]	P16298		Serine/threonine-protein phosphatase 2B catalytic subunit beta isoform OS=Homo sapiens GN=PPP3CB PE=1 SV=2	NA	NA	NA	NA	NA	NA	NA	NA	NA	NA	1.545	0.984	1.435	0.938	1.179	0.967	1.049	1.079	1.167	1.135	0.785	0.828	1.184	0.852	1.371	0.875	0.837	0.721	1.119	0.935	High	1.958e-05	2.136e-06	1.948	4.97
[R].AAPPPVDEEPESSEVDAAGR.[W]	1xTMT6plex [N-Term]	Q5M775		Cytospin-B OS=Homo sapiens GN=SPECC1 PE=1 SV=1	NA	NA	NA	NA	NA	NA	NA	NA	NA	NA	1.23	0.978	0.914	1.083	1.219	1.001	1.23	1.075	1.028	1.098	NA	NA	NA	NA	NA	NA	NA	NA	NA	NA	High	1.958e-05	2.548e-07	2.365	5.21
[K].AAPQSPSVPK.[K]	1xTMT6plex [K10]; 1xTMT6plex [N-Term]; 1xPhospho [S5(100)]	O75694	O75694 1xPhospho [S992(100)]	Nuclear pore complex protein Nup155 OS=Homo sapiens GN=NUP155 PE=1 SV=1	0.944	1.034	0.897	0.958	0.97	0.736	1.053	1.03	0.775	0.987	0.811	1.332	0.551	1.167	1.084	1.262	1.178	0.667	1.776	1.091	0.941	0.81	1.07	0.848	1.097	0.949	1.258	0.718	0.948	0.971	High	7.36e-05	0.000263	0.841	3.3
[R].AAPREEPLTPR.[L]	1xTMT6plex [N-Term]; 1xPhospho [T9(100)]	O15357	O15357 1xPhospho [T958(100)]	Phosphatidylinositol 3,4,5-trisphosphate 5-phosphatase 2 OS=Homo sapiens GN=INPPL1 PE=1 SV=2	NA	NA	NA	NA	NA	NA	NA	NA	NA	NA	NA	NA	NA	NA	NA	NA	NA	NA	NA	NA	NA	NA	NA	NA	NA	NA	NA	NA	NA	NA	High	0.001218	0.01319	0.305	1.88
[R].AAPSPLQK.[T]	1xDeamidated [Q7]; 1xTMT6plex [K8]; 1xTMT6plex [N-Term]; 1xPhospho [S4(100)]	F5GWJ4	F5GWJ4 1xPhospho [S38(100)]	Tumor necrosis factor receptor superfamily member 1A OS=Homo sapiens GN=TNFRSF1A PE=4 SV=1	NA	NA	NA	NA	NA	NA	NA	NA	NA	NA	1.804	1.16	0.712	1.296	0.92	1.303	1.29	0.764	1.222	0.995	1.411	0.781	1.006	0.896	0.992	1.118	1.028	0.661	0.99	0.969	High	0.001283	0.01642	0.272	2.35
[R].AAPSTAPAEATPPKPGEAEAPPK.[H]	2xTMT6plex [K14; K23]; 1xTMT6plex [N-Term]; 1xPhospho [T11(99.9)]	O95817	O95817 1xPhospho [T406(99.9)]	BAG family molecular chaperone regulator 3 OS=Homo sapiens GN=BAG3 PE=1 SV=3	0.995	1.108	1.059	0.97	0.958	0.894	1.182	0.845	1.01	0.896	NA	NA	NA	NA	NA	NA	NA	NA	NA	NA	NA	NA	NA	NA	NA	NA	NA	NA	NA	NA	High	2.398e-05	7.56e-07	1.713	5.12
[R].AAPTAASDQPDSAATTEK.[A]	1xTMT6plex [K18]; 1xTMT6plex [N-Term]	Q9BRP8		Partner of Y14 and mago OS=Homo sapiens GN=WIBG PE=1 SV=1	NA	NA	NA	NA	NA	NA	NA	NA	NA	NA	0.867	1.169	1.318	1.251	1.409	1.655	1.23	1.092	1.146	1.653	NA	NA	NA	NA	NA	NA	NA	NA	NA	NA	High	1.958e-05	1.333e-06	2.041	5.62
[K].AAPTASGK.[A]	1xTMT6plex [K8]; 1xTMT6plex [N-Term]; 1xPhospho [S6(100)]	Q7Z2K8	Q7Z2K8 1xPhospho [S540(100)]	G protein-regulated inducer of neurite outgrowth 1 OS=Homo sapiens GN=GPRIN1 PE=2 SV=2	1.258	0.845	1.11	0.98	1.221	0.881	0.877	0.963	1.032	0.973	1.197	0.856	1.245	0.777	1.207	0.973	1.007	0.841	0.654	0.974	0.728	0.977	0.956	1.256	0.858	0.938	0.788	0.715	0.727	0.923	High	0.0007403	0.006092	0.38	2.37
[R].AAPTEVK.[V]	1xTMT6plex [K7]; 1xTMT6plex [N-Term]	O94856		Neurofascin OS=Homo sapiens GN=NFASC PE=1 SV=4	NA	NA	NA	NA	NA	NA	NA	NA	NA	NA	1.002	0.802	0.845	0.559	1.349	0.574	0.651	1.259	0.668	0.848	NA	NA	NA	NA	NA	NA	NA	NA	NA	NA	High	0.0006486	0.004175	0.468	2.72
[R].AAPTRGSPTK.[N]	1xTMT6plex [K10]; 1xTMT6plex [N-Term]; 1xPhospho [S7(100)]	Q8IYH5	Q8IYH5 1xPhospho [S391(100)]	ZZ-type zinc finger-containing protein 3 OS=Homo sapiens GN=ZZZ3 PE=1 SV=1	1.004	1.205	1.324	1.109	1.323	0.563	1.166	0.853	0.773	0.994	0.312	1.047	0.996	0.945	1.315	1.001	1.039	0.741	0.907	1.004	0.642	0.895	1.204	1.019	1.152	0.931	0.854	0.999	1.128	0.959	High	0.0004377	0.003281	0.467	3.31
[R].AAPTTPPPPVK.[R]	1xTMT6plex [K11]; 1xTMT6plex [N-Term]; 1xPhospho [T4(99.5)]	Q9NZQ3; Q9NZQ3-3	Q9NZQ3 1xPhospho [T180(99.5)]; Q9NZQ3-3 1xPhospho [T173(99.5)]	NCK-interacting protein with SH3 domain OS=Homo sapiens GN=NCKIPSD PE=1 SV=1;Isoform 3 of NCK-interacting protein with SH3 domain OS=Homo sapiens GN=NCKIPSD	0.899	0.97	0.795	1.123	0.972	0.953	0.814	1.254	0.764	1.028	0.829	1.272	0.591	1.109	1.136	1.082	1.116	0.765	1.499	1.022	0.971	1.172	0.999	1.066	1.134	1.201	1.288	0.549	0.997	1.01	High	2.398e-05	6.195e-05	1.06	3.51
[K].AAPWGSNPSPSAESTQAMDR.[S]	1xTMT6plex [N-Term]; 1xPhospho [S9(100)]	Q96N67; Q96N67-6	Q96N67 1xPhospho [S946(100)]; Q96N67-6 1xPhospho [S946(100)]	Dedicator of cytokinesis protein 7 OS=Homo sapiens GN=DOCK7 PE=1 SV=4;Isoform 6 of Dedicator of cytokinesis protein 7 OS=Homo sapiens GN=DOCK7	0.934	0.845	1.009	1.143	0.751	0.93	1.023	1.054	1.015	0.992	1.003	0.877	0.787	1.074	0.811	0.957	0.971	0.699	0.926	0.81	1.18	0.987	0.964	0.802	1.036	0.954	1.029	0.878	1.067	0.973	High	1.958e-05	5.743e-07	2.206	5.6
[K].AAPWGSNPSPSAESTQAMDR.[S]	1xOxidation [M18]; 1xTMT6plex [N-Term]; 1xPhospho [S/T]	Q96N67; Q96N67-6		Dedicator of cytokinesis protein 7 OS=Homo sapiens GN=DOCK7 PE=1 SV=4;Isoform 6 of Dedicator of cytokinesis protein 7 OS=Homo sapiens GN=DOCK7	0.89	1.25	0.831	1.264	0.958	1.046	1.747	1.236	1.247	1.287	NA	NA	NA	NA	NA	NA	NA	NA	NA	NA	NA	NA	NA	NA	NA	NA	NA	NA	NA	NA	High	9.729e-05	0.0005166	0.738	2.73
[R].AAQAGSLEISK.[A]	1xTMT6plex [K11]; 1xTMT6plex [N-Term]; 1xPhospho [S6(100)]	Q9BV73	Q9BV73 1xPhospho [S2322(100)]	Centrosome-associated protein CEP250 OS=Homo sapiens GN=CEP250 PE=1 SV=2	1.422	1.897	1.478	1.496	2.273	2.347	1.112	1.475	0.824	1.544	0.563	0.861	0.908	1.003	1.108	1.029	1.252	1.044	0.964	1.096	0.8	0.983	1.041	1.092	1.073	1.058	0.939	0.907	1.049	1.043	High	5.303e-05	0.0001588	1.092	3.95
[R].AAQAPDGASEPR.[A]	1xTMT6plex [N-Term]; 1xPhospho [S9(100)]	P11274	P11274 1xPhospho [S88(100)]	Breakpoint cluster region protein OS=Homo sapiens GN=BCR PE=1 SV=2	NA	NA	NA	NA	NA	NA	NA	NA	NA	NA	1.144	1.266	0.993	1.326	0.922	1.195	1.371	1.392	2.08	1.052	NA	NA	NA	NA	NA	NA	NA	NA	NA	NA	High	0.0001739	0.001271	0.681	3.44
[R].AAQAPSSFQLLYDLK.[L]	1xTMT6plex [K15]; 1xTMT6plex [N-Term]	P11586		C-1-tetrahydrofolate synthase, cytoplasmic OS=Homo sapiens GN=MTHFD1 PE=1 SV=3	NA	NA	NA	NA	NA	NA	NA	NA	NA	NA	0.881	0.922	1.145	0.636	0.982	0.908	0.84	0.942	0.795	0.953	NA	NA	NA	NA	NA	NA	NA	NA	NA	NA	High	1.958e-05	1.027e-06	2.092	4.86
[R].AAQAPSSFQLLYDLK.[L]	1xTMT6plex [K15]; 1xTMT6plex [N-Term]; 1xPhospho [S/Y]	P11586		C-1-tetrahydrofolate synthase, cytoplasmic OS=Homo sapiens GN=MTHFD1 PE=1 SV=3	NA	NA	NA	NA	NA	NA	NA	NA	NA	NA	NA	NA	NA	NA	NA	NA	NA	NA	NA	NA	0.904	0.932	1.025	0.936	0.811	1.042	0.886	0.75	1.136	1.097	High	4.331e-05	3.252e-05	1.553	5
[K].AAQASDLEK.[I]	1xTMT6plex [K9]; 1xTMT6plex [N-Term]	P37837		Transaldolase OS=Homo sapiens GN=TALDO1 PE=1 SV=2	NA	NA	NA	NA	NA	NA	NA	NA	NA	NA	NA	NA	NA	NA	NA	NA	NA	NA	NA	NA	1.051	0.929	1.014	0.981	0.939	1.089	0.892	1.24	1.105	1.115	High	4.331e-05	4.245e-05	1.466	3.87
[R].AAQDRDQIYR.[R]	1xTMT6plex [N-Term]	P62995		Transformer-2 protein homolog beta OS=Homo sapiens GN=TRA2B PE=1 SV=1	NA	NA	NA	NA	NA	NA	NA	NA	NA	NA	0.308	0.966	1.099	0.741	1.033	0.812	0.884	0.922	0.886	0.965	NA	NA	NA	NA	NA	NA	NA	NA	NA	NA	High	3.19e-05	7.804e-05	1.237	4.43
[K].AAQEEYVK.[R]	1xTMT6plex [K8]; 1xTMT6plex [N-Term]	J3KPS3		Aldolase A, fructose-bisphosphate, isoform CRA_b OS=Homo sapiens GN=ALDOA PE=1 SV=1	1.148	0.811	1.146	1.047	1.121	1.199	0.78	0.837	1.322	1.02	1.542	0.842	1.157	0.589	1.159	0.83	0.767	1.001	0.718	0.911	0.904	1.042	0.962	1.156	0.982	1.108	0.924	1.101	0.705	1.003	High	2.398e-05	2.597e-05	1.189	3.56
[K].AAQEEYVK.[R]	1xDeamidated [Q3]; 1xTMT6plex [K8]; 1xTMT6plex [N-Term]	J3KPS3		Aldolase A, fructose-bisphosphate, isoform CRA_b OS=Homo sapiens GN=ALDOA PE=1 SV=1	NA	NA	NA	NA	NA	NA	NA	NA	NA	NA	NA	NA	NA	NA	NA	NA	NA	NA	NA	NA	0.819	0.996	0.965	0.888	1.187	0.886	0.781	0.905	1.345	1.1	High	6.299e-05	0.0002499	0.993	2.79
[R].AAQELSRSPR.[L]	1xTMT6plex [N-Term]; 1xPhospho [S8(100)]	Q9NRJ4	Q9NRJ4 1xPhospho [S565(100)]	Tubby-related protein 4 OS=Homo sapiens GN=TULP4 PE=2 SV=2	NA	NA	NA	NA	NA	NA	NA	NA	NA	NA	1.308	1.115	0.552	1.316	0.945	1.185	0.971	0.636	1.273	1.021	NA	NA	NA	NA	NA	NA	NA	NA	NA	NA	High	0.0001505	0.0008299	0.761	2.73
[K].AAQGQAGSPDK.[S]	1xTMT6plex [K11]; 1xTMT6plex [N-Term]; 1xPhospho [S8(100)]	Q9C0H9-5	Q9C0H9-5 1xPhospho [S1118(100)]	Isoform 4 of SRC kinase signaling inhibitor 1 OS=Homo sapiens GN=SRCIN1	0.833	1.161	0.998	1.147	0.799	0.741	1.026	1.206	0.686	0.984	0.634	1.326	0.394	1.024	0.786	1.115	0.9	0.45	1.175	0.826	1.258	0.8	1.13	0.584	1.065	1.162	1.397	0.4	0.755	0.904	High	2.398e-05	1.844e-05	1.24	3.33
[K].AAQGQAGSPDK.[S]	1xDeamidated [Q]; 1xTMT6plex [K11]; 1xTMT6plex [N-Term]; 1xPhospho [S8(100)]	Q9C0H9-5	Q9C0H9-5 1xPhospho [S1118(100)]	Isoform 4 of SRC kinase signaling inhibitor 1 OS=Homo sapiens GN=SRCIN1	0.775	1.26	1.042	1.119	0.759	0.789	1.014	1.157	0.7	1.041	0.644	1.329	0.738	1.086	1.027	1.04	1.015	0.75	1.288	0.984	1.034	0.995	1.196	0.822	1.303	1.251	1.37	0.614	1.077	1.087	High	2.398e-05	2.924e-05	1.172	3.99
[K].AAQGSQSPTGHEGGTIQLK.[S-]	1xTMT6plex [K19]; 1xTMT6plex [N-Term]; 1xPhospho [S7(99.1)]	G5E9N2	G5E9N2 1xPhospho [S155(99.1)]	Trophinin OS=Homo sapiens GN=TRO PE=1 SV=1	1.127	1.066	0.938	1.082	1.135	1.131	0.997	0.904	1.758	1.166	NA	NA	NA	NA	NA	NA	NA	NA	NA	NA	0.6	1.225	0.971	1.047	1.112	1.272	1.229	1.232	0.742	1.125	High	2.898e-05	2.01e-06	2.356	6.4
[R].AAQLAIR.[V]	1xTMT6plex [N-Term]	D3YTB1		60S ribosomal protein L32 (Fragment) OS=Homo sapiens GN=RPL32 PE=1 SV=1	NA	NA	NA	NA	NA	NA	NA	NA	NA	NA	0.652	0.908	1.35	0.637	1.344	0.941	0.901	1.008	0.96	1.069	NA	NA	NA	NA	NA	NA	NA	NA	NA	NA	High	0.0009699	0.009892	0.342	2.63
[K].AAQIANETGNLAASYHLAR.[Q]	1xDeamidated [N6]; 1xTMT6plex [N-Term]; 1xPhospho [S14(100)]	Q96RY7	Q96RY7 1xPhospho [S1013(100)]	Intraflagellar transport protein 140 homolog OS=Homo sapiens GN=IFT140 PE=1 SV=1	0.802	1.152	0.88	0.94	0.941	1.094	1.366	0.984	0.949	0.991	NA	NA	NA	NA	NA	NA	NA	NA	NA	NA	NA	NA	NA	NA	NA	NA	NA	NA	NA	NA	High	0.0007863	0.006789	0.365	3.6
[K].AAQLGFK.[AT]	1xTMT6plex [K7]; 1xTMT6plex [N-Term]	P09622		Dihydrolipoyl dehydrogenase, mitochondrial OS=Homo sapiens GN=DLD PE=1 SV=2	1.142	0.744	1.078	1.112	1.17	1.401	0.93	1.062	1.442	1.087	NA	NA	NA	NA	NA	NA	NA	NA	NA	NA	NA	NA	NA	NA	NA	NA	NA	NA	NA	NA	High	0.0001219	0.0008252	0.668	3.08
[R].AAQLQHSEK.[M]	1xTMT6plex [K9]; 1xTMT6plex [N-Term]	Q16204		Coiled-coil domain-containing protein 6 OS=Homo sapiens GN=CCDC6 PE=1 SV=2	NA	NA	NA	NA	NA	NA	NA	NA	NA	NA	1.027	0.883	0.965	0.829	0.92	0.896	0.835	0.926	0.904	0.842	NA	NA	NA	NA	NA	NA	NA	NA	NA	NA	High	0.0004603	0.002664	0.546	2.5
[R].AAQLQHSEK.[M]	1xTMT6plex [K9]; 1xTMT6plex [N-Term]; 1xPhospho [S7(100)]	Q16204	Q16204 1xPhospho [S284(100)]	Coiled-coil domain-containing protein 6 OS=Homo sapiens GN=CCDC6 PE=1 SV=2	0.497	1.071	0.502	0.786	0.92	0.609	1.023	0.851	0.476	0.971	1.691	1.278	0.43	2.706	0.455	1.003	1.05	0.854	1.762	0.924	1.877	0.334	1.073	0.387	0.519	0.777	0.648	0.246	1.888	0.913	High	0.0001018	0.0004473	0.874	3.94
[K].AAQLVDIELSPVSALR.[M]	1xTMT6plex [N-Term]; 1xPhospho [S10(100)]	E7ENZ2	E7ENZ2 1xPhospho [S161(100)]	F-BAR and double SH3 domains protein 2 OS=Homo sapiens GN=FCHSD2 PE=1 SV=1	NA	NA	NA	NA	NA	NA	NA	NA	NA	NA	1.095	0.919	1.191	0.79	1.151	0.987	1.122	1.01	1.064	1.006	0.977	1.103	1.172	0.984	1.118	1.139	1.291	0.916	0.771	0.981	High	1.958e-05	7.023e-07	2.166	5.44
[R].AAQMHSGYQR.[R]	1xTMT6plex [N-Term]; 1xPhospho [S6(100)]	Q96PK6	Q96PK6 1xPhospho [S663(100)]	RNA-binding protein 14 OS=Homo sapiens GN=RBM14 PE=1 SV=2	1.066	0.915	0.811	1.688	1.703	1.078	0.688	0.921	0.717	1.036	0.324	1.679	0.615	0.552	0.413	0.635	0.647	1.784	1.943	0.954	0.644	0.918	0.773	2.021	0.815	1.088	0.694	0.762	0.695	1.01	High	0.0001018	0.0006309	0.808	3.41
[R].AAQMHSGYQR.[R]	1xOxidation [M4]; 1xTMT6plex [N-Term]; 1xPhospho [S6(100)]	Q96PK6	Q96PK6 1xPhospho [S663(100)]	RNA-binding protein 14 OS=Homo sapiens GN=RBM14 PE=1 SV=2	1.241	0.708	0.303	1.668	1.704	0.692	0.677	1.014	0.245	1.065	NA	NA	NA	NA	NA	NA	NA	NA	NA	NA	NA	NA	NA	NA	NA	NA	NA	NA	NA	NA	High	0.0008285	0.007009	0.361	1.94
[R].AAQNISK.[T]	1xTMT6plex [K7]; 1xTMT6plex [N-Term]	Q99623		Prohibitin-2 OS=Homo sapiens GN=PHB2 PE=1 SV=2	NA	NA	NA	NA	NA	NA	NA	NA	NA	NA	1.487	1.069	1.173	0.731	1.129	0.823	0.978	1.102	1.048	1.088	NA	NA	NA	NA	NA	NA	NA	NA	NA	NA	High	0.000922	0.008266	0.365	3.11
[K].AAQPGSGK.[G]	1xTMT6plex [K8]; 1xTMT6plex [N-Term]	P05455		Lupus La protein OS=Homo sapiens GN=SSB PE=1 SV=2	NA	NA	NA	NA	NA	NA	NA	NA	NA	NA	NA	NA	NA	NA	NA	NA	NA	NA	NA	NA	1.183	1.237	1.09	1.389	1.411	0.97	1.302	1.398	1.116	1.155	High	0.0004598	0.00253	0.523	1.81
[K].AAQPGSGK.[G]	1xTMT6plex [K8]; 1xTMT6plex [N-Term]; 1xPhospho [S6(100)]	P05455	P05455 1xPhospho [S350(100)]	Lupus La protein OS=Homo sapiens GN=SSB PE=1 SV=2	0.877	0.561	0.765	1.052	1.064	0.675	0.496	1.681	0.579	0.951	NA	NA	NA	NA	NA	NA	NA	NA	NA	NA	NA	NA	NA	NA	NA	NA	NA	NA	NA	NA	High	0.002144	0.01869	0.225	2.17
[R].AAQPPAQPCQLCGRSPLGEAPPGTPPCR.[L]	3xCarbamidomethyl [C9; C12; C27]; 1xDeamidated [Q10]; 1xTMT6plex [N-Term]; 1xPhospho [S15(100)]	Q96B54	Q96B54 1xPhospho [S99(100)]	Zinc finger protein 428 OS=Homo sapiens GN=ZNF428 PE=1 SV=2	NA	NA	NA	NA	NA	NA	NA	NA	NA	NA	1.399	0.888	0.839	0.934	1.101	1.139	1.373	0.984	0.829	0.943	NA	NA	NA	NA	NA	NA	NA	NA	NA	NA	High	0.0003487	0.002067	0.592	3.34
[K].AAQQAASSSGQGQQAQTPTGF.[-]	1xTMT6plex [N-Term]; 1xPhospho [T17(100)]	E7ETM0	E7ETM0 1xPhospho [T260(100)]	Casein kinase I isoform alpha OS=Homo sapiens GN=CSNK1A1 PE=1 SV=1	0.926	1.109	0.822	0.938	0.898	1.012	1.243	0.942	1.026	1.022	0.803	0.824	0.864	1.495	1.028	1.657	1.116	0.802	0.689	1.043	0.952	0.882	1.021	0.799	1.079	0.804	0.851	0.763	1.276	0.897	High	2.398e-05	7.141e-09	2.402	5.55
[K].AAQQAASSSGQGQQAQTPTGF.[-]	1xDeamidated [Q16]; 1xTMT6plex [N-Term]; 1xPhospho [T17(98.5)]	E7ETM0	E7ETM0 1xPhospho [T260(98.5)]	Casein kinase I isoform alpha OS=Homo sapiens GN=CSNK1A1 PE=1 SV=1	NA	NA	NA	NA	NA	NA	NA	NA	NA	NA	0.948	1.098	0.972	1.863	0.953	1.236	1.157	0.954	1.053	1.224	NA	NA	NA	NA	NA	NA	NA	NA	NA	NA	High	1.958e-05	1.081e-05	1.63	4.99
[K].AAQQAASSSGQGQQAQTPTGK.[Q]	1xTMT6plex [K21]; 1xTMT6plex [N-Term]	P48729-2		Isoform 2 of Casein kinase I isoform alpha OS=Homo sapiens GN=CSNK1A1	NA	NA	NA	NA	NA	NA	NA	NA	NA	NA	NA	NA	NA	NA	NA	NA	NA	NA	NA	NA	NA	NA	NA	NA	NA	NA	NA	NA	NA	NA	High	1.958e-05	4.605e-06	1.797	4.47
[K].AAQQAASSSGQGQQAQTPTGK.[Q]	1xTMT6plex [K21]; 1xTMT6plex [N-Term]; 1xPhospho [S/T]	P48729-2		Isoform 2 of Casein kinase I isoform alpha OS=Homo sapiens GN=CSNK1A1	0.66	1.221	1.012	0.601	0.538	0.527	1.161	0.537	0.633	0.684	1.162	0.905	0.649	2.34	0.756	1.595	1.522	0.546	1.031	1.005	0.784	0.516	1.195	0.528	0.979	0.672	0.835	0.46	1.325	0.94	High	2.398e-05	2.692e-08	2.206	4.77
[K].AAQQAASSSGQGQQAQTPTGK.[Q]	1xDeamidated [Q]; 1xTMT6plex [K21]; 1xTMT6plex [N-Term]; 1xPhospho [T17(98.7)]	P48729-2	P48729-2 1xPhospho [T349(98.7)]	Isoform 2 of Casein kinase I isoform alpha OS=Homo sapiens GN=CSNK1A1	0.169	1.983	0.421	0.556	0.407	0.247	2.218	1.233	0.48	1.111	0.97	0.902	0.667	2.255	0.675	1.834	1.376	0.559	0.945	0.986	0.633	0.445	1.045	0.449	1.113	0.714	0.813	0.361	1.449	0.959	High	2.398e-05	2.776e-09	2.542	5.41
[K].AAQQAASSSGQGQQAQTPTGK.[Q]	2xDeamidated [Q]; 1xTMT6plex [K21]; 1xTMT6plex [N-Term]; 1xPhospho [S7(98.6)]	P48729-2	P48729-2 1xPhospho [S339(98.6)]	Isoform 2 of Casein kinase I isoform alpha OS=Homo sapiens GN=CSNK1A1	NA	NA	NA	NA	NA	NA	NA	NA	NA	NA	NA	NA	NA	NA	NA	NA	NA	NA	NA	NA	NA	NA	NA	NA	NA	NA	NA	NA	NA	NA	High	5.303e-05	0.0001626	1.087	4.1
[K].AAQQAASSSGQGQQAQTPTGK.[Q]	1xTMT6plex [K21]; 1xTMT6plex [N-Term]; 2xPhospho [T17(95.8); S/T]	P48729-2	P48729-2 2xPhospho [T349(95.8); S/T]	Isoform 2 of Casein kinase I isoform alpha OS=Homo sapiens GN=CSNK1A1	0.882	1.325	1.164	0.801	1.035	0.818	1.444	1.037	0.97	1.339	NA	NA	NA	NA	NA	NA	NA	NA	NA	NA	NA	NA	NA	NA	NA	NA	NA	NA	NA	NA	High	0.0001077	0.00068	0.697	2.62
[K].AAQQDSDSDGEALGGNPMVAGFQDDVDLEDQPR.[G]	1xDeamidated [Q23]; 1xTMT6plex [N-Term]	Q3YEC7		Rab-like protein 6 OS=Homo sapiens GN=RABL6 PE=1 SV=2	NA	NA	NA	NA	NA	NA	NA	NA	NA	NA	NA	NA	NA	NA	NA	NA	NA	NA	NA	NA	1.402	1.758	1.385	2.027	1.776	1.651	1.486	1.516	1.428	1.403	High	0.0001018	0.0005067	0.849	2.71
[K].AAQQDSDSDGEALGGNPMVAGFQDDVDLEDQPR.[G]	1xDeamidated [N16]; 1xTMT6plex [N-Term]; 1xPhospho [S6(100)]	Q3YEC7	Q3YEC7 1xPhospho [S425(100)]	Rab-like protein 6 OS=Homo sapiens GN=RABL6 PE=1 SV=2	NA	NA	NA	NA	NA	NA	NA	NA	NA	NA	0.963	0.83	1.199	0.75	1.315	0.91	0.935	0.993	1.193	1.068	NA	NA	NA	NA	NA	NA	NA	NA	NA	NA	High	1.958e-05	1.133e-06	2.072	6.2
[K].AAQQDSDSDGEALGGNPMVAGFQDDVDLEDQPR.[G]	2xDeamidated [Q4; Q23]; 1xTMT6plex [N-Term]; 1xPhospho [S]	Q3YEC7		Rab-like protein 6 OS=Homo sapiens GN=RABL6 PE=1 SV=2	NA	NA	NA	NA	NA	NA	NA	NA	NA	NA	NA	NA	NA	NA	NA	NA	NA	NA	NA	NA	NA	NA	NA	NA	NA	NA	NA	NA	NA	NA	High	0.0001285	0.0006907	0.796	3.31
[K].AAQQDSDSDGEALGGNPMVAGFQDDVDLEDQPR.[G]	1xOxidation [M18]; 1xTMT6plex [N-Term]; 2xPhospho [S6(100); S8(100)]	Q3YEC7	Q3YEC7 2xPhospho [S425(100); S427(100)]	Rab-like protein 6 OS=Homo sapiens GN=RABL6 PE=1 SV=2	1.134	0.774	1.036	1.111	0.877	1.292	0.773	0.874	0.953	0.818	NA	NA	NA	NA	NA	NA	NA	NA	NA	NA	NA	NA	NA	NA	NA	NA	NA	NA	NA	NA	High	9.729e-05	0.0003899	0.781	2.52
[K].AAQQDSDSDGEALGGNPMVAGFQDDVDLEDQPR.[G]	1xDeamidated [Q23]; 1xOxidation [M18]; 1xTMT6plex [N-Term]; 2xPhospho [S6(100); S8(100)]	Q3YEC7	Q3YEC7 2xPhospho [S425(100); S427(100)]	Rab-like protein 6 OS=Homo sapiens GN=RABL6 PE=1 SV=2	NA	NA	NA	NA	NA	NA	NA	NA	NA	NA	NA	NA	NA	NA	NA	NA	NA	NA	NA	NA	NA	NA	NA	NA	NA	NA	NA	NA	NA	NA	High	0.000346	0.002642	0.498	2.41
[K].AAQQQEEQEEKEEEDDEQTLHR.[A]	1xTMT6plex [K11]; 1xTMT6plex [N-Term]	P78318		Immunoglobulin-binding protein 1 OS=Homo sapiens GN=IGBP1 PE=1 SV=1	1.41	0.916	1.276	1.234	1.302	1.187	0.884	0.871	1.456	1.108	NA	NA	NA	NA	NA	NA	NA	NA	NA	NA	1.036	1.046	0.878	1.064	1.001	1.034	0.952	1.07	0.84	1.02	High	2.398e-05	4.349e-10	2.816	6.77
[R].AAQQQQPSASPR.[A]	1xTMT6plex [N-Term]; 1xPhospho [S10(100)]	Q86U86	Q86U86 1xPhospho [S1453(100)]	Protein polybromo-1 OS=Homo sapiens GN=PBRM1 PE=1 SV=1	0.853	1.099	0.972	1.029	0.933	0.801	1.146	1.049	0.814	0.937	0.314	0.906	0.546	1.185	0.91	0.957	1.039	0.776	0.73	0.88	0.848	0.736	1.145	0.692	1.04	0.803	0.778	0.993	1.353	0.98	High	2.398e-05	2.945e-05	1.171	3.94
[R].AAQQQQPSASPR.[A]	1xDeamidated [Q4]; 1xTMT6plex [N-Term]; 1xPhospho [S8(100)]	Q86U86	Q86U86 1xPhospho [S1451(100)]	Protein polybromo-1 OS=Homo sapiens GN=PBRM1 PE=1 SV=1	0.697	1.172	0.921	0.736	1.337	1.009	1.066	1.178	0.76	0.922	NA	NA	NA	NA	NA	NA	NA	NA	NA	NA	NA	NA	NA	NA	NA	NA	NA	NA	NA	NA	High	9.729e-05	0.0005305	0.734	2.1
[R].AAQQQQPSASPR.[A]	2xDeamidated [Q4; Q5]; 1xTMT6plex [N-Term]; 1xPhospho [S8(97.9)]	Q86U86	Q86U86 1xPhospho [S1451(97.9)]	Protein polybromo-1 OS=Homo sapiens GN=PBRM1 PE=1 SV=1	NA	NA	NA	NA	NA	NA	NA	NA	NA	NA	1.269	0.832	0.947	0.83	1.145	1	1.136	0.928	0.785	1.042	NA	NA	NA	NA	NA	NA	NA	NA	NA	NA	High	0.0007498	0.005404	0.427	1.67
[R].AAQQQTVQQQPLAGSRR.[N]	1xTMT6plex [N-Term]; 1xPhospho [S15(100)]	Q13233	Q13233 1xPhospho [S531(100)]	Mitogen-activated protein kinase kinase kinase 1 OS=Homo sapiens GN=MAP3K1 PE=1 SV=4	NA	NA	NA	NA	NA	NA	NA	NA	NA	NA	1.58	1.139	0.648	1.68	0.985	1.146	1.065	0.77	1.482	0.911	1.366	1.029	0.865	1.051	1.046	1.188	1.003	0.752	1.313	1.379	High	1.958e-05	3.201e-05	1.416	4.8
[K].AAQQTKGSYMEVEDNR.[S]	1xTMT6plex [K6]; 1xTMT6plex [N-Term]; 1xPhospho [S8(100)]	P55087	P55087 1xPhospho [S276(100)]	Aquaporin-4 OS=Homo sapiens GN=AQP4 PE=1 SV=2	0.97	1.18	0.557	1.504	1.172	0.557	1.084	1.163	0.831	1.019	0.195	1.143	0.598	1.414	0.38	1.226	1.057	1.331	1.306	0.931	0.328	0.653	1.226	1.269	0.867	0.736	0.565	0.882	1.482	1.04	High	2.398e-05	1.225e-06	1.642	5.01
[K].AAQQTKGSYMEVEDNR.[S]	1xOxidation [M10]; 1xTMT6plex [K6]; 1xTMT6plex [N-Term]; 1xPhospho [S8(96.9)]	P55087	P55087 1xPhospho [S276(96.9)]	Aquaporin-4 OS=Homo sapiens GN=AQP4 PE=1 SV=2	0.976	1.153	0.466	1.28	1.294	0.719	1.146	0.987	0.965	0.936	0.251	1.291	0.69	1.533	0.583	1.339	1.003	1.433	1.478	1.269	NA	NA	NA	NA	NA	NA	NA	NA	NA	NA	High	0.0007039	0.004741	0.448	2.55
[K].AAQQTKGSYMEVEDNR.[S]	1xTMT6plex [K6]; 1xTMT6plex [N-Term]; 2xPhospho [T5(100); S8(100)]	P55087	P55087 2xPhospho [T273(100); S276(100)]	Aquaporin-4 OS=Homo sapiens GN=AQP4 PE=1 SV=2	0.597	0.569	0.307	4.107	1.083	0.588	0.299	1.916	1.838	1.04	0.15	1.55	0.784	0.732	0.45	0.905	0.611	2.074	1.912	1.075	NA	NA	NA	NA	NA	NA	NA	NA	NA	NA	High	3.931e-05	0.0001845	0.895	3.84
[K].AAQQTKGSYMEVEDNR.[S]	1xDeamidated [Q4]; 1xTMT6plex [K6]; 1xTMT6plex [N-Term]; 2xPhospho [T5(100); S8(99.9)]	P55087	P55087 2xPhospho [T273(100); S276(99.9)]	Aquaporin-4 OS=Homo sapiens GN=AQP4 PE=1 SV=2	NA	NA	NA	NA	NA	NA	NA	NA	NA	NA	NA	NA	NA	NA	NA	NA	NA	NA	NA	NA	NA	NA	NA	NA	NA	NA	NA	NA	NA	NA	High	0.001483	0.01812	0.267	3.57
[K].AAQQTKGSYMEVEDNR.[S]	1xOxidation [M10]; 1xTMT6plex [K6]; 1xTMT6plex [N-Term]; 2xPhospho [T5(100); S8(100)]	P55087	P55087 2xPhospho [T273(100); S276(100)]	Aquaporin-4 OS=Homo sapiens GN=AQP4 PE=1 SV=2	0.83	0.704	0.618	2.794	1.017	0.879	0.606	1.533	1.55	0.984	NA	NA	NA	NA	NA	NA	NA	NA	NA	NA	0.334	0.654	0.516	2.838	0.634	1.056	0.593	0.783	0.526	0.885	High	0.0004998	0.003948	0.441	2.94
[K].AAQSLDEMSQTITDLLSEQK.[A]	2xDeamidated [Q3; Q10]; 1xTMT6plex [K20]; 1xTMT6plex [N-Term]; 1xPhospho [S4(100)]	Q8TDY2	Q8TDY2 1xPhospho [S624(100)]	RB1-inducible coiled-coil protein 1 OS=Homo sapiens GN=RB1CC1 PE=1 SV=3	NA	NA	NA	NA	NA	NA	NA	NA	NA	NA	2.105	1.412	0.617	1.508	0.688	0.919	1.195	0.826	1.389	1.194	NA	NA	NA	NA	NA	NA	NA	NA	NA	NA	High	0.00167	0.02132	0.247	3.46
[K].AAQSLDEMSQTITDLLSEQK.[A]	1xOxidation [M8]; 1xTMT6plex [K20]; 1xTMT6plex [N-Term]; 1xPhospho [S4(100)]	Q8TDY2	Q8TDY2 1xPhospho [S624(100)]	RB1-inducible coiled-coil protein 1 OS=Homo sapiens GN=RB1CC1 PE=1 SV=3	NA	NA	NA	NA	NA	NA	NA	NA	NA	NA	1.9	1.269	1.291	1.18	1.379	1.12	1.191	1.092	1.482	1.136	NA	NA	NA	NA	NA	NA	NA	NA	NA	NA	High	5.68e-05	0.0002212	0.867	3.26
[R].AAQSPFSIPNSSSGPYGSQDSVHSSPEDGGGGR.[D]	1xTMT6plex [N-Term]; 1xPhospho [S/Y]	Q8NHG8		E3 ubiquitin-protein ligase ZNRF2 OS=Homo sapiens GN=ZNRF2 PE=1 SV=1	NA	NA	NA	NA	NA	NA	NA	NA	NA	NA	0.584	0.606	0.909	0.797	1.195	1.048	0.687	0.74	0.75	0.984	1.062	0.996	0.898	0.798	1.015	0.647	0.801	0.997	0.65	0.899	High	0.001097	0.0124	0.301	1.8
[R].AAQSPFSIPNSSSGPYGSQDSVHSSPEDGGGGR.[D]	1xDeamidated [N10]; 1xTMT6plex [N-Term]; 1xPhospho [S/Y]	Q8NHG8		E3 ubiquitin-protein ligase ZNRF2 OS=Homo sapiens GN=ZNRF2 PE=1 SV=1	NA	NA	NA	NA	NA	NA	NA	NA	NA	NA	NA	NA	NA	NA	NA	NA	NA	NA	NA	NA	0.873	0.967	0.829	1	1.189	0.954	0.838	0.797	0.688	0.85	High	0.00139	0.01853	0.259	2.25
[K].AAQSQLSQGDLVVAIDGVNTDTMTHLEAQNK.[I]	1xTMT6plex [K31]; 1xTMT6plex [N-Term]; 1xPhospho [S7(100)]	O75112	O75112 1xPhospho [S44(100)]	LIM domain-binding protein 3 OS=Homo sapiens GN=LDB3 PE=1 SV=2	NA	NA	NA	NA	NA	NA	NA	NA	NA	NA	NA	NA	NA	NA	NA	NA	NA	NA	NA	NA	1.25	1.171	1.019	0.885	0.759	1.095	0.9	1.41	0.732	1.075	High	2.898e-05	9.881e-07	2.555	6.47
[R].AAQSTAMNR.[H]	1xTMT6plex [N-Term]	P46459		Vesicle-fusing ATPase OS=Homo sapiens GN=NSF PE=1 SV=3	NA	NA	NA	NA	NA	NA	NA	NA	NA	NA	NA	NA	NA	NA	NA	NA	NA	NA	NA	NA	0.962	1.002	0.745	1.123	0.919	0.925	0.926	1.051	0.684	0.875	High	4.331e-05	0.0001463	1.111	3.59
[R].AAQSTAMNR.[H]	1xOxidation [M7]; 1xTMT6plex [N-Term]	P46459		Vesicle-fusing ATPase OS=Homo sapiens GN=NSF PE=1 SV=3	NA	NA	NA	NA	NA	NA	NA	NA	NA	NA	1.632	1.172	1.287	0.643	1.344	1.031	1.032	0.842	1.073	1.056	0.942	0.816	0.608	0.965	0.81	0.944	0.866	1.057	0.614	0.672	High	0.00203	0.02712	0.219	1.53
[R].AAQSTAMNR.[H]	1xTMT6plex [N-Term]; 1xPhospho [S4(100)]	P46459	P46459 1xPhospho [S450(100)]	Vesicle-fusing ATPase OS=Homo sapiens GN=NSF PE=1 SV=3	0.951	0.744	0.973	0.868	0.961	0.865	0.86	0.774	1.172	1.08	1.8	0.932	0.942	1.41	0.895	1.063	0.836	0.806	1.543	0.908	1.495	0.852	0.733	1.112	0.91	0.91	1.047	1.005	0.849	0.976	High	0.0002695	0.001881	0.546	3
[R].AAQSTAMNR.[H]	1xOxidation [M7]; 1xTMT6plex [N-Term]; 1xPhospho [S4(98.9)]	P46459	P46459 1xPhospho [S450(98.9)]	Vesicle-fusing ATPase OS=Homo sapiens GN=NSF PE=1 SV=3	0.947	0.788	0.866	0.837	1.001	0.875	0.684	0.712	1.189	0.985	1.534	0.983	0.927	1.31	0.93	1.211	0.802	0.812	1.426	1.02	1.502	0.898	0.792	1.147	0.9	0.902	0.928	1.042	0.861	0.968	High	0.0008591	0.007223	0.357	1.84
[R].AAQSWSPR.[L]	1xTMT6plex [N-Term]; 1xPhospho [S6(100)]	Q5T1R4	Q5T1R4 1xPhospho [S2329(100)]	Transcription factor HIVEP3 OS=Homo sapiens GN=HIVEP3 PE=2 SV=1	NA	NA	NA	NA	NA	NA	NA	NA	NA	NA	NA	NA	NA	NA	NA	NA	NA	NA	NA	NA	1.085	0.714	1.101	0.741	0.937	1.318	0.846	0.778	1.516	1.449	High	0.001002	0.01028	0.32	2.13
[K].AAQTESPAEAPSLTQESSPGSMDGDR.[A]	1xTMT6plex [N-Term]	Q6NY19		KN motif and ankyrin repeat domain-containing protein 3 OS=Homo sapiens GN=KANK3 PE=1 SV=1	NA	NA	NA	NA	NA	NA	NA	NA	NA	NA	0.804	0.895	1.084	0.752	1.24	0.829	1.125	1.466	0.975	1.043	NA	NA	NA	NA	NA	NA	NA	NA	NA	NA	High	1.958e-05	4.395e-07	2.258	4.89
[R].AARDSIELR.[R]	1xTMT6plex [N-Term]; 1xPhospho [S5(100)]	Q5T447	Q5T447 1xPhospho [S95(100)]	E3 ubiquitin-protein ligase HECTD3 OS=Homo sapiens GN=HECTD3 PE=1 SV=1	NA	NA	NA	NA	NA	NA	NA	NA	NA	NA	NA	NA	NA	NA	NA	NA	NA	NA	NA	NA	NA	NA	NA	NA	NA	NA	NA	NA	NA	NA	High	0.0006486	0.004152	0.469	2.78
[R].AARPSSFQSR.[M]	1xTMT6plex [N-Term]; 1xPhospho [S]	Q9NZT2		Opioid growth factor receptor OS=Homo sapiens GN=OGFR PE=1 SV=3	NA	NA	NA	NA	NA	NA	NA	NA	NA	NA	1.673	1.289	0.921	1.613	0.811	1.207	1.241	0.926	1.178	1.275	3.182	0.517	1.025	0.795	0.673	0.977	0.824	0.633	1.341	0.924	High	0.0003306	0.001781	0.602	3.32
[K].AARQSVYEEK.[L]	1xTMT6plex [K10]; 1xTMT6plex [N-Term]; 1xPhospho [S5(100)]	Q14152	Q14152 1xPhospho [S770(100)]	Eukaryotic translation initiation factor 3 subunit A OS=Homo sapiens GN=EIF3A PE=1 SV=1	NA	NA	NA	NA	NA	NA	NA	NA	NA	NA	NA	NA	NA	NA	NA	NA	NA	NA	NA	NA	2.008	0.486	1.633	0.399	0.733	0.694	0.741	0.476	4.281	1.199	High	7.223e-05	0.000299	0.955	3.81
[K].AASAAAAGSLK.[K]	1xTMT6plex [K11]; 1xTMT6plex [N-Term]; 1xPhospho [S9(100)]	P0C7U0	P0C7U0 1xPhospho [S461(100)]	Protein ELFN1 OS=Homo sapiens GN=ELFN1 PE=1 SV=2	0.94	0.963	0.783	1.092	1.13	1.541	0.746	1.327	1.099	1.075	0.908	0.916	0.944	1.118	1.072	1.158	1.102	0.915	1.362	1.074	0.934	1.141	0.731	1.043	1.162	0.863	1.019	0.644	0.881	1.101	High	6.593e-05	0.0002004	1.045	3.91
[K].AASAAAAGSLKK.[T]	2xTMT6plex [K11; K12]; 1xTMT6plex [N-Term]; 1xPhospho [S9(100)]	P0C7U0	P0C7U0 1xPhospho [S461(100)]	Protein ELFN1 OS=Homo sapiens GN=ELFN1 PE=1 SV=2	1.256	0.984	1.009	1.191	1.22	1.123	0.829	0.891	1.222	0.903	NA	NA	NA	NA	NA	NA	NA	NA	NA	NA	NA	NA	NA	NA	NA	NA	NA	NA	NA	NA	High	5.68e-05	0.0002165	0.871	4.29
[R].AASAAGAAGSAGGSSGAAGAAGGGAGAGTRPGDGGTASAGAAGPGAATK.[A]	1xTMT6plex [K49]; 1xTMT6plex [N-Term]	Q9UKY7		Protein CDV3 homolog OS=Homo sapiens GN=CDV3 PE=1 SV=1	NA	NA	NA	NA	NA	NA	NA	NA	NA	NA	0.756	1.112	1.478	0.891	1.61	1.028	1.097	1.414	0.957	1.012	NA	NA	NA	NA	NA	NA	NA	NA	NA	NA	High	1.958e-05	3.089e-09	3.23	7.54
[R].AASAAGAAGSAGGSSGAAGAAGGGAGAGTRPGDGGTASAGAAGPGAATK.[A]	1xTMT6plex [K49]; 1xTMT6plex [N-Term]; 1xPhospho [S3(100)]	Q9UKY7	Q9UKY7 1xPhospho [S30(100)]	Protein CDV3 homolog OS=Homo sapiens GN=CDV3 PE=1 SV=1	NA	NA	NA	NA	NA	NA	NA	NA	NA	NA	NA	NA	NA	NA	NA	NA	NA	NA	NA	NA	0.622	0.796	1.053	1.354	0.591	0.716	0.699	1.816	1.414	0.906	High	2.898e-05	1.099e-07	3.17	8.32
[K].AASAAGVPLEASGEQVR.[L]	1xTMT6plex [N-Term]; 1xPhospho [S3(100)]	Q9Y4F5-2; Q9Y4F5	Q9Y4F5-2 1xPhospho [S371(100)]; Q9Y4F5 1xPhospho [S371(100)]	Isoform 2 of Centrosomal protein of 170 kDa protein B OS=Homo sapiens GN=CEP170B;Centrosomal protein of 170 kDa protein B OS=Homo sapiens GN=CEP170B PE=1 SV=4	1.052	0.917	0.998	0.946	0.989	1.119	0.924	0.976	1.069	0.949	NA	NA	NA	NA	NA	NA	NA	NA	NA	NA	0.839	0.978	0.804	0.895	0.837	0.822	0.9	0.898	0.895	0.998	High	2.398e-05	2.208e-08	2.235	4.9
[R].AASAATAAPTATPAAQESGTIPK.[K]	1xTMT6plex [K23]; 1xTMT6plex [N-Term]; 1xPhospho [S3(100)]	O00116	O00116 1xPhospho [S65(100)]	Alkyldihydroxyacetonephosphate synthase, peroxisomal OS=Homo sapiens GN=AGPS PE=1 SV=1	0.525	1.082	1.524	1.033	1.298	1.14	1.268	0.813	0.969	1.105	1.226	0.859	1.006	1.299	0.916	1.028	1.042	0.858	0.771	0.953	0.794	1.109	1.09	1.081	0.98	1.07	0.854	1.024	1.073	1.063	High	1.958e-05	9.525e-08	2.558	6.39
[K].AASADSTTEGTPADGFTVLSTK.[S]	1xTMT6plex [K22]; 1xTMT6plex [N-Term]; 1xPhospho [S3(100)]	O75367	O75367 1xPhospho [S170(100)]	Core histone macro-H2A.1 OS=Homo sapiens GN=H2AFY PE=1 SV=4	0.984	0.931	1.035	0.943	0.969	1	0.878	0.794	0.855	1.166	0.642	0.877	1.007	0.886	1.139	1.015	1.085	1.167	0.882	1.023	1.142	1.195	0.981	1.059	1.028	0.938	0.879	1.013	0.899	1.019	High	1.958e-05	1.505e-07	2.468	6.19
[K].AASADSTTEGTPADGFTVLSTK.[S]	1xTMT6plex [K22]; 1xTMT6plex [N-Term]; 2xPhospho [S3(100); S6(99.9)]	O75367	O75367 2xPhospho [S170(100); S173(99.9)]	Core histone macro-H2A.1 OS=Homo sapiens GN=H2AFY PE=1 SV=4	NA	NA	NA	NA	NA	NA	NA	NA	NA	NA	0.983	0.951	1.095	0.884	1.077	0.947	0.974	1.544	0.901	0.983	NA	NA	NA	NA	NA	NA	NA	NA	NA	NA	High	6.593e-05	0.0002084	1.037	3.97
[R].AASAFFTYVSLSQEGR.[S]	1xTMT6plex [N-Term]	O00154		Cytosolic acyl coenzyme A thioester hydrolase OS=Homo sapiens GN=ACOT7 PE=1 SV=3	NA	NA	NA	NA	NA	NA	NA	NA	NA	NA	1.522	1.285	1.312	1.035	1.324	1.097	1.245	1.312	1.286	1.168	0.956	0.865	1.11	0.88	1.103	1.135	1.151	1.047	0.854	0.951	High	2.898e-05	2.685e-06	2.274	5.25
[R].AASAFFTYVSLSQEGR.[S]	1xTMT6plex [N-Term]; 1xPhospho [S12(98.5)]	O00154	O00154 1xPhospho [S336(98.5)]	Cytosolic acyl coenzyme A thioester hydrolase OS=Homo sapiens GN=ACOT7 PE=1 SV=3	NA	NA	NA	NA	NA	NA	NA	NA	NA	NA	1.094	0.928	1.158	0.952	1.071	0.957	1.022	0.995	0.973	1.041	NA	NA	NA	NA	NA	NA	NA	NA	NA	NA	High	1.958e-05	2.234e-05	1.487	4.88
[K].AASAGNVAK.[V]	1xTMT6plex [K9]; 1xTMT6plex [N-Term]; 1xPhospho [S3(100)]	Q9UPS8	Q9UPS8 1xPhospho [S55(100)]	Ankyrin repeat domain-containing protein 26 OS=Homo sapiens GN=ANKRD26 PE=1 SV=3	NA	NA	NA	NA	NA	NA	NA	NA	NA	NA	0.981	1.063	0.83	1.21	0.967	1.055	1.157	0.945	0.864	1.002	NA	NA	NA	NA	NA	NA	NA	NA	NA	NA	High	0.0007895	0.005968	0.412	2.76
[R].AASAGQEPLHNEELAGAGR.[V]	1xDeamidated [Q6]; 1xTMT6plex [N-Term]	Q96HY6		DDRGK domain-containing protein 1 OS=Homo sapiens GN=DDRGK1 PE=1 SV=2	NA	NA	NA	NA	NA	NA	NA	NA	NA	NA	0.217	1.169	0.29	1.323	0.326	0.898	1.781	0.778	1.536	0.912	NA	NA	NA	NA	NA	NA	NA	NA	NA	NA	High	0.001007	0.0107	0.331	2.31
[R].AASAGQEPLHNEELAGAGR.[V]	1xTMT6plex [N-Term]; 1xPhospho [S3(100)]	Q96HY6	Q96HY6 1xPhospho [S30(100)]	DDRGK domain-containing protein 1 OS=Homo sapiens GN=DDRGK1 PE=1 SV=2	NA	NA	NA	NA	NA	NA	NA	NA	NA	NA	NA	NA	NA	NA	NA	NA	NA	NA	NA	NA	1.117	1.307	1.101	1.223	1.39	1.238	1.203	1.048	0.822	1.039	High	9.418e-05	0.0003445	0.926	4.18
[K].AASAGVPYHGEVPVSLAR.[A]	1xTMT6plex [N-Term]; 1xPhospho [S15(100)]	O15020	O15020 1xPhospho [S2277(100)]	Spectrin beta chain, non-erythrocytic 2 OS=Homo sapiens GN=SPTBN2 PE=1 SV=3	NA	NA	NA	NA	NA	NA	NA	NA	NA	NA	NA	NA	NA	NA	NA	NA	NA	NA	NA	NA	1.406	0.899	1.233	0.948	0.98	1.005	1.134	0.968	1.596	0.89	High	4.331e-05	8.001e-05	1.267	4.22
[R].AASAHAIGTVK.[C]	1xTMT6plex [K11]; 1xTMT6plex [N-Term]	P31323		cAMP-dependent protein kinase type II-beta regulatory subunit OS=Homo sapiens GN=PRKAR2B PE=1 SV=3	NA	NA	NA	NA	NA	NA	NA	NA	NA	NA	1.07	0.898	1.198	0.789	1.222	0.78	0.894	1.061	0.829	0.992	0.758	1.107	0.881	1.161	1.052	0.967	1.026	0.908	0.781	1.001	High	0.0001018	0.0004693	0.864	3.13
[R].AASAHAIGTVK.[C]	1xTMT6plex [K11]; 1xTMT6plex [N-Term]; 1xPhospho [T9(100)]	P31323	P31323 1xPhospho [T370(100)]	cAMP-dependent protein kinase type II-beta regulatory subunit OS=Homo sapiens GN=PRKAR2B PE=1 SV=3	NA	NA	NA	NA	NA	NA	NA	NA	NA	NA	1.556	0.94	0.728	1.209	0.933	1.149	1.071	0.875	0.85	0.943	1.239	0.951	0.878	0.838	0.876	0.92	0.837	0.762	1.066	0.894	High	5.303e-05	0.0001567	1.095	3.75
[R].AASALLLR.[S]	1xTMT6plex [N-Term]; 1xPhospho [S3(100)]	F5H5N2	F5H5N2 1xPhospho [S14(100)]	Iron-sulfur cluster assembly enzyme ISCU, mitochondrial OS=Homo sapiens GN=ISCU PE=1 SV=1	0.034	0.047	2.583	0.025	0.093	2.889	0.762	0.08	2.76	1.045	0.227	2.096	0.204	0.731	1.349	0.257	1.245	2.499	0.987	0.953	1.157	0.318	0.32	1.331	1.17	1.12	1.318	1.277	0.336	0.927	High	0.0002875	0.002142	0.528	2.92
[R].AASALLLRSPR.[L]	1xTMT6plex [N-Term]; 1xPhospho [S9(100)]	F5H5N2	F5H5N2 1xPhospho [S20(100)]	Iron-sulfur cluster assembly enzyme ISCU, mitochondrial OS=Homo sapiens GN=ISCU PE=1 SV=1	0.408	0.727	1.179	0.296	0.515	0.876	1.795	0.359	1.177	0.815	0.268	2.362	0.347	2.652	1.454	0.438	1.008	1.423	1.339	1.118	0.737	0.35	0.525	1.368	0.87	1.255	0.906	1.118	0.366	0.863	High	4.331e-05	0.0001453	1.113	4.39
[R].AASALLLRSPR.[L]	1xTMT6plex [N-Term]; 2xPhospho [S3(100); S9(100)]	F5H5N2	F5H5N2 2xPhospho [S14(100); S20(100)]	Iron-sulfur cluster assembly enzyme ISCU, mitochondrial OS=Homo sapiens GN=ISCU PE=1 SV=1	0.355	0.344	2.021	0.344	0.366	1.753	0.936	0.344	2.404	1.016	0.331	1.882	0.389	0.98	1.647	0.385	0.829	1.946	1.287	0.96	0.81	0.255	0.251	1.865	0.848	1.365	0.82	2.105	0.227	0.969	High	0.0002152	0.001197	0.613	3.83
[GR].AASAPAKESPR.[K]	1xTMT6plex [K7]; 1xTMT6plex [N-Term]; 1xPhospho [S9(100)]	Q13428-7; Q13428	Q13428-7 1xPhospho [S381(100)]; 1xPhospho [S446(100)]; Q13428 1xPhospho [S381(100)]; 1xPhospho [S446(100)]	Isoform 7 of Treacle protein OS=Homo sapiens GN=TCOF1;Treacle protein OS=Homo sapiens GN=TCOF1 PE=1 SV=3	0.927	0.889	1.039	0.889	0.908	1.689	1.112	1.305	0.82	1.031	0.755	1.026	0.747	0.831	1.083	0.924	1.195	0.94	0.645	0.992	1.033	0.861	1.006	0.781	1.136	0.918	1.137	0.787	1.07	0.99	High	0.0004879	0.00282	0.536	3.4
[GR].AASAPAKESPRK.[G]	2xTMT6plex [K7; K12]; 1xTMT6plex [N-Term]; 1xPhospho [S9(100)]	Q13428-7; Q13428	Q13428-7 1xPhospho [S381(100)]; 1xPhospho [S446(100)]; Q13428 1xPhospho [S381(100)]; 1xPhospho [S446(100)]	Isoform 7 of Treacle protein OS=Homo sapiens GN=TCOF1;Treacle protein OS=Homo sapiens GN=TCOF1 PE=1 SV=3	0.923	1.037	1.186	1.085	1.027	0.82	1.344	0.934	0.835	1.013	0.468	1.007	0.87	0.774	1.189	1.015	1.05	0.867	0.655	1.06	0.867	0.985	1.107	0.868	1.284	0.931	1.342	1.056	1.033	1.019	High	4.331e-05	0.0001077	1.186	4.43
[K].AASASISSMSEGDEDEK.[-]	1xTMT6plex [K17]; 1xTMT6plex [N-Term]; 1xPhospho [S10(100)]	Q9Y5K3	Q9Y5K3 1xPhospho [S362(100)]	Choline-phosphate cytidylyltransferase B OS=Homo sapiens GN=PCYT1B PE=1 SV=1	0.998	0.774	1.835	1.265	1.617	0.97	1.155	0.4	1.311	1.027	NA	NA	NA	NA	NA	NA	NA	NA	NA	NA	NA	NA	NA	NA	NA	NA	NA	NA	NA	NA	High	2.398e-05	1.775e-06	1.587	4.09
[R].AASAYAVGDVK.[C]	1xTMT6plex [K11]; 1xTMT6plex [N-Term]	P13861		cAMP-dependent protein kinase type II-alpha regulatory subunit OS=Homo sapiens GN=PRKAR2A PE=1 SV=2	NA	NA	NA	NA	NA	NA	NA	NA	NA	NA	NA	NA	NA	NA	NA	NA	NA	NA	NA	NA	0.964	1.187	0.923	1.231	1.104	0.955	1	1.243	0.939	1.144	High	2.898e-05	5.26e-06	2.085	4.1
[K].AASDDGSLK.[S]	1xTMT6plex [K9]; 1xTMT6plex [N-Term]	Q92614		Unconventional myosin-XVIIIa OS=Homo sapiens GN=MYO18A PE=1 SV=3	NA	NA	NA	NA	NA	NA	NA	NA	NA	NA	NA	NA	NA	NA	NA	NA	NA	NA	NA	NA	0.779	1.012	0.886	1.205	1.091	1.139	0.963	1.207	0.965	1.052	High	4.331e-05	7.197e-05	1.298	2.96
[K].AASDDGSLK.[S]	1xTMT6plex [K9]; 1xTMT6plex [N-Term]; 1xPhospho [S7(100)]	Q92614	Q92614 1xPhospho [S2002(100)]	Unconventional myosin-XVIIIa OS=Homo sapiens GN=MYO18A PE=1 SV=3	0.895	1.002	0.951	1.023	0.814	0.914	0.944	1.192	0.756	1.001	1.123	1.035	0.892	0.866	1.101	0.864	1.059	0.975	0.881	0.948	1.085	0.96	1.059	0.835	1.012	1.127	1.006	0.718	1.007	0.98	High	9.729e-05	0.0004218	0.769	3.71
[K].AASDELSK.[T]	1xTMT6plex [K8]; 1xTMT6plex [N-Term]; 1xPhospho [S3(100)]	P18206	P18206 1xPhospho [S787(100)]	Vinculin OS=Homo sapiens GN=VCL PE=1 SV=4	1.023	1.049	0.976	1.15	1.479	1.063	0.882	1.104	0.843	1.002	1.632	0.794	1.359	0.871	1.08	0.977	1.053	1.316	0.794	1.039	1.335	1.121	0.983	0.925	0.795	0.915	0.867	1.024	1.044	0.995	High	0.0005194	0.002948	0.492	3.04
[R].AASDGQYENQSPEATSPR.[S]	1xTMT6plex [N-Term]; 1xPhospho [S3(100)]	E9PGF5	E9PGF5 1xPhospho [S899(100)]	Tensin-1 OS=Homo sapiens GN=TNS1 PE=1 SV=1	0.987	1.087	0.953	1.026	0.964	1.092	0.995	0.792	1.052	0.958	0.857	0.735	0.92	1.025	0.907	1.035	1.031	0.97	0.774	0.98	0.947	1.125	1.042	0.879	1.013	0.983	0.882	0.887	1.145	0.953	High	2.398e-05	7.391e-09	2.397	6.38
[R].AASDGQYENQSPEATSPR.[S]	1xDeamidated [N/Q]; 1xTMT6plex [N-Term]; 1xPhospho [S11(100)]	E9PGF5	E9PGF5 1xPhospho [S907(100)]	Tensin-1 OS=Homo sapiens GN=TNS1 PE=1 SV=1	0.966	1.072	0.999	1.02	0.878	1.315	1.255	1.109	1.212	1.04	0.657	0.766	0.776	0.807	0.843	0.881	1.026	0.972	0.776	0.794	0.917	1.183	0.948	1.057	0.864	1.029	1.041	1.296	0.909	0.879	High	1.958e-05	3.003e-07	2.333	5.71
[R].AASDGQYENQSPEATSPR.[S]	3xDeamidated [Q6; N9; Q10]; 1xTMT6plex [N-Term]; 1xPhospho [S11(100)]	E9PGF5	E9PGF5 1xPhospho [S907(100)]	Tensin-1 OS=Homo sapiens GN=TNS1 PE=1 SV=1	NA	NA	NA	NA	NA	NA	NA	NA	NA	NA	NA	NA	NA	NA	NA	NA	NA	NA	NA	NA	NA	NA	NA	NA	NA	NA	NA	NA	NA	NA	High	0.0001269	0.0009194	0.738	4.71
[R].AASDGQYENQSPEATSPR.[S]	1xTMT6plex [N-Term]; 2xPhospho [S3(100); S11(100)]	E9PGF5	E9PGF5 2xPhospho [S899(100); S907(100)]	Tensin-1 OS=Homo sapiens GN=TNS1 PE=1 SV=1	1.173	1.01	0.874	1.052	0.901	1.148	1.054	0.933	1.333	1.063	0.953	0.89	1.117	1.02	0.961	0.89	1.079	1.069	0.71	0.849	1.389	1.408	1.231	1.042	1.035	1.01	1.066	0.87	1.245	1.089	High	2.398e-05	2.019e-06	1.568	5.32
[R].AASDGQYENQSPEATSPRSPGVR.[S]	1xTMT6plex [N-Term]; 2xPhospho [S11(99.8); S19(92.6)]	E9PGF5	E9PGF5 2xPhospho [S907(99.8); S915(92.6)]	Tensin-1 OS=Homo sapiens GN=TNS1 PE=1 SV=1	NA	NA	NA	NA	NA	NA	NA	NA	NA	NA	NA	NA	NA	NA	NA	NA	NA	NA	NA	NA	1.073	0.846	1.218	0.863	1.584	0.943	1.026	1.018	1.455	1.119	High	0.0003633	0.001912	0.586	2.66
[K].AASDLMSYCEQHAR.[N]	1xCarbamidomethyl [C9]; 1xTMT6plex [N-Term]; 1xPhospho [S7(100)]	O60262	O60262 1xPhospho [S37(100)]	Guanine nucleotide-binding protein G(I)/G(S)/G(O) subunit gamma-7 OS=Homo sapiens GN=GNG7 PE=1 SV=1	0.851	0.824	1.029	0.73	1.056	1.251	0.826	0.942	0.884	0.88	0.899	0.895	1.058	0.849	1.154	1.084	1.01	1.075	0.891	1.024	1.043	1.033	0.903	1.305	1.161	1.075	0.98	1.327	0.954	1.011	High	2.398e-05	7.362e-06	1.376	5.12
[K].AASDLMSYCEQHAR.[N]	1xCarbamidomethyl [C9]; 1xDeamidated [Q11]; 1xTMT6plex [N-Term]; 1xPhospho [S7(100)]	O60262	O60262 1xPhospho [S37(100)]	Guanine nucleotide-binding protein G(I)/G(S)/G(O) subunit gamma-7 OS=Homo sapiens GN=GNG7 PE=1 SV=1	NA	NA	NA	NA	NA	NA	NA	NA	NA	NA	0.696	0.726	0.973	0.905	1.161	1.166	0.996	1.048	0.724	1.037	NA	NA	NA	NA	NA	NA	NA	NA	NA	NA	High	0.0001216	0.0005274	0.849	3.77
[K].AASDLMSYCEQHAR.[N]	1xCarbamidomethyl [C9]; 1xOxidation [M6]; 1xTMT6plex [N-Term]; 1xPhospho [S7(100)]	O60262	O60262 1xPhospho [S37(100)]	Guanine nucleotide-binding protein G(I)/G(S)/G(O) subunit gamma-7 OS=Homo sapiens GN=GNG7 PE=1 SV=1	NA	NA	NA	NA	NA	NA	NA	NA	NA	NA	1.107	0.863	1.117	0.995	1.22	0.973	1.039	1.112	0.898	0.985	0.954	1.154	0.993	1.106	1.049	1.07	0.999	0.974	0.98	1.049	High	5.303e-05	0.00016	1.091	3.67
[R].AASDPLLSSVSPAVSK.[A]	1xTMT6plex [K16]; 1xTMT6plex [N-Term]; 1xPhospho [S3(100)]	P19532	P19532 1xPhospho [S548(100)]	Transcription factor E3 OS=Homo sapiens GN=TFE3 PE=1 SV=4	0.916	1.14	0.685	1.315	0.879	1.305	1.503	1.531	0.937	1.132	1.025	1.017	0.765	1.344	0.976	1.266	1.066	0.887	0.965	0.974	0.898	0.978	1.114	0.945	1.156	0.983	1.202	0.815	0.942	0.958	High	1.958e-05	1.624e-07	2.453	6.46
[R].AASDPLLSSVSPAVSK.[A]	1xTMT6plex [K16]; 1xTMT6plex [N-Term]; 2xPhospho [S3(100); S11(100)]	P19532	P19532 2xPhospho [S548(100); S556(100)]	Transcription factor E3 OS=Homo sapiens GN=TFE3 PE=1 SV=4	NA	NA	NA	NA	NA	NA	NA	NA	NA	NA	NA	NA	NA	NA	NA	NA	NA	NA	NA	NA	NA	NA	NA	NA	NA	NA	NA	NA	NA	NA	High	1.958e-05	3.239e-05	1.413	5.86
[R].AASEAGGPAR.[L]	1xTMT6plex [N-Term]; 1xPhospho [S3(100)]	P35568	P35568 1xPhospho [S36(100)]	Insulin receptor substrate 1 OS=Homo sapiens GN=IRS1 PE=1 SV=1	NA	NA	NA	NA	NA	NA	NA	NA	NA	NA	NA	NA	NA	NA	NA	NA	NA	NA	NA	NA	1.628	0.752	0.934	0.762	1.076	1.195	1.34	0.554	1.318	1.021	High	0.0001018	0.0006723	0.796	3.53
[R].AASEDMTSDEER.[M]	1xTMT6plex [N-Term]; 1xPhospho [T/S]	I3L2J0		Protein capicua homolog OS=Homo sapiens GN=CIC PE=1 SV=1	NA	NA	NA	NA	NA	NA	NA	NA	NA	NA	0.294	0.687	1.2	0.626	1.335	0.961	0.834	0.922	0.561	0.935	0.449	1.15	0.832	1.165	1.101	0.881	0.809	1.691	0.631	1.002	High	0.0001018	0.000423	0.885	3.06
[R].AASEDMTSDEER.[M]	1xOxidation [M6]; 1xTMT6plex [N-Term]; 1xPhospho [S8(98.9)]	I3L2J0	I3L2J0 1xPhospho [S1345(98.9)]	Protein capicua homolog OS=Homo sapiens GN=CIC PE=1 SV=1	NA	NA	NA	NA	NA	NA	NA	NA	NA	NA	0.335	0.71	1.17	0.634	1.376	0.973	0.882	0.828	0.737	1.041	NA	NA	NA	NA	NA	NA	NA	NA	NA	NA	High	0.0006765	0.004447	0.458	2.05
[K].AASEELLEK.[S]	1xTMT6plex [K9]; 1xTMT6plex [N-Term]; 1xPhospho [S3(100)]	Q6ZV73	Q6ZV73 1xPhospho [S515(100)]	FYVE, RhoGEF and PH domain-containing protein 6 OS=Homo sapiens GN=FGD6 PE=1 SV=2	0.757	1.19	0.515	1.004	0.844	0.619	1.681	1.024	0.957	1.083	0.931	1	1.013	1.995	0.733	1.217	1.076	0.828	1.07	1.063	1.138	0.764	1.121	0.727	1.002	0.914	1.083	0.733	1.573	1.009	High	0.0001585	0.00112	0.704	3.73
[K].AASELGQQPMTELDSSSDLISSPGKK.[G]	2xTMT6plex [K25; K26]; 1xTMT6plex [N-Term]; 1xPhospho [S22(96.6)]	O15018	O15018 1xPhospho [S1238(96.6)]	PDZ domain-containing protein 2 OS=Homo sapiens GN=PDZD2 PE=1 SV=4	NA	NA	NA	NA	NA	NA	NA	NA	NA	NA	NA	NA	NA	NA	NA	NA	NA	NA	NA	NA	0.836	1.206	0.913	1.139	1.16	1.139	1.829	0.698	0.882	0.853	High	4.331e-05	0.0001171	1.165	4.79
[K].AASEQQADTSGGDSPK.[VD]	1xTMT6plex [K16]; 1xTMT6plex [N-Term]; 1xPhospho [S14(100)]	U3KQ26; A4D1Z4; P85037	U3KQ26 1xPhospho [S106(100)]; A4D1Z4 1xPhospho [S277(100)]; P85037 1xPhospho [S299(100)]	Forkhead box protein K1 (Fragment) OS=Homo sapiens GN=FOXK1 PE=1 SV=1;AP-5 complex subunit zeta-1 OS=Homo sapiens GN=KIAA0415 PE=1 SV=1;Forkhead box protein K1 OS=Homo sapiens GN=FOXK1 PE=1 SV=1	1.143	0.899	1.077	0.953	1.121	0.91	0.922	0.763	1.092	0.902	1.223	0.95	1.025	0.92	1.137	0.983	1.117	1.219	0.871	1.021	0.976	0.996	0.872	1.134	1.006	0.955	0.902	1.007	0.903	0.988	High	2.398e-05	9.155e-10	2.706	6.43
[K].AASEQQADTSGGDSPKV.[-]	1xTMT6plex [K16]; 1xTMT6plex [N-Term]; 1xPhospho [S14(100)]	U3KQ26	U3KQ26 1xPhospho [S106(100)]	Forkhead box protein K1 (Fragment) OS=Homo sapiens GN=FOXK1 PE=1 SV=1	NA	NA	NA	NA	NA	NA	NA	NA	NA	NA	0.604	1.096	0.757	1.06	0.983	1.207	1.038	0.82	1.102	1.04	NA	NA	NA	NA	NA	NA	NA	NA	NA	NA	High	1.958e-05	9.219e-06	1.661	5.3
[R].AASESTEQEEGDAPQEDFIQYIAR.[A]	1xTMT6plex [N-Term]	K7EJP2; Q8N350		Protein Dos OS=Homo sapiens GN=C19orf26 PE=1 SV=1;Protein Dos OS=Homo sapiens GN=DOS PE=1 SV=2	NA	NA	NA	NA	NA	NA	NA	NA	NA	NA	0.899	1.056	1.387	0.604	1.139	0.947	0.858	1.017	1.21	1.022	NA	NA	NA	NA	NA	NA	NA	NA	NA	NA	High	1.958e-05	2.997e-08	2.784	6.95
[R].AASESTEQEEGDAPQEDFIQYIAR.[A]	1xDeamidated [Q15]; 1xTMT6plex [N-Term]	K7EJP2; Q8N350		Protein Dos OS=Homo sapiens GN=C19orf26 PE=1 SV=1;Protein Dos OS=Homo sapiens GN=DOS PE=1 SV=2	NA	NA	NA	NA	NA	NA	NA	NA	NA	NA	0.846	0.8	1.245	0.661	0.997	0.919	0.875	1.069	0.965	0.737	NA	NA	NA	NA	NA	NA	NA	NA	NA	NA	High	1.958e-05	2.41e-07	2.376	6.05
[R].AASGEDSTEEALAAAAAPWEGGPVPGVDR.[S]	1xTMT6plex [N-Term]	Q5SNT6; Q641Q2		WASH complex subunit FAM21B OS=Homo sapiens GN=FAM21B PE=2 SV=2;WASH complex subunit FAM21A OS=Homo sapiens GN=FAM21A PE=2 SV=3	NA	NA	NA	NA	NA	NA	NA	NA	NA	NA	0.646	0.832	0.694	1.301	0.5	1.822	0.696	0.817	1.017	0.874	NA	NA	NA	NA	NA	NA	NA	NA	NA	NA	High	0.000227	0.001495	0.651	2.9
[R].AASGEDSTEEALAAAAAPWEGGPVPGVDR.[S]	1xTMT6plex [N-Term]; 1xPhospho [S3(100)]	Q5SNT6; Q641Q2	Q5SNT6 1xPhospho [S999(100)]; Q641Q2 1xPhospho [S1087(100)]	WASH complex subunit FAM21B OS=Homo sapiens GN=FAM21B PE=2 SV=2;WASH complex subunit FAM21A OS=Homo sapiens GN=FAM21A PE=2 SV=3	NA	NA	NA	NA	NA	NA	NA	NA	NA	NA	NA	NA	NA	NA	NA	NA	NA	NA	NA	NA	0.755	1.222	0.958	1.075	1.037	0.937	0.802	1.038	0.818	1.025	High	2.898e-05	8.067e-07	2.611	7.63
[K].AASGFNAMEDAQTLR.[K]	1xTMT6plex [N-Term]; 1xPhospho [S3(100)]	P09525	P09525 1xPhospho [S12(100)]	Annexin A4 OS=Homo sapiens GN=ANXA4 PE=1 SV=4	1.071	0.933	0.913	1.074	0.923	1.161	0.923	0.838	0.87	0.872	1.176	1.053	1.19	1.053	1.204	1.062	1.241	1.196	1.251	1.225	0.998	1.018	1.02	1.045	0.983	1.147	1.083	0.98	1.063	1.048	High	2.398e-05	5.035e-05	1.091	4.28
[R].AASGGAALASPGPGTGSGAPAGSGGK.[E]	1xTMT6plex [K26]; 1xTMT6plex [N-Term]; 1xPhospho [S3(100)]	A0A087WVG2	A0A087WVG2 1xPhospho [S292(100)]	Ras-interacting protein 1 OS=Homo sapiens GN=RASIP1 PE=1 SV=1	NA	NA	NA	NA	NA	NA	NA	NA	NA	NA	1.135	0.997	1.069	1.113	1.227	1.011	1.286	1.02	0.914	1.081	0.766	1.286	0.829	1.338	0.945	0.713	0.934	1.228	0.916	1.007	High	2.898e-05	1.138e-07	3.16	7.69
[R].AASGGSGSENVGPPAAAVPGPLSR.[S]	1xTMT6plex [N-Term]; 1xPhospho [S3(100)]	Q9UL54-2	Q9UL54-2 1xPhospho [S1011(100)]	Isoform 2 of Serine/threonine-protein kinase TAO2 OS=Homo sapiens GN=TAOK2	0.741	0.868	0.99	1.085	0.999	1.277	0.858	1.038	1.206	1.068	1.454	1.214	0.947	1.217	1.023	1.173	1.253	0.967	1.137	0.947	1.117	0.6	0.911	0.905	1.254	1.011	1.294	0.656	0.898	0.786	High	2.398e-05	4.018e-07	1.806	5.39
[R].AASGITNQMSIDELSPCEEEAPPSPAEDEHNQNGNLD.[-]	1xCarbamidomethyl [C17]; 1xTMT6plex [N-Term]	Q01064		Calcium/calmodulin-dependent 3',5'-cyclic nucleotide phosphodiesterase 1B OS=Homo sapiens GN=PDE1B PE=1 SV=2	NA	NA	NA	NA	NA	NA	NA	NA	NA	NA	0.624	0.753	1.16	0.801	1.184	1.049	1.213	0.879	0.932	0.879	NA	NA	NA	NA	NA	NA	NA	NA	NA	NA	High	3.19e-05	7.72e-05	1.24	5.01
[R].AASGITNQMSIDELSPCEEEAPPSPAEDEHNQNGNLD.[-]	1xCarbamidomethyl [C17]; 1xDeamidated [Q/N]; 1xTMT6plex [N-Term]	Q01064		Calcium/calmodulin-dependent 3',5'-cyclic nucleotide phosphodiesterase 1B OS=Homo sapiens GN=PDE1B PE=1 SV=2	1.038	0.736	1.267	0.89	1.207	1.161	0.928	0.592	1.006	1.032	0.579	0.903	0.959	0.867	1.174	1.058	1.013	1.091	0.884	1.122	1.044	0.925	0.885	1.127	1.141	1.054	1.052	1.231	0.77	0.951	High	2.398e-05	8.683e-07	1.692	5.85
[R].AASGITNQMSIDELSPCEEEAPPSPAEDEHNQNGNLD.[-]	1xCarbamidomethyl [C17]; 2xDeamidated [N/Q]; 1xTMT6plex [N-Term]	Q01064		Calcium/calmodulin-dependent 3',5'-cyclic nucleotide phosphodiesterase 1B OS=Homo sapiens GN=PDE1B PE=1 SV=2	NA	NA	NA	NA	NA	NA	NA	NA	NA	NA	1.029	0.849	0.859	1.027	0.927	1.039	1.004	1.109	0.894	0.995	1.1	1.189	1.141	1.2	1.177	1.305	1.122	1.276	1.052	1.167	High	5.789e-05	0.0001599	1.091	4.23
[R].AASGITNQMSIDELSPCEEEAPPSPAEDEHNQNGNLD.[-]	1xCarbamidomethyl [C17]; 3xDeamidated [N31; N33; N]; 1xTMT6plex [N-Term]	Q01064		Calcium/calmodulin-dependent 3',5'-cyclic nucleotide phosphodiesterase 1B OS=Homo sapiens GN=PDE1B PE=1 SV=2	NA	NA	NA	NA	NA	NA	NA	NA	NA	NA	1.156	0.92	1.143	0.884	1.052	0.98	1.121	1.225	0.921	1.142	0.998	1.138	1.225	1.076	1.01	1.171	0.884	1.187	1.041	0.911	High	1.958e-05	3.171e-05	1.418	4.5
[R].AASGITNQMSIDELSPCEEEAPPSPAEDEHNQNGNLD.[-]	1xCarbamidomethyl [C17]; 1xOxidation [M9]; 1xTMT6plex [N-Term]	Q01064		Calcium/calmodulin-dependent 3',5'-cyclic nucleotide phosphodiesterase 1B OS=Homo sapiens GN=PDE1B PE=1 SV=2	NA	NA	NA	NA	NA	NA	NA	NA	NA	NA	1.379	0.965	1.197	0.992	1.261	1.041	0.988	1.158	1.015	1.148	NA	NA	NA	NA	NA	NA	NA	NA	NA	NA	High	0.002501	0.03265	0.197	2.52
[R].AASGITNQMSIDELSPCEEEAPPSPAEDEHNQNGNLD.[-]	1xCarbamidomethyl [C17]; 1xDeamidated [N33]; 1xOxidation [M9]; 1xTMT6plex [N-Term]	Q01064		Calcium/calmodulin-dependent 3',5'-cyclic nucleotide phosphodiesterase 1B OS=Homo sapiens GN=PDE1B PE=1 SV=2	NA	NA	NA	NA	NA	NA	NA	NA	NA	NA	1.376	0.887	1.391	0.904	1.343	1.13	0.963	0.856	0.883	1.206	NA	NA	NA	NA	NA	NA	NA	NA	NA	NA	High	0.001007	0.01059	0.333	2.9
[R].AASGITNQMSIDELSPCEEEAPPSPAEDEHNQNGNLD.[-]	1xCarbamidomethyl [C17]; 2xDeamidated [N/Q]; 1xOxidation [M9]; 1xTMT6plex [N-Term]	Q01064		Calcium/calmodulin-dependent 3',5'-cyclic nucleotide phosphodiesterase 1B OS=Homo sapiens GN=PDE1B PE=1 SV=2	1.144	0.821	1.061	1.05	1.507	1.313	1.104	0.936	1.433	1.242	0.939	0.954	1.194	0.769	1.252	0.871	0.987	0.843	0.81	0.944	0.769	0.83	0.856	1.051	1.154	0.928	1.172	1.042	0.855	1.032	High	0.0005247	0.003288	0.509	3.3
[R].AASGITNQMSIDELSPCEEEAPPSPAEDEHNQNGNLD.[-]	1xCarbamidomethyl [C17]; 1xTMT6plex [N-Term]; 1xPhospho [S/T]	Q01064		Calcium/calmodulin-dependent 3',5'-cyclic nucleotide phosphodiesterase 1B OS=Homo sapiens GN=PDE1B PE=1 SV=2	NA	NA	NA	NA	NA	NA	NA	NA	NA	NA	1.169	0.836	1.233	0.953	1.114	1.217	1.028	0.648	1.02	1.117	NA	NA	NA	NA	NA	NA	NA	NA	NA	NA	High	9.538e-05	0.000383	0.913	4.63
[R].AASGITNQMSIDELSPCEEEAPPSPAEDEHNQNGNLD.[-]	1xCarbamidomethyl [C17]; 1xDeamidated [N/Q]; 1xTMT6plex [N-Term]; 1xPhospho [S24(99.9)]	Q01064	Q01064 1xPhospho [S523(99.9)]	Calcium/calmodulin-dependent 3',5'-cyclic nucleotide phosphodiesterase 1B OS=Homo sapiens GN=PDE1B PE=1 SV=2	NA	NA	NA	NA	NA	NA	NA	NA	NA	NA	0.779	0.877	0.958	0.894	1.05	1.03	0.933	0.86	0.973	1.006	1.198	1.406	1.46	1.578	1.557	1.263	1.466	1.79	1.331	1.525	High	2.398e-05	8.126e-06	1.362	4.42
[R].AASGITNQMSIDELSPCEEEAPPSPAEDEHNQNGNLD.[-]	1xCarbamidomethyl [C17]; 2xDeamidated [N31; N33]; 1xTMT6plex [N-Term]; 1xPhospho [S24(97.3)]	Q01064	Q01064 1xPhospho [S523(97.3)]	Calcium/calmodulin-dependent 3',5'-cyclic nucleotide phosphodiesterase 1B OS=Homo sapiens GN=PDE1B PE=1 SV=2	NA	NA	NA	NA	NA	NA	NA	NA	NA	NA	0.805	0.888	1.126	0.998	1.138	1.14	0.868	1.026	0.926	0.957	0.827	1.063	1.081	1.031	1.13	1.077	1.071	1.102	0.891	0.893	High	1.958e-05	2.986e-05	1.429	3.73
[R].AASGITNQMSIDELSPCEEEAPPSPAEDEHNQNGNLD.[-]	1xCarbamidomethyl [C17]; 3xDeamidated [N31; N33; N]; 1xTMT6plex [N-Term]; 1xPhospho [S10(99.4)]	Q01064	Q01064 1xPhospho [S509(99.4)]	Calcium/calmodulin-dependent 3',5'-cyclic nucleotide phosphodiesterase 1B OS=Homo sapiens GN=PDE1B PE=1 SV=2	NA	NA	NA	NA	NA	NA	NA	NA	NA	NA	0.956	0.943	1.106	0.943	1.196	0.857	1.315	1.174	0.925	1.109	0.839	1.051	0.786	0.943	0.958	1.426	1.232	0.865	1.153	0.995	High	0.0002798	0.001489	0.641	3.29
[R].AASGITNQMSIDELSPCEEEAPPSPAEDEHNQNGNLD.[-]	1xCarbamidomethyl [C17]; 1xDeamidated [N33]; 1xOxidation [M9]; 1xTMT6plex [N-Term]; 1xPhospho [S/T]	Q01064		Calcium/calmodulin-dependent 3',5'-cyclic nucleotide phosphodiesterase 1B OS=Homo sapiens GN=PDE1B PE=1 SV=2	NA	NA	NA	NA	NA	NA	NA	NA	NA	NA	NA	NA	NA	NA	NA	NA	NA	NA	NA	NA	0.868	0.998	0.94	1.038	1.169	0.977	1.058	1.015	0.753	0.969	High	0.00063	0.004265	0.429	2.97
[R].AASGITNQMSIDELSPCEEEAPPSPAEDEHNQNGNLD.[-]	1xCarbamidomethyl [C17]; 2xDeamidated [Q8; Q32]; 1xOxidation [M9]; 1xTMT6plex [N-Term]; 1xPhospho [S/T]	Q01064		Calcium/calmodulin-dependent 3',5'-cyclic nucleotide phosphodiesterase 1B OS=Homo sapiens GN=PDE1B PE=1 SV=2	NA	NA	NA	NA	NA	NA	NA	NA	NA	NA	NA	NA	NA	NA	NA	NA	NA	NA	NA	NA	0.962	0.818	0.95	0.734	1.143	0.924	0.928	1.057	0.902	0.692	High	0.002354	0.03116	0.203	2.74
[R].AASGITNQMSIDELSPCEEEAPPSPAEDEHNQNGNLD.[-]	1xCarbamidomethyl [C17]; 1xDeamidated [N33]; 1xTMT6plex [N-Term]; 2xPhospho [S15(99.8); S24(100)]	Q01064	Q01064 2xPhospho [S514(99.8); S523(100)]	Calcium/calmodulin-dependent 3',5'-cyclic nucleotide phosphodiesterase 1B OS=Homo sapiens GN=PDE1B PE=1 SV=2	NA	NA	NA	NA	NA	NA	NA	NA	NA	NA	NA	NA	NA	NA	NA	NA	NA	NA	NA	NA	0.749	0.861	1.08	1.228	1.084	1.064	0.853	1.016	1.019	0.774	High	4.331e-05	0.000114	1.172	4.59
[R].AASGITNQMSIDELSPCEEEAPPSPAEDEHNQNGNLD.[-]	1xCarbamidomethyl [C17]; 2xDeamidated [N31; N33]; 1xTMT6plex [N-Term]; 2xPhospho [S15(100); S24(100)]	Q01064	Q01064 2xPhospho [S514(100); S523(100)]	Calcium/calmodulin-dependent 3',5'-cyclic nucleotide phosphodiesterase 1B OS=Homo sapiens GN=PDE1B PE=1 SV=2	NA	NA	NA	NA	NA	NA	NA	NA	NA	NA	NA	NA	NA	NA	NA	NA	NA	NA	NA	NA	0.89	0.846	1.042	0.819	1.055	1.066	1.059	0.929	0.881	0.978	High	5.303e-05	0.0002033	1.037	4.06
[K].AASGSLHK.[D]	1xTMT6plex [K8]; 1xTMT6plex [N-Term]; 1xPhospho [S5(100)]	P22681	P22681 1xPhospho [S526(100)]	E3 ubiquitin-protein ligase CBL OS=Homo sapiens GN=CBL PE=1 SV=2	NA	NA	NA	NA	NA	NA	NA	NA	NA	NA	0.487	1.706	0.381	2.251	0.416	0.9	0.922	0.93	2.032	0.925	0.964	0.506	0.923	0.905	1.032	0.888	0.71	0.434	1.583	0.948	High	0.0007567	0.005446	0.426	3.47
[R].AASGWSPSWPNDGDLSD.[-]	1xTMT6plex [N-Term]; 1xPhospho [S16(100)]	Q7Z6J4	Q7Z6J4 1xPhospho [S654(100)]	FYVE, RhoGEF and PH domain-containing protein 2 OS=Homo sapiens GN=FGD2 PE=1 SV=1	NA	NA	NA	NA	NA	NA	NA	NA	NA	NA	1.12	1.079	1.14	1.131	1.088	1.073	1.128	1.088	1.122	1.134	NA	NA	NA	NA	NA	NA	NA	NA	NA	NA	High	9.538e-05	0.0003731	0.918	4.38
[R].AASHEQAAAALK.[N]	1xTMT6plex [K12]; 1xTMT6plex [N-Term]	Q12959-3; Q12959-8; Q12959-9; Q12959-4		Isoform 3 of Disks large homolog 1 OS=Homo sapiens GN=DLG1;Isoform 8 of Disks large homolog 1 OS=Homo sapiens GN=DLG1;Isoform 9 of Disks large homolog 1 OS=Homo sapiens GN=DLG1;Isoform 4 of Disks large homolog 1 OS=Homo sapiens GN=DLG1	NA	NA	NA	NA	NA	NA	NA	NA	NA	NA	1.131	0.981	0.944	0.838	1.009	0.784	0.846	1.238	0.963	0.965	NA	NA	NA	NA	NA	NA	NA	NA	NA	NA	High	3.19e-05	0.0001023	1.183	3.63
[R].AASLDSVATSR.[V]	1xTMT6plex [N-Term]; 1xPhospho [S3(100)]	Q9Y2J4	Q9Y2J4 1xPhospho [S759(100)]	Angiomotin-like protein 2 OS=Homo sapiens GN=AMOTL2 PE=1 SV=3	0.913	1.462	1.073	1.097	0.906	0.997	1.152	1.406	1.013	1.057	NA	NA	NA	NA	NA	NA	NA	NA	NA	NA	1.026	0.891	1.11	0.798	1.018	1.045	0.827	0.773	1.125	0.968	High	6.299e-05	0.0002119	1.028	4.12
[R].AASLDTRGSPK.[R]	1xTMT6plex [K11]; 1xTMT6plex [N-Term]; 1xPhospho [S9(100)]	K7EJP2; Q8N350	K7EJP2 1xPhospho [S328(100)]; Q8N350 1xPhospho [S348(100)]	Protein Dos OS=Homo sapiens GN=C19orf26 PE=1 SV=1;Protein Dos OS=Homo sapiens GN=DOS PE=1 SV=2	0.919	0.997	0.816	1.137	0.861	1.11	1.089	0.831	1.419	0.983	0.77	1.134	0.643	0.905	0.791	1.211	1.036	0.754	1.235	0.904	1.153	0.87	1.253	0.705	1.44	0.868	1.629	0.464	0.561	0.92	High	3.931e-05	0.0001821	0.897	3.29
[R].AASLDTRGSPK.[R]	1xTMT6plex [K11]; 1xTMT6plex [N-Term]; 2xPhospho [S3(100); S9(100)]	K7EJP2; Q8N350	K7EJP2 2xPhospho [S322(100); S328(100)]; Q8N350 2xPhospho [S342(100); S348(100)]	Protein Dos OS=Homo sapiens GN=C19orf26 PE=1 SV=1;Protein Dos OS=Homo sapiens GN=DOS PE=1 SV=2	1.035	0.897	0.532	1.302	0.657	0.723	0.727	1.106	0.825	0.964	0.639	1.487	0.828	1.096	0.699	0.961	1.038	0.901	1.997	0.977	0.756	1.278	0.989	0.976	1.058	1.033	1.506	0.798	0.815	1.056	High	0.0001771	0.001031	0.635	3.88
[K].AASLELSEVK.[K]	1xTMT6plex [K10]; 1xTMT6plex [N-Term]; 1xPhospho [S3(100)]	Q08378	Q08378 1xPhospho [S1213(100)]	Golgin subfamily A member 3 OS=Homo sapiens GN=GOLGA3 PE=1 SV=2	NA	NA	NA	NA	NA	NA	NA	NA	NA	NA	1.53	0.906	1.422	1.222	0.785	0.879	0.954	1.178	0.919	0.966	2.016	1.172	0.843	1.007	0.719	0.661	0.884	0.961	0.819	0.93	High	0.0004534	0.00251	0.525	3.42
[R].AASIENVLQDSSPEHCGR.[G]	1xCarbamidomethyl [C16]; 1xTMT6plex [N-Term]; 1xPhospho [S12(98.8)]	O60291	O60291 1xPhospho [S524(98.8)]	E3 ubiquitin-protein ligase MGRN1 OS=Homo sapiens GN=MGRN1 PE=1 SV=2	1.027	1.011	1.084	0.907	1.224	1.044	1.051	0.771	1.115	1.051	0.833	0.86	0.988	0.947	1.178	1.176	1.08	0.994	0.898	1.029	0.785	1.026	0.894	0.982	1.005	1.019	0.844	0.974	0.933	1.049	High	2.398e-05	3.118e-07	1.844	5.39
[R].AASIENVLQDSSPEHCGR.[G]	1xCarbamidomethyl [C16]; 1xDeamidated [N/Q]; 1xTMT6plex [N-Term]; 1xPhospho [S12(98.8)]	O60291	O60291 1xPhospho [S524(98.8)]	E3 ubiquitin-protein ligase MGRN1 OS=Homo sapiens GN=MGRN1 PE=1 SV=2	NA	NA	NA	NA	NA	NA	NA	NA	NA	NA	NA	NA	NA	NA	NA	NA	NA	NA	NA	NA	1.016	0.99	1.002	1.077	1.056	1.13	1.078	1.022	1.026	0.913	High	2.898e-05	1.186e-05	1.854	5.14
[R].AASIENVLQDSSPEHCGR.[G]	1xCarbamidomethyl [C16]; 1xTMT6plex [N-Term]; 2xPhospho [S3(100); S11(98.4)]	O60291	O60291 2xPhospho [S515(100); S523(98.4)]	E3 ubiquitin-protein ligase MGRN1 OS=Homo sapiens GN=MGRN1 PE=1 SV=2	1.045	1.052	1.019	0.98	1.212	1.141	1.163	0.854	1.132	1.01	1.054	0.914	1.057	1.113	1.164	1.083	1.186	0.941	1.117	1.035	NA	NA	NA	NA	NA	NA	NA	NA	NA	NA	High	2.398e-05	5.8e-09	2.433	6.47
[R].AASIENVLQDSSPEHCGR.[G]	1xCarbamidomethyl [C16]; 2xDeamidated [N6; Q9]; 1xTMT6plex [N-Term]; 2xPhospho [S3(100); S]	O60291	O60291 2xPhospho [S515(100); S]	E3 ubiquitin-protein ligase MGRN1 OS=Homo sapiens GN=MGRN1 PE=1 SV=2	NA	NA	NA	NA	NA	NA	NA	NA	NA	NA	NA	NA	NA	NA	NA	NA	NA	NA	NA	NA	NA	NA	NA	NA	NA	NA	NA	NA	NA	NA	High	0.000715	0.005729	0.388	4.27
[R].AASLEQEVVATGK.[E]	1xTMT6plex [K13]; 1xTMT6plex [N-Term]; 1xPhospho [S3(100)]	Q8TF21	Q8TF21 1xPhospho [S935(100)]	Ankyrin repeat domain-containing protein 24 OS=Homo sapiens GN=ANKRD24 PE=2 SV=2	0.515	0.653	0.224	1.024	0.592	0.658	1.324	0.741	1.904	0.955	1.492	0.999	0.734	0.865	0.95	0.74	0.974	0.722	0.733	0.932	2.038	0.822	1.069	0.767	1.196	1.05	1.453	0.719	1.264	1.106	High	2.398e-05	5.958e-06	1.408	3.99
[K].AASLGSSQSSR.[T]	1xTMT6plex [N-Term]; 1xPhospho [S9(100)]	A0A0C4DGB5	A0A0C4DGB5 1xPhospho [S42(100)]	Calpastatin OS=Homo sapiens GN=CAST PE=4 SV=1	0.921	1.247	1.16	1.341	1.386	1.414	1.326	1.254	1.093	1.321	0.43	1.294	0.852	0.997	0.482	0.615	0.405	0.883	1.028	0.912	0.523	1.155	0.668	3.258	0.527	0.826	0.466	3.383	0.895	0.945	High	6.593e-05	0.0001661	1.084	3.52
[R].AASLLGADTPVK.[T]	1xTMT6plex [K12]; 1xTMT6plex [N-Term]; 1xPhospho [S3(100)]	Q75VX8	Q75VX8 1xPhospho [S597(100)]	GRB2-associated and regulator of MAPK protein-like OS=Homo sapiens GN=GAREML PE=2 SV=3	NA	NA	NA	NA	NA	NA	NA	NA	NA	NA	1.022	1.232	0.827	1.618	0.924	1.068	1.133	1.123	1.558	1.062	NA	NA	NA	NA	NA	NA	NA	NA	NA	NA	High	6.593e-05	0.0002062	1.039	4.06
[R].AASLNYLNQPSAAPLQVSR.[G]	1xTMT6plex [N-Term]; 1xPhospho [S3(100)]	Q9NSK0	Q9NSK0 1xPhospho [S590(100)]	Kinesin light chain 4 OS=Homo sapiens GN=KLC4 PE=1 SV=3	NA	NA	NA	NA	NA	NA	NA	NA	NA	NA	0.724	1.098	1.005	1.189	0.828	1.078	1.094	1.111	1.268	1.086	0.644	1.066	1.198	1.589	0.868	0.831	0.782	1.356	1.33	1.068	High	2.398e-05	1.487e-06	1.613	4.52
[R].AASLNYLNQPSAAPLQVSR.[G]	1xDeamidated [N/Q]; 1xTMT6plex [N-Term]; 1xPhospho [S3(100)]	Q9NSK0	Q9NSK0 1xPhospho [S590(100)]	Kinesin light chain 4 OS=Homo sapiens GN=KLC4 PE=1 SV=3	NA	NA	NA	NA	NA	NA	NA	NA	NA	NA	0.812	0.989	0.951	0.989	0.812	1.022	1.02	1.024	1.028	0.971	1.059	0.962	0.933	0.876	0.79	0.863	0.8	1.05	0.932	1.001	High	1.958e-05	2.511e-05	1.464	5.7
[R].AASLNYLNQPSAAPLQVSR.[G]	2xDeamidated [N5; N8]; 1xTMT6plex [N-Term]; 1xPhospho [S3(100)]	Q9NSK0	Q9NSK0 1xPhospho [S590(100)]	Kinesin light chain 4 OS=Homo sapiens GN=KLC4 PE=1 SV=3	NA	NA	NA	NA	NA	NA	NA	NA	NA	NA	NA	NA	NA	NA	NA	NA	NA	NA	NA	NA	1.066	1.072	1.053	1.178	0.98	1.201	1.028	1.128	1.033	1.022	High	0.0005194	0.002998	0.489	3.66
[R].AASLQEEGTADGAGVASEDQDAGGGGGSSTPAAASPVGAEK.[L]	1xTMT6plex [K41]; 1xTMT6plex [N-Term]; 1xPhospho [S35(100)]	Q9NQV8	Q9NQV8 1xPhospho [S429(100)]	PR domain zinc finger protein 8 OS=Homo sapiens GN=PRDM8 PE=2 SV=3	1.004	1.098	1.379	1.227	1.358	1.273	1.264	0.996	1.051	0.947	NA	NA	NA	NA	NA	NA	NA	NA	NA	NA	NA	NA	NA	NA	NA	NA	NA	NA	NA	NA	High	2.398e-05	7.124e-11	3.083	6.17
[R].AASLQEEGTADGAGVASEDQDAGGGGGSSTPAAASPVGAEK.[L]	1xDeamidated [Q20]; 1xTMT6plex [K41]; 1xTMT6plex [N-Term]; 1xPhospho [S35(100)]	Q9NQV8	Q9NQV8 1xPhospho [S429(100)]	PR domain zinc finger protein 8 OS=Homo sapiens GN=PRDM8 PE=2 SV=3	NA	NA	NA	NA	NA	NA	NA	NA	NA	NA	NA	NA	NA	NA	NA	NA	NA	NA	NA	NA	0.635	0.74	0.919	0.783	1.246	0.933	1.095	0.781	0.803	0.933	High	2.898e-05	1.184e-06	2.504	7.03
[K].AASLSSIPSGIER.[S]	1xTMT6plex [N-Term]; 1xPhospho [S3(100)]	Q03001-13	Q03001-13 1xPhospho [S184(100)]	Isoform 8 of Dystonin OS=Homo sapiens GN=DST	0.977	1.602	1.143	1.082	0.794	1.086	1.046	1.587	0.786	1.025	1.172	0.991	0.528	1.064	0.708	0.766	1.109	0.947	0.939	0.883	0.881	1.5	0.994	0.764	0.736	0.897	0.619	0.665	1.092	1.008	High	2.398e-05	5.952e-05	1.066	3.31
[R].AASLSTMVPLPR.[S]	1xTMT6plex [N-Term]; 1xPhospho [S3(100)]	Q9P104	Q9P104 1xPhospho [S256(100)]	Docking protein 5 OS=Homo sapiens GN=DOK5 PE=1 SV=2	NA	NA	NA	NA	NA	NA	NA	NA	NA	NA	1.119	0.86	1.154	0.972	1.271	1.101	1.132	0.627	0.972	0.923	1.271	0.857	1.621	0.885	1.121	1.26	1.263	1.001	1.071	0.943	High	0.0001216	0.0004682	0.873	3.45
[K].AASLTEDRDR.[G]	1xTMT6plex [N-Term]	E7EX73		Eukaryotic translation initiation factor 4 gamma 1 OS=Homo sapiens GN=EIF4G1 PE=1 SV=1	NA	NA	NA	NA	NA	NA	NA	NA	NA	NA	0.763	0.963	1.184	0.704	1.02	0.941	0.877	0.997	0.817	0.867	0.858	1.066	0.825	1.13	1.002	1.007	1.015	1.111	0.809	1.028	High	6.593e-05	0.0002286	1.018	3.25
[K].AASLTEDRDR.[G]	1xTMT6plex [N-Term]; 1xPhospho [S/T]	E7EX73		Eukaryotic translation initiation factor 4 gamma 1 OS=Homo sapiens GN=EIF4G1 PE=1 SV=1	0.278	1.151	0.209	0.649	0.364	0.297	1.274	0.756	0.265	0.927	0.484	1.5	0.279	1.853	0.466	1.47	1.03	0.613	1.646	0.939	1.336	0.638	1.29	0.545	0.781	0.966	1.405	0.553	1.276	0.907	High	3.931e-05	0.0001809	0.898	3.84
[K].AASITSEVFNK.[F]	1xTMT6plex [K11]; 1xTMT6plex [N-Term]; 1xPhospho [S3(100)]	Q9Y5B9	Q9Y5B9 1xPhospho [S188(100)]	FACT complex subunit SPT16 OS=Homo sapiens GN=SUPT16H PE=1 SV=1	NA	NA	NA	NA	NA	NA	NA	NA	NA	NA	NA	NA	NA	NA	NA	NA	NA	NA	NA	NA	1.085	1.421	0.799	1.134	0.853	0.888	0.925	1.02	0.73	0.946	High	0.0001018	0.0004369	0.878	3.74
[R].AASIYSSWAEEQR.[H]	1xTMT6plex [N-Term]; 1xPhospho [S3(100)]	Q92538; Q92538-2	Q92538 1xPhospho [S1511(100)]; Q92538-2 1xPhospho [S1508(100)]	Golgi-specific brefeldin A-resistance guanine nucleotide exchange factor 1 OS=Homo sapiens GN=GBF1 PE=1 SV=2;Isoform 2 of Golgi-specific brefeldin A-resistance guanine nucleotide exchange factor 1 OS=Homo sapiens GN=GBF1	NA	NA	NA	NA	NA	NA	NA	NA	NA	NA	1.046	1.015	0.788	1.162	0.903	0.987	1.03	1.081	1.017	1.179	0.953	1.08	0.918	0.924	1.018	0.914	0.994	0.997	0.842	1.055	High	0.00139	0.01674	0.276	2.73
[R].AASMDNNSK.[F]	1xTMT6plex [K9]; 1xTMT6plex [N-Term]; 1xPhospho [S3(100)]	Q12778	Q12778 1xPhospho [S256(100)]	Forkhead box protein O1 OS=Homo sapiens GN=FOXO1 PE=1 SV=2	0.482	1.236	0.371	0.834	0.831	0.37	1.694	1.168	0.333	1.11	0.868	1.17	0.275	2.574	0.431	1.097	0.976	0.612	1.314	1.018	0.905	0.449	1.017	0.751	0.608	0.732	0.767	0.644	2.318	0.964	High	9.729e-05	0.0004942	0.745	3.61
[R].AASMDNNSK.[F]	1xOxidation [M4]; 1xTMT6plex [K9]; 1xTMT6plex [N-Term]; 1xPhospho [S3(100)]	Q12778	Q12778 1xPhospho [S256(100)]	Forkhead box protein O1 OS=Homo sapiens GN=FOXO1 PE=1 SV=2	0.439	1.101	0.375	0.839	0.726	0.365	1.354	1.008	0.321	1.079	1.124	1.253	0.394	2.502	0.464	1.329	1.097	0.574	1.405	1.196	1.198	0.426	0.998	0.829	0.655	0.599	0.672	0.593	2.5	0.858	High	0.0007885	0.007272	0.359	1.85
[R].AASMDSSSK.[L]	1xTMT6plex [K9]; 1xTMT6plex [N-Term]; 1xPhospho [S3(100)]	P98177	P98177 1xPhospho [S197(100)]	Forkhead box protein O4 OS=Homo sapiens GN=FOXO4 PE=1 SV=5	0.817	1.175	0.806	0.836	0.75	0.646	1.096	1.12	0.516	0.924	0.836	1.116	0.68	1.419	0.869	1.061	1.051	0.523	1.134	0.978	NA	NA	NA	NA	NA	NA	NA	NA	NA	NA	High	9.729e-05	0.0005105	0.74	3.48
[R].AASMDSSSK.[L]	1xOxidation [M4]; 1xTMT6plex [K9]; 1xTMT6plex [N-Term]; 1xPhospho [S3(100)]	P98177	P98177 1xPhospho [S197(100)]	Forkhead box protein O4 OS=Homo sapiens GN=FOXO4 PE=1 SV=5	0.932	1.367	0.943	1.032	0.989	1.021	1.134	1.29	0.745	1.194	0.38	1.171	0.811	1.391	0.804	1.097	1.172	0.565	1.167	1.213	1.247	0.989	1.224	1.153	1.178	1.022	1.113	1.208	1.482	0.864	High	0.0008992	0.008883	0.336	1.66
[R].AASPAGPR.[K]	1xTMT6plex [N-Term]; 1xPhospho [S3(100)]	Q6NV74	Q6NV74 1xPhospho [S646(100)]	Uncharacterized protein KIAA1211-like OS=Homo sapiens GN=KIAA1211L PE=2 SV=3	0.285	1.057	0.254	0.556	0.323	0.361	1.469	1.089	0.956	0.987	0.674	1.932	0.146	2.032	0.219	1.682	0.743	0.207	2.895	0.97	1.395	0.412	1.377	0.378	0.625	0.719	1.479	0.374	1.221	0.949	High	0.001752	0.01417	0.263	2.5
[R].AASPAKPSSLDLVPNLPK.[G]	2xTMT6plex [K6; K18]; 1xTMT6plex [N-Term]; 1xPhospho [S3(100)]	Q8N3V7-2; Q8N3V7	Q8N3V7-2 1xPhospho [S589(100)]; Q8N3V7 1xPhospho [S833(100)]	Isoform 2 of Synaptopodin OS=Homo sapiens GN=SYNPO;Synaptopodin OS=Homo sapiens GN=SYNPO PE=1 SV=2	0.505	0.918	0.472	1.107	0.711	0.499	0.773	1.31	0.898	0.962	0.355	1.38	0.403	0.851	0.833	1.193	0.953	0.64	1.915	0.969	0.9	1.164	1.105	0.94	1.277	0.888	1.776	0.92	0.921	1.019	High	6.593e-05	0.0001666	1.083	4.67
[R].AASPESASSTPESLQAR.[R]	1xTMT6plex [N-Term]; 1xPhospho [S3(100)]	Q96BT3	Q96BT3 1xPhospho [S397(100)]	Centromere protein T OS=Homo sapiens GN=CENPT PE=1 SV=2	1.088	1.128	1.328	1.043	1.133	1.157	0.8	1.284	1.966	1.075	NA	NA	NA	NA	NA	NA	NA	NA	NA	NA	NA	NA	NA	NA	NA	NA	NA	NA	NA	NA	High	0.0001077	0.0005793	0.721	2.19
[R].AASPFRSSVQGASSR.[E]	1xTMT6plex [N-Term]; 1xPhospho [S8(100)]	O95817	O95817 1xPhospho [S269(100)]	BAG family molecular chaperone regulator 3 OS=Homo sapiens GN=BAG3 PE=1 SV=3	NA	NA	NA	NA	NA	NA	NA	NA	NA	NA	0.183	1.655	0.38	0.835	0.282	0.784	0.963	1.357	0.96	1.004	0.368	0.433	1.144	2.604	0.581	0.947	0.559	1.114	0.903	1.008	High	5.303e-05	0.0001652	1.083	4.33
[R].AASPFRSSVQGASSR.[E]	1xDeamidated [Q10]; 1xTMT6plex [N-Term]; 1xPhospho [S3(100)]	O95817	O95817 1xPhospho [S264(100)]	BAG family molecular chaperone regulator 3 OS=Homo sapiens GN=BAG3 PE=1 SV=3	NA	NA	NA	NA	NA	NA	NA	NA	NA	NA	0.605	0.794	0.911	1.14	0.891	1.019	1.288	0.934	0.869	1.01	0.843	1.395	0.944	1.034	0.923	0.923	0.955	0.871	1.899	0.992	High	0.0001285	0.0006024	0.823	3.32
[R].AASPFRSSVQGASSR.[E]	1xTMT6plex [N-Term]; 2xPhospho [S7(96.6); S13(100)]	O95817	O95817 2xPhospho [S268(96.6); S274(100)]	BAG family molecular chaperone regulator 3 OS=Homo sapiens GN=BAG3 PE=1 SV=3	0.523	1.298	0.583	1.105	0.957	0.916	1.334	0.594	0.663	0.912	0.265	1.658	0.258	0.622	0.25	0.679	0.525	0.663	1.559	0.88	0.532	0.722	1.087	3.535	0.735	1.057	0.765	0.798	0.832	1.029	High	0.0001505	0.00091	0.743	3.69
[R].AASPFRSSVQGASSREGSPAR.[S]	1xDeamidated [Q10]; 1xTMT6plex [N-Term]; 2xPhospho [S13(87.4); S18(99.8)]	O95817	O95817 2xPhospho [S274(87.4); S279(99.8)]	BAG family molecular chaperone regulator 3 OS=Homo sapiens GN=BAG3 PE=1 SV=3	0.892	0.726	0.821	0.774	0.989	0.929	1.508	0.843	0.998	1.015	NA	NA	NA	NA	NA	NA	NA	NA	NA	NA	0.853	0.771	1.267	0.773	1.034	0.641	1.057	0.767	2.871	1.047	High	0.002383	0.03206	0.2	2.46
[R].AASPGMVK.[C]	1xTMT6plex [K8]; 1xTMT6plex [N-Term]; 1xPhospho [S3(100)]	B1AJR9	B1AJR9 1xPhospho [S1001(100)]	Protein-tyrosine-phosphatase OS=Homo sapiens GN=PTPRT PE=1 SV=1	NA	NA	NA	NA	NA	NA	NA	NA	NA	NA	1.592	1.422	0.709	1.313	1.287	0.996	1.13	0.831	1.897	1.064	0.69	0.973	0.809	1.39	0.774	0.939	0.892	0.704	0.73	1.047	High	0.001203	0.01447	0.285	2.67
[R].AASPHQVTPQADEK.[M]	1xTMT6plex [K14]; 1xTMT6plex [N-Term]; 1xPhospho [S3(100)]	Q96L73	Q96L73 1xPhospho [S2471(100)]	Histone-lysine N-methyltransferase, H3 lysine-36 and H4 lysine-20 specific OS=Homo sapiens GN=NSD1 PE=1 SV=1	1.096	1.173	1.048	1.024	0.955	0.989	0.866	0.988	0.945	1.108	NA	NA	NA	NA	NA	NA	NA	NA	NA	NA	0.855	1.248	1.347	1.24	1.207	1.116	1.108	1.008	1.043	1.132	High	2.398e-05	1.285e-06	1.635	4.64
[R].AASPPASASDLIEQQQK.[R]	1xTMT6plex [K17]; 1xTMT6plex [N-Term]; 1xPhospho [S3(100)]	Q5VSL9	Q5VSL9 1xPhospho [S335(100)]	Striatin-interacting protein 1 OS=Homo sapiens GN=STRIP1 PE=1 SV=1	1.199	0.945	1.086	1.029	1.124	1.318	0.856	1.097	1.136	1.11	1.093	1.001	1.183	0.867	1.08	0.864	0.996	1.161	0.988	0.995	0.877	1.103	0.946	1.138	1.089	1.076	1.074	1.126	0.873	1.031	High	2.398e-05	4.03e-08	2.146	6.48
[R].AASPPASASDLIEQQQK.[R]	1xDeamidated [Q]; 1xTMT6plex [K17]; 1xTMT6plex [N-Term]; 1xPhospho [S3(100)]	Q5VSL9	Q5VSL9 1xPhospho [S335(100)]	Striatin-interacting protein 1 OS=Homo sapiens GN=STRIP1 PE=1 SV=1	1.1	0.976	1.057	1.012	1.205	1.248	0.938	1.06	1.155	1.086	1.191	1.097	1.22	0.964	1.118	0.915	1.089	1.107	0.952	1.076	0.999	1.221	0.992	1.2	1.114	1.091	1.068	1.094	0.96	1.054	High	2.398e-05	2.614e-08	2.21	5.85
[R].AASPPASASDLIEQQQK.[R]	2xDeamidated [Q14; Q15]; 1xTMT6plex [K17]; 1xTMT6plex [N-Term]; 1xPhospho [S3(100)]	Q5VSL9	Q5VSL9 1xPhospho [S335(100)]	Striatin-interacting protein 1 OS=Homo sapiens GN=STRIP1 PE=1 SV=1	NA	NA	NA	NA	NA	NA	NA	NA	NA	NA	NA	NA	NA	NA	NA	NA	NA	NA	NA	NA	0.969	1.181	0.944	1.205	1.169	1.062	1.099	1.014	0.864	0.994	High	5.303e-05	0.0001936	1.048	3.89
[R].AASPPASASDLIEQQQK.[R]	1xTMT6plex [K17]; 1xTMT6plex [N-Term]; 2xPhospho [S3(100); S7(100)]	Q5VSL9	Q5VSL9 2xPhospho [S335(100); S339(100)]	Striatin-interacting protein 1 OS=Homo sapiens GN=STRIP1 PE=1 SV=1	1.141	0.962	1.009	1.186	1.255	0.999	1.06	0.939	1.328	1.19	1.182	0.897	1.097	0.983	1.146	0.921	1.048	1.173	1.034	0.967	0.766	1.148	0.925	0.993	1.03	1.014	0.917	1.164	0.879	1.016	High	1.958e-05	1.142e-06	2.071	6.71
[R].AASPPASASDLIEQQQK.[R]	1xDeamidated [Q14]; 1xTMT6plex [K17]; 1xTMT6plex [N-Term]; 2xPhospho [S3(100); S7(100)]	Q5VSL9	Q5VSL9 2xPhospho [S335(100); S339(100)]	Striatin-interacting protein 1 OS=Homo sapiens GN=STRIP1 PE=1 SV=1	NA	NA	NA	NA	NA	NA	NA	NA	NA	NA	NA	NA	NA	NA	NA	NA	NA	NA	NA	NA	0.853	1.256	1.011	1.023	1.067	1.26	1.031	1.217	1.022	1.104	High	7.223e-05	0.0003127	0.946	5.68
[R].AASPPRAPGTAGTLHLVDLAGSER.[A]	1xTMT6plex [N-Term]; 1xPhospho [S3(100)]	Q96AC6	Q96AC6 1xPhospho [S612(100)]	Kinesin-like protein KIFC2 OS=Homo sapiens GN=KIFC2 PE=2 SV=1	1.088	0.878	1.034	0.942	1.007	1.157	0.959	0.986	1.378	0.988	0.94	0.987	1.716	0.851	1.234	0.898	0.943	1.219	0.827	1.04	0.848	1.113	0.886	1.13	1.016	1.061	1.094	1.064	0.732	1.021	High	2.398e-05	3.804e-09	2.495	6.81
[R].AASPPSYTLDLGESQLAPPPSK.[L]	1xTMT6plex [K22]; 1xTMT6plex [N-Term]; 1xPhospho [S3(100)]	Q9ULQ0	Q9ULQ0 1xPhospho [S318(100)]	Striatin-interacting protein 2 OS=Homo sapiens GN=STRIP2 PE=1 SV=2	NA	NA	NA	NA	NA	NA	NA	NA	NA	NA	1.171	0.94	1.378	0.816	1.093	0.92	0.963	1.293	1.075	1.027	1.05	1.148	0.857	1.147	1.083	0.981	1.11	1.079	0.776	1.01	High	1.958e-05	3.103e-07	2.326	6.37
[R].AASPPSYTLDLGESQLAPPPSK.[L]	1xDeamidated [Q15]; 1xTMT6plex [K22]; 1xTMT6plex [N-Term]; 1xPhospho [S3(100)]	Q9ULQ0	Q9ULQ0 1xPhospho [S318(100)]	Striatin-interacting protein 2 OS=Homo sapiens GN=STRIP2 PE=1 SV=2	NA	NA	NA	NA	NA	NA	NA	NA	NA	NA	NA	NA	NA	NA	NA	NA	NA	NA	NA	NA	1.356	1.084	1.005	1.037	1.025	1.036	1.131	1.018	0.987	0.941	High	7.223e-05	0.0002762	0.972	5.33
[R].AASPQDLAGGYTSSLACHR.[A]	1xCarbamidomethyl [C17]; 1xTMT6plex [N-Term]; 1xPhospho [S3(100)]	H0YJ92	H0YJ92 1xPhospho [S139(100)]	CDK-activating kinase assembly factor MAT1 (Fragment) OS=Homo sapiens GN=MNAT1 PE=1 SV=1	1.011	1.214	1.202	1.203	1.139	1.22	1.247	1.062	1.101	1.132	NA	NA	NA	NA	NA	NA	NA	NA	NA	NA	1.015	1.088	1.03	1.236	1.028	0.979	0.888	1.163	0.939	0.985	High	2.398e-05	1.245e-07	1.98	5.1
[K].AASPSPAR.[R]	1xTMT6plex [N-Term]; 1xPhospho [S5(100)]	D6W648	D6W648 1xPhospho [S769(100)]	Calmodulin-regulated spectrin-associated protein 3 OS=Homo sapiens GN=CAMSAP3 PE=1 SV=1	0.557	0.918	0.389	0.804	0.499	0.491	1.364	1.372	0.593	0.957	0.861	1.398	0.387	1.572	0.571	1.273	0.81	0.566	2.026	0.874	1.311	0.679	1.01	0.672	0.787	0.862	1.195	0.776	1.133	0.987	High	0.0007451	0.006362	0.375	2.6
[K].AASPSPPLR.[L]	1xTMT6plex [N-Term]; 1xPhospho [S]	A6NKL6		Transmembrane protein 200C OS=Homo sapiens GN=TMEM200C PE=2 SV=2	NA	NA	NA	NA	NA	NA	NA	NA	NA	NA	1.023	1.07	1.407	1.009	1.215	0.965	1.128	1.164	0.932	1.054	1.184	1.021	1.056	1.209	1.161	0.882	0.975	1.181	1.185	1.093	High	0.001266	0.01486	0.291	2.53
[K].AASPSPPLRLEGSPPTR.[R]	1xTMT6plex [N-Term]; 1xPhospho [S/T]	A6NKL6		Transmembrane protein 200C OS=Homo sapiens GN=TMEM200C PE=2 SV=2	NA	NA	NA	NA	NA	NA	NA	NA	NA	NA	NA	NA	NA	NA	NA	NA	NA	NA	NA	NA	0.993	1.161	0.91	1.275	0.901	1.046	0.762	1.164	0.971	1.085	High	4.331e-05	0.000117	1.165	4.02
[K].AASPSPPLRLEGSPPTR.[R]	1xTMT6plex [N-Term]; 2xPhospho [S5(97.8); S13(100)]	A6NKL6	A6NKL6 2xPhospho [S507(97.8); S515(100)]	Transmembrane protein 200C OS=Homo sapiens GN=TMEM200C PE=2 SV=2	NA	NA	NA	NA	NA	NA	NA	NA	NA	NA	0.992	1.161	1.65	0.989	1.318	1.113	1.211	0.929	1.085	1.03	0.85	0.967	0.836	1.153	1.047	0.928	0.902	0.898	0.829	0.872	High	0.0001018	0.0007122	0.785	4.6
[K].AASPSPQSVR.[R]	1xTMT6plex [N-Term]; 1xPhospho [S5(100)]	Q8IYB3	Q8IYB3 1xPhospho [S740(100)]	Serine/arginine repetitive matrix protein 1 OS=Homo sapiens GN=SRRM1 PE=1 SV=2	1.422	0.891	1.092	1.022	1.141	0.792	0.696	1.03	0.844	0.984	0.381	0.954	1.082	0.914	1.177	0.8	0.911	1.116	1.007	0.983	0.972	1.217	0.869	1.337	0.941	1.034	0.84	0.958	1.085	0.972	High	0.0001077	0.0005812	0.721	3.03
[K].AASPSPQSVR.[R]	1xDeamidated [Q7]; 1xTMT6plex [N-Term]; 1xPhospho [S3(100)]	Q8IYB3	Q8IYB3 1xPhospho [S738(100)]	Serine/arginine repetitive matrix protein 1 OS=Homo sapiens GN=SRRM1 PE=1 SV=2	1.132	1.01	0.82	1.274	1.12	1.039	0.893	1.335	1.181	1.624	NA	NA	NA	NA	NA	NA	NA	NA	NA	NA	NA	NA	NA	NA	NA	NA	NA	NA	NA	NA	High	0.0004136	0.003156	0.472	2.97
[K].AASPSPQSVR.[R]	1xTMT6plex [N-Term]; 2xPhospho [S3(100); S5(100)]	Q8IYB3	Q8IYB3 2xPhospho [S738(100); S740(100)]	Serine/arginine repetitive matrix protein 1 OS=Homo sapiens GN=SRRM1 PE=1 SV=2	1.136	0.934	1.176	0.967	1.019	0.984	1.024	1.001	1.074	0.939	0.447	0.904	1.044	0.863	1.122	0.922	0.919	0.93	0.88	0.948	0.789	1.23	0.925	1.064	1.09	0.938	0.943	1.245	0.983	0.982	High	0.0001018	0.0006838	0.793	4.33
[K].AASPSPQSVR.[R]	1xDeamidated [Q7]; 1xTMT6plex [N-Term]; 2xPhospho [S3(100); S5(100)]	Q8IYB3	Q8IYB3 2xPhospho [S738(100); S740(100)]	Serine/arginine repetitive matrix protein 1 OS=Homo sapiens GN=SRRM1 PE=1 SV=2	1.002	0.927	1.048	0.867	1.022	0.921	0.926	1.04	1.029	1.173	0.497	1.16	1.256	0.747	1.177	0.863	1.615	1.152	0.858	0.988	0.772	1.283	0.878	1.094	1.007	0.966	0.925	1.129	0.945	0.876	High	0.0003348	0.002548	0.503	3.18
[K].AASPSPQSVR.[R]	1xTMT6plex [N-Term]; 3xPhospho [S3(100); S5(100); S8(100)]	Q8IYB3	Q8IYB3 3xPhospho [S738(100); S740(100); S743(100)]	Serine/arginine repetitive matrix protein 1 OS=Homo sapiens GN=SRRM1 PE=1 SV=2	NA	NA	NA	NA	NA	NA	NA	NA	NA	NA	0.954	0.918	0.714	1.019	0.93	1.041	1.106	0.745	0.972	1.013	NA	NA	NA	NA	NA	NA	NA	NA	NA	NA	High	0.0007297	0.005186	0.433	3.04
[K].AASPSPQSVRR.[V]	1xTMT6plex [N-Term]; 2xPhospho [S3(99); S]	Q8IYB3	Q8IYB3 2xPhospho [S738(99); S]	Serine/arginine repetitive matrix protein 1 OS=Homo sapiens GN=SRRM1 PE=1 SV=2	1.119	0.932	1.302	0.982	1.027	1.378	1.162	1.156	1.157	0.988	NA	NA	NA	NA	NA	NA	NA	NA	NA	NA	NA	NA	NA	NA	NA	NA	NA	NA	NA	NA	High	0.0002875	0.001979	0.539	3.16
[R].AASPTPK.[Q]	1xTMT6plex [K7]; 1xTMT6plex [N-Term]	Q9UPA5		Protein bassoon OS=Homo sapiens GN=BSN PE=2 SV=4	NA	NA	NA	NA	NA	NA	NA	NA	NA	NA	NA	NA	NA	NA	NA	NA	NA	NA	NA	NA	0.996	1.003	0.895	1.161	1.055	0.975	1.087	1.03	0.806	0.999	High	0.0007575	0.0066	0.371	2.8
[R].AASPTRSSSSASQSNHSCTSMPSSPATPASGTK.[TV]	1xCarbamidomethyl [C18]; 1xTMT6plex [K33]; 1xTMT6plex [N-Term]; 2xPhospho [S3(99.8); T5(76.5)]	Q9UPN3; H3BQK9	Q9UPN3 2xPhospho [S7230(99.8); T7232(76.5)]; H3BQK9 2xPhospho [S7397(99.8); T7399(76.5)]	Microtubule-actin cross-linking factor 1, isoforms 1/2/3/5 OS=Homo sapiens GN=MACF1 PE=1 SV=4;Microtubule-actin cross-linking factor 1, isoforms 1/2/3/5 OS=Homo sapiens GN=MACF1 PE=1 SV=1	NA	NA	NA	NA	NA	NA	NA	NA	NA	NA	NA	NA	NA	NA	NA	NA	NA	NA	NA	NA	0.687	1.031	1.072	1.356	1.16	0.724	0.831	1.191	0.729	0.928	High	0.001441	0.0194	0.255	2.36
[R].AASPTRSSSSASQSNHSCTSMPSSPATPASGTK.[TV]	1xCarbamidomethyl [C18]; 1xDeamidated [Q13]; 1xTMT6plex [K33]; 1xTMT6plex [N-Term]; 2xPhospho [S3(99.8); T/S]	Q9UPN3; H3BQK9	Q9UPN3 2xPhospho [S7230(99.8); T/S]; H3BQK9 2xPhospho [S7397(99.8); T/S]	Microtubule-actin cross-linking factor 1, isoforms 1/2/3/5 OS=Homo sapiens GN=MACF1 PE=1 SV=4;Microtubule-actin cross-linking factor 1, isoforms 1/2/3/5 OS=Homo sapiens GN=MACF1 PE=1 SV=1	NA	NA	NA	NA	NA	NA	NA	NA	NA	NA	NA	NA	NA	NA	NA	NA	NA	NA	NA	NA	1.278	0.917	1.102	1.558	1.46	1.022	1.224	1.269	1.302	0.933	High	0.001491	0.02041	0.249	2.9
[K].AASPVLQEDIDIEGVQSEGQDNGAEDSGDTEDELRR.[V]	1xDeamidated [Q16]; 1xTMT6plex [N-Term]; 1xPhospho [S3(100)]	P18887	P18887 1xPhospho [S461(100)]	DNA repair protein XRCC1 OS=Homo sapiens GN=XRCC1 PE=1 SV=2	NA	NA	NA	NA	NA	NA	NA	NA	NA	NA	0.853	1.007	1.146	0.809	1.169	0.975	0.889	0.744	0.832	1.024	NA	NA	NA	NA	NA	NA	NA	NA	NA	NA	High	1.958e-05	3.661e-05	1.389	5.72
[R].AASPYSQRPASPTAIR.[R]	1xTMT6plex [N-Term]; 1xPhospho [S11(100)]	Q99569	Q99569 1xPhospho [S281(100)]	Plakophilin-4 OS=Homo sapiens GN=PKP4 PE=1 SV=2	0.968	1.129	1.021	1.041	1.086	0.976	1.077	1.065	1.082	1.041	0.346	1.09	0.753	0.965	1.081	1.103	1.074	0.848	1.002	1.035	0.822	0.98	1.17	0.927	1.004	0.993	1.029	0.833	1.014	1.047	High	2.398e-05	9.245e-07	1.683	4.26
[R].AASPYSQRPASPTAIR.[R]	1xDeamidated [Q7]; 1xTMT6plex [N-Term]; 1xPhospho [S11(98.9)]	Q99569	Q99569 1xPhospho [S281(98.9)]	Plakophilin-4 OS=Homo sapiens GN=PKP4 PE=1 SV=2	0.743	1.131	0.836	0.997	0.71	0.993	0.939	1.296	0.949	0.986	NA	NA	NA	NA	NA	NA	NA	NA	NA	NA	0.9	1.217	1.357	1.239	1.375	1.084	1.6	1.259	1.235	1.382	High	3.931e-05	9.153e-05	1.001	4.35
[R].AASPYSQRPASPTAIR.[R]	1xTMT6plex [N-Term]; 2xPhospho [S3(100); T13(100)]	Q99569	Q99569 2xPhospho [S273(100); T283(100)]	Plakophilin-4 OS=Homo sapiens GN=PKP4 PE=1 SV=2	0.521	1.255	0.77	0.942	0.618	0.833	1.368	1.468	0.934	1.017	0.467	1.234	0.492	1.189	0.858	1.271	1.174	0.599	1.294	1.025	0.814	0.718	1.529	0.487	1.13	1.018	1.295	0.432	1.152	0.981	High	3.931e-05	8.773e-05	1.008	4.42
[R].AASPYSQRPASPTAIR.[R]	1xDeamidated [Q7]; 1xTMT6plex [N-Term]; 2xPhospho [S3(100); T13(98.3)]	Q99569	Q99569 2xPhospho [S273(100); T283(98.3)]	Plakophilin-4 OS=Homo sapiens GN=PKP4 PE=1 SV=2	0.499	1.104	0.529	0.875	0.494	0.74	1.247	1.236	1.021	1.053	NA	NA	NA	NA	NA	NA	NA	NA	NA	NA	0.916	0.802	1.754	0.633	1.271	1.102	1.588	0.609	1.333	1.055	High	0.0005931	0.004892	0.411	2.54
[R].AASPYSQRPASPTAIRR.[I]	1xTMT6plex [N-Term]; 1xPhospho [S11(99.9)]	Q99569	Q99569 1xPhospho [S281(99.9)]	Plakophilin-4 OS=Homo sapiens GN=PKP4 PE=1 SV=2	NA	NA	NA	NA	NA	NA	NA	NA	NA	NA	0.705	1.072	0.936	0.89	1.254	1.355	1.008	0.81	1.027	1.127	0.924	1.23	1.143	0.927	1.132	0.981	1.037	0.937	0.86	1.015	High	4.331e-05	7.3e-05	1.293	5.55
[R].AASPYSQRPASPTAIRR.[I]	1xDeamidated [Q7]; 1xTMT6plex [N-Term]; 1xPhospho [S/Y/T]	Q99569		Plakophilin-4 OS=Homo sapiens GN=PKP4 PE=1 SV=2	NA	NA	NA	NA	NA	NA	NA	NA	NA	NA	NA	NA	NA	NA	NA	NA	NA	NA	NA	NA	1.491	0.924	1.077	0.697	0.83	0.84	0.663	1.098	0.747	0.847	High	0.0001352	0.001025	0.717	3.15
[R].AASQDHVR.[G]	1xTMT6plex [N-Term]; 1xPhospho [S3(100)]	A0A075B797	A0A075B797 1xPhospho [S87(100)]	Nitric oxide synthase-interacting protein (Fragment) OS=Homo sapiens GN=NOSIP PE=1 SV=1	0.832	1.633	1.313	1.402	1.188	1.43	0.723	0.827	0.697	0.983	0.349	1.243	0.529	1.246	1.011	0.894	1.267	0.857	0.968	1.01	0.536	0.97	0.922	0.863	1.008	1.056	0.805	0.441	1.174	0.978	High	0.0002461	0.001693	0.562	3.4
[R].AASQGSDSPLLPAQR.[N]	1xTMT6plex [N-Term]; 1xPhospho [S3(100)]	Q5TCZ1	Q5TCZ1 1xPhospho [S1038(100)]	SH3 and PX domain-containing protein 2A OS=Homo sapiens GN=SH3PXD2A PE=1 SV=1	1.662	0.993	1.622	1.253	0.954	1.057	1.172	0.889	0.887	1.343	0.779	1.212	1.058	1.296	1.119	1.123	1.135	1.011	1.385	1.134	1.211	0.982	1.046	0.771	1.098	1.05	1.051	0.873	1.077	0.95	High	4.331e-05	3.316e-05	1.546	4.98
[R].AASQINVCGVR.[K]	1xCarbamidomethyl [C8]; 1xTMT6plex [N-Term]; 1xPhospho [S3(100)]	Q14678	Q14678 1xPhospho [S312(100)]	KN motif and ankyrin repeat domain-containing protein 1 OS=Homo sapiens GN=KANK1 PE=1 SV=3	0.613	1.402	0.54	0.952	1.177	0.555	1.15	0.67	0.487	0.947	0.746	0.789	0.81	1.545	0.825	1.071	1.053	0.988	1.071	0.953	1.034	0.452	1.314	0.996	0.909	0.872	0.884	0.719	2.086	1.093	High	6.299e-05	0.0002486	0.994	3.7
[K].AASQPGELK.[D]	1xTMT6plex [K9]; 1xTMT6plex [N-Term]; 1xPhospho [S3(100)]	P16870	P16870 1xPhospho [S167(100)]	Carboxypeptidase E OS=Homo sapiens GN=CPE PE=1 SV=1	0.843	1.032	1.091	0.798	1.522	0.827	1.342	0.58	1.276	1.294	1.137	1.092	0.807	1.233	1.164	1.014	1.51	0.964	0.826	1.21	0.733	0.819	1.67	1.572	1.694	1.034	0.849	0.776	1.691	1.063	High	0.0004388	0.002374	0.537	3.06
[R].AASQPPNSSEAGR.[K]	1xTMT6plex [N-Term]	Q9UI08		Ena/VASP-like protein OS=Homo sapiens GN=EVL PE=1 SV=2	NA	NA	NA	NA	NA	NA	NA	NA	NA	NA	0.772	0.55	0.717	0.531	1.029	0.649	0.671	0.544	0.704	0.738	0.835	0.839	1.08	0.996	0.814	0.784	0.818	0.776	1.005	0.744	High	0.000137	0.0007569	0.778	2.28
[K].AASQPTSLAPEK.[L]	1xTMT6plex [K12]; 1xTMT6plex [N-Term]; 1xPhospho [S3(100)]	Q96N66	Q96N66 1xPhospho [S459(100)]	Lysophospholipid acyltransferase 7 OS=Homo sapiens GN=MBOAT7 PE=1 SV=2	1.888	0.706	0.91	1.044	0.913	0.712	0.75	0.999	0.787	0.952	0.598	0.631	2.795	0.807	0.826	0.623	0.685	1.071	0.782	1.013	0.638	2.878	0.695	2.118	0.662	0.795	0.556	1.592	0.735	0.982	High	4.331e-05	0.0001195	1.16	4.49
[K].AASQVLNSMWQYR.[D]	1xTMT6plex [N-Term]; 1xPhospho [S3(100)]	Q9UQB3	Q9UQB3 1xPhospho [S1010(100)]	Catenin delta-2 OS=Homo sapiens GN=CTNND2 PE=1 SV=3	NA	NA	NA	NA	NA	NA	NA	NA	NA	NA	1.568	1.232	1.112	1.224	1.009	1.053	1.093	0.876	1.213	1.088	NA	NA	NA	NA	NA	NA	NA	NA	NA	NA	High	5.789e-05	0.0001639	1.086	4.57
[R].AASSAAQGAFQGN.[-]	1xTMT6plex [N-Term]; 1xPhospho [S]	O15127		Secretory carrier-associated membrane protein 2 OS=Homo sapiens GN=SCAMP2 PE=1 SV=2	1.525	1.088	1.095	1.186	1.361	0.758	0.95	0.946	1.007	1.027	0.626	0.834	1.212	0.843	1.027	1.094	0.78	0.953	0.921	1.016	0.764	1.227	1.01	1.36	1.108	0.924	0.935	1.697	1.014	1.093	High	2.398e-05	1.064e-05	1.322	4.49
[R].AASSAAQGAFQGN.[-]	1xDeamidated [N/Q]; 1xTMT6plex [N-Term]; 1xPhospho [S3(99.2)]	O15127	O15127 1xPhospho [S319(99.2)]	Secretory carrier-associated membrane protein 2 OS=Homo sapiens GN=SCAMP2 PE=1 SV=2	1.159	0.971	1.161	1.138	1.092	1.103	1.17	1.174	1.03	1.051	NA	NA	NA	NA	NA	NA	NA	NA	NA	NA	NA	NA	NA	NA	NA	NA	NA	NA	NA	NA	High	3.931e-05	0.0001181	0.963	3.69
[R].AASSDQLR.[D]	1xTMT6plex [N-Term]; 1xPhospho [S3(99.4)]	Q9UDY2	Q9UDY2 1xPhospho [S978(99.4)]	Tight junction protein ZO-2 OS=Homo sapiens GN=TJP2 PE=1 SV=2	0.975	0.973	0.714	1.161	1.776	0.398	1.15	0.678	0.645	0.888	0.196	0.594	0.748	1.473	1.055	1.341	0.837	1.251	0.755	0.926	0.531	0.69	1.065	1.242	0.905	0.452	0.683	1.364	2.067	1.04	High	0.001959	0.02542	0.227	2.74
[R].AASSDQLRDNSPPPAFKPEPPK.[A]	2xTMT6plex [K17; K22]; 1xTMT6plex [N-Term]; 1xPhospho [S11(100)]	Q9UDY2	Q9UDY2 1xPhospho [S986(100)]	Tight junction protein ZO-2 OS=Homo sapiens GN=TJP2 PE=1 SV=2	NA	NA	NA	NA	NA	NA	NA	NA	NA	NA	0.789	0.834	0.565	1.428	0.766	1.289	1.062	1.143	0.776	0.97	0.962	0.84	1.428	0.922	1.128	0.756	0.933	1.004	1.849	1.164	High	1.958e-05	1.79e-05	1.531	5.29
[R].AASSDQLRDNSPPPAFKPEPPK.[A]	1xDeamidated [Q/N]; 2xTMT6plex [K17; K22]; 1xTMT6plex [N-Term]; 1xPhospho [S11(100)]	Q9UDY2	Q9UDY2 1xPhospho [S986(100)]	Tight junction protein ZO-2 OS=Homo sapiens GN=TJP2 PE=1 SV=2	NA	NA	NA	NA	NA	NA	NA	NA	NA	NA	0.816	0.825	0.745	1.316	0.857	1.294	1.028	1.171	0.905	1.007	NA	NA	NA	NA	NA	NA	NA	NA	NA	NA	High	2.898e-05	2.1e-05	1.687	5.39
[R].AASSDQLRDNSPPPAFKPEPPK.[A]	2xTMT6plex [K17; K22]; 1xTMT6plex [N-Term]; 2xPhospho [S3(97.8); S11(100)]	Q9UDY2	Q9UDY2 2xPhospho [S978(97.8); S986(100)]	Tight junction protein ZO-2 OS=Homo sapiens GN=TJP2 PE=1 SV=2	NA	NA	NA	NA	NA	NA	NA	NA	NA	NA	0.462	0.709	0.441	2.156	0.539	1.641	1.13	0.923	0.817	1.077	0.921	0.4	1.546	0.71	1.032	0.507	0.846	0.478	3.134	1.051	High	4.331e-05	0.000125	1.149	5.42
[R].AASSDQLRDNSPPPAFKPEPPK.[A]	1xDeamidated [N10]; 2xTMT6plex [K17; K22]; 1xTMT6plex [N-Term]; 2xPhospho [S3(96.8); S11(100)]	Q9UDY2	Q9UDY2 2xPhospho [S978(96.8); S986(100)]	Tight junction protein ZO-2 OS=Homo sapiens GN=TJP2 PE=1 SV=2	0.395	1.702	0.133	1.253	0.893	0.549	2.284	0.688	0.893	1.061	NA	NA	NA	NA	NA	NA	NA	NA	NA	NA	1.014	0.641	1.482	0.789	1.06	0.614	0.895	0.691	2.501	1.078	High	0.0006672	0.005111	0.403	3.95
[R].AASSLNLSNGETESVK.[T]	1xTMT6plex [K16]; 1xTMT6plex [N-Term]; 1xPhospho [S3(100)]	O95819; G5E948; E7ESS2	O95819 1xPhospho [S800(100)]; G5E948 1xPhospho [S796(100)]; E7ESS2 1xPhospho [S770(100)]	Mitogen-activated protein kinase kinase kinase kinase 4 OS=Homo sapiens GN=MAP4K4 PE=1 SV=2;Mitogen-activated protein kinase kinase kinase kinase 4 OS=Homo sapiens GN=MAP4K4 PE=1 SV=2;Mitogen-activated protein kinase kinase kinase kinase 4 OS=Homo sapiens GN=MAP4K4 PE=1 SV=3	0.667	1.304	0.585	1.106	1.032	0.579	1.224	1.072	0.866	1.04	1.155	1.088	0.9	1.072	0.909	1.035	1.101	1.217	1.167	1.022	1.038	0.815	1.244	0.867	1.044	0.846	0.914	0.72	1.554	1.023	High	2.398e-05	1.169e-06	1.648	5.18
[R].AASSLNLSNGETESVK.[T]	1xDeamidated [N]; 1xTMT6plex [K16]; 1xTMT6plex [N-Term]; 1xPhospho [S8(100)]	O95819; G5E948; E7ESS2	O95819 1xPhospho [S805(100)]; G5E948 1xPhospho [S801(100)]; E7ESS2 1xPhospho [S775(100)]	Mitogen-activated protein kinase kinase kinase kinase 4 OS=Homo sapiens GN=MAP4K4 PE=1 SV=2;Mitogen-activated protein kinase kinase kinase kinase 4 OS=Homo sapiens GN=MAP4K4 PE=1 SV=2;Mitogen-activated protein kinase kinase kinase kinase 4 OS=Homo sapiens GN=MAP4K4 PE=1 SV=3	1.08	0.959	0.94	0.97	1.036	1.197	0.984	0.852	1.262	0.95	1.223	1.033	1.042	0.907	1.002	1.034	1.097	1.116	0.942	1.004	0.832	1.014	0.873	0.939	0.974	0.995	1.006	0.983	0.869	0.985	High	2.398e-05	4.864e-08	2.119	4.8
[R].AASSLNLSNGETESVK.[T]	2xDeamidated [N6; N9]; 1xTMT6plex [K16]; 1xTMT6plex [N-Term]; 1xPhospho [S8(100)]	O95819; G5E948; E7ESS2	O95819 1xPhospho [S805(100)]; G5E948 1xPhospho [S801(100)]; E7ESS2 1xPhospho [S775(100)]	Mitogen-activated protein kinase kinase kinase kinase 4 OS=Homo sapiens GN=MAP4K4 PE=1 SV=2;Mitogen-activated protein kinase kinase kinase kinase 4 OS=Homo sapiens GN=MAP4K4 PE=1 SV=2;Mitogen-activated protein kinase kinase kinase kinase 4 OS=Homo sapiens GN=MAP4K4 PE=1 SV=3	1.118	0.941	0.962	1.028	1.139	1.106	0.934	0.932	1.269	1.019	1.273	1.13	1.435	0.729	1.09	0.94	1.024	1.107	0.902	0.992	NA	NA	NA	NA	NA	NA	NA	NA	NA	NA	High	2.398e-05	1.211e-06	1.643	3.68
[R].AASSPDGQLMSPGENGEVR.[Q]	1xTMT6plex [N-Term]; 1xPhospho [S4(98.9)]	Q02156	Q02156 1xPhospho [S381(98.9)]	Protein kinase C epsilon type OS=Homo sapiens GN=PRKCE PE=1 SV=1	0.975	0.86	0.946	1.041	0.953	1.036	1.023	0.887	1.102	1.028	1.313	1.047	1.161	0.833	1.085	0.866	1.067	1.081	1.042	0.978	1.156	1.155	0.99	1.132	1.224	1.017	1.243	0.972	0.911	1.045	High	2.398e-05	2.92e-08	2.194	5.97
[R].AASSPDGQLMSPGENGEVR.[Q]	1xDeamidated [N/Q]; 1xTMT6plex [N-Term]; 1xPhospho [S4(99)]	Q02156	Q02156 1xPhospho [S381(99)]	Protein kinase C epsilon type OS=Homo sapiens GN=PRKCE PE=1 SV=1	1.09	0.937	0.963	1.015	1.005	1.189	0.993	0.993	1.207	1.051	1.356	1.018	1.018	0.943	1.097	1.041	1.108	1.06	0.948	1.038	1.049	0.994	0.915	1.036	1.11	1.09	1.128	0.891	0.858	1.033	High	2.398e-05	4.053e-08	2.145	5.33
[R].AASSPDGQLMSPGENGEVR.[Q]	2xDeamidated [Q8; N15]; 1xTMT6plex [N-Term]; 1xPhospho [S]	Q02156		Protein kinase C epsilon type OS=Homo sapiens GN=PRKCE PE=1 SV=1	1.112	0.936	1.067	0.964	1.058	1.244	0.951	1.055	1.059	1.08	1.922	0.971	0.788	0.923	1.149	1.156	1.269	0.811	0.901	1.154	1.003	1.226	0.788	1.291	1.159	1.145	1.162	1.047	0.778	1.085	High	2.398e-05	2.658e-05	1.186	4.1
[R].AASSPDGQLMSPGENGEVR.[Q]	1xOxidation [M10]; 1xTMT6plex [N-Term]; 1xPhospho [S4(98.6)]	Q02156	Q02156 1xPhospho [S381(98.6)]	Protein kinase C epsilon type OS=Homo sapiens GN=PRKCE PE=1 SV=1	1.082	0.807	0.873	1.055	0.982	0.976	0.829	0.948	1.144	0.972	1.559	1.014	1.139	0.821	1.123	0.925	1.041	1.015	0.941	1.001	1.142	1.065	0.996	1.108	1.04	1.081	1.057	0.871	0.895	1.005	High	2.398e-05	1.112e-06	1.656	4.47
[R].AASSPDGQLMSPGENGEVR.[Q]	1xDeamidated [N/Q]; 1xOxidation [M10]; 1xTMT6plex [N-Term]; 1xPhospho [S4(98.4)]	Q02156	Q02156 1xPhospho [S381(98.4)]	Protein kinase C epsilon type OS=Homo sapiens GN=PRKCE PE=1 SV=1	1.119	0.846	0.948	1.102	1.085	1.057	0.894	0.934	1.23	1.008	1.261	1.01	1.188	0.863	1.208	0.981	1.115	1.056	1.001	1.047	0.971	1.025	0.845	1.06	1.023	1.1	1.036	0.903	0.882	0.934	High	2.398e-05	2.863e-06	1.516	4.86
[R].AASSPDGQLMSPGENGEVR.[Q]	2xDeamidated [Q8; N15]; 1xOxidation [M10]; 1xTMT6plex [N-Term]; 1xPhospho [S]	Q02156		Protein kinase C epsilon type OS=Homo sapiens GN=PRKCE PE=1 SV=1	0.953	0.8	1.012	0.986	1.08	0.948	0.99	0.841	1.106	0.992	NA	NA	NA	NA	NA	NA	NA	NA	NA	NA	1.012	1.144	0.903	1.099	1.085	1.26	1.095	0.909	0.877	0.961	High	4.331e-05	4.264e-05	1.465	4.66
[R].AASSPDGQLMSPGENGEVR.[Q]	1xTMT6plex [N-Term]; 2xPhospho [S11(100); S]	Q02156	Q02156 2xPhospho [S388(100); S]	Protein kinase C epsilon type OS=Homo sapiens GN=PRKCE PE=1 SV=1	0.733	0.791	0.684	0.909	0.755	0.965	1.161	0.855	1.065	0.826	1.584	1.086	0.738	1.1	1.079	1.051	1.144	0.858	1.128	0.928	1.127	0.99	1.06	1.082	1.238	1.051	1.255	0.966	1.179	0.992	High	2.398e-05	2.129e-07	1.9	4.99
[R].AASSPDGQLMSPGENGEVR.[Q]	1xDeamidated [N15]; 1xTMT6plex [N-Term]; 2xPhospho [S4(98.7); S11(100)]	Q02156	Q02156 2xPhospho [S381(98.7); S388(100)]	Protein kinase C epsilon type OS=Homo sapiens GN=PRKCE PE=1 SV=1	0.775	0.883	0.826	1.021	0.812	1.059	1.177	0.91	1.202	1.009	0.986	1.025	0.936	1.014	1.077	1.07	1.108	0.871	0.887	0.952	1.234	0.926	1.051	1.041	1.258	1.04	1.337	0.895	1.044	1.029	High	2.398e-05	1.478e-06	1.614	4.89
[R].AASSPDGQLMSPGENGEVR.[Q]	2xDeamidated [Q8; N15]; 1xTMT6plex [N-Term]; 2xPhospho [S4(97.7); S11(99.9)]	Q02156	Q02156 2xPhospho [S381(97.7); S388(99.9)]	Protein kinase C epsilon type OS=Homo sapiens GN=PRKCE PE=1 SV=1	0.694	0.797	0.803	0.85	0.806	0.977	1.128	0.881	0.903	0.773	2.111	1.561	1.276	1.276	1.034	1.17	1.255	0.648	1.159	1.258	1.008	0.913	1.034	0.991	1.236	0.953	1.216	0.902	1.369	1.116	High	4.331e-05	0.0001153	1.169	4.91
[R].AASSPDGQLMSPGENGEVR.[Q]	1xOxidation [M10]; 1xTMT6plex [N-Term]; 2xPhospho [S4(97.4); S11(99.9)]	Q02156	Q02156 2xPhospho [S381(97.4); S388(99.9)]	Protein kinase C epsilon type OS=Homo sapiens GN=PRKCE PE=1 SV=1	0.882	0.852	0.789	1.029	0.855	0.974	1.033	0.897	1.064	0.92	1.469	1.027	0.842	0.968	1.143	1.176	1.168	0.882	0.826	0.816	1.378	0.704	1.03	0.775	1.171	0.813	1.321	0.656	0.898	0.933	High	2.398e-05	3.974e-06	1.467	4.92
[R].AASSPDGQLMSPGENGEVR.[Q]	1xDeamidated [N15]; 1xOxidation [M10]; 1xTMT6plex [N-Term]; 2xPhospho [S4(97.8); S11(100)]	Q02156	Q02156 2xPhospho [S381(97.8); S388(100)]	Protein kinase C epsilon type OS=Homo sapiens GN=PRKCE PE=1 SV=1	0.805	0.904	0.738	0.97	0.804	0.909	1.131	0.828	1.026	1.068	1.737	1.053	1.016	0.893	1.035	0.916	1.244	1.114	0.918	1.033	1.285	1.045	1.117	1.099	1.223	1.134	1.421	0.923	1.047	1.135	High	1.958e-05	7.683e-06	1.697	5.47
[K].AASSPSNPAALPVASDSSPMGSK.[T]	1xTMT6plex [K23]; 1xTMT6plex [N-Term]; 1xPhospho [S]	Q7Z5J4-2		Isoform 2 of Retinoic acid-induced protein 1 OS=Homo sapiens GN=RAI1	1.123	0.929	1.165	1.101	1.067	1.01	0.962	1.384	0.925	1.077	0.462	0.981	1.183	0.845	1.037	0.94	0.974	1.077	0.862	0.95	0.866	1.134	0.932	1.182	1.205	1.046	1.15	1.079	0.863	0.954	High	2.398e-05	1.705e-08	2.274	6.64
[K].AASSPSNPAALPVASDSSPMGSK.[T]	1xOxidation [M20]; 1xTMT6plex [K23]; 1xTMT6plex [N-Term]; 1xPhospho [S4(97.6)]	Q7Z5J4-2	Q7Z5J4-2 1xPhospho [S1061(97.6)]	Isoform 2 of Retinoic acid-induced protein 1 OS=Homo sapiens GN=RAI1	1.197	0.968	0.908	1.018	1.241	1.1	1.149	1.017	1.095	0.944	NA	NA	NA	NA	NA	NA	NA	NA	NA	NA	0.94	1.288	0.967	1.023	1.003	0.797	1.025	1.02	0.889	0.95	High	6.299e-05	0.0002391	1.002	2.75
[K].AASSPSNPAALPVASDSSPMGSK.[T]	1xTMT6plex [K23]; 1xTMT6plex [N-Term]; 2xPhospho [S6(98.7); S]	Q7Z5J4-2	Q7Z5J4-2 2xPhospho [S1063(98.7); S]	Isoform 2 of Retinoic acid-induced protein 1 OS=Homo sapiens GN=RAI1	NA	NA	NA	NA	NA	NA	NA	NA	NA	NA	0.578	1.314	1.086	0.893	1.231	1.052	1.138	0.957	1.133	1.178	0.83	1.19	1.183	1.223	1.04	0.948	1.133	0.747	0.987	0.966	High	6.593e-05	0.0001681	1.081	4.35
[K].AASSSPDSP.[-]	1xTMT6plex [N-Term]; 1xPhospho [S8(100)]	Q5BKY9	Q5BKY9 1xPhospho [S246(100)]	Protein FAM133B OS=Homo sapiens GN=FAM133B PE=1 SV=1	1.092	1.026	1.184	1.003	1.008	0.986	1.149	0.977	1.091	1.052	0.949	0.823	1.07	1.031	1.18	0.978	1.031	0.935	0.847	1.093	1.004	1.231	0.966	1.012	1.057	0.904	0.829	1.06	1.158	1.374	High	9.729e-05	0.0003742	0.787	3.44
[R].AASSSSPGSPVASSPSR.[L]	1xTMT6plex [N-Term]; 1xPhospho [S9(100)]	Q92538; Q92538-2	Q92538 1xPhospho [S1784(100)]; Q92538-2 1xPhospho [S1781(100)]	Golgi-specific brefeldin A-resistance guanine nucleotide exchange factor 1 OS=Homo sapiens GN=GBF1 PE=1 SV=2;Isoform 2 of Golgi-specific brefeldin A-resistance guanine nucleotide exchange factor 1 OS=Homo sapiens GN=GBF1	1.061	0.843	0.862	0.896	0.879	0.673	0.883	0.991	0.99	0.993	0.527	1.201	0.726	1.028	0.805	1.074	1.051	0.791	1.143	0.935	1.23	1.083	1.147	1.104	1.233	1.419	1.389	1.071	0.799	1.03	High	2.398e-05	5.338e-08	2.105	4.99
[R].AASSSSPGSPVASSPSR.[L]	1xTMT6plex [N-Term]; 2xPhospho [S9(100); S14(95.5)]	Q92538; Q92538-2	Q92538 2xPhospho [S1784(100); S1789(95.5)]; Q92538-2 2xPhospho [S1781(100); S1786(95.5)]	Golgi-specific brefeldin A-resistance guanine nucleotide exchange factor 1 OS=Homo sapiens GN=GBF1 PE=1 SV=2;Isoform 2 of Golgi-specific brefeldin A-resistance guanine nucleotide exchange factor 1 OS=Homo sapiens GN=GBF1	0.711	1.219	0.672	1.071	0.681	0.537	1.364	1.071	1.108	1.147	0.889	1.065	0.632	1.062	1.025	1.025	1.029	0.756	1.035	1.003	1.128	0.919	1.242	0.823	1.195	1.255	1.095	0.916	1.134	1.079	High	2.398e-05	3.446e-05	1.147	3.56
[K].AASSSSSSSSSSSSDDSEEEK.[A]	1xTMT6plex [K21]; 1xTMT6plex [N-Term]	A0A0A0MRM9		Nucleolar and coiled-body phosphoprotein 1 (Fragment) OS=Homo sapiens GN=NOLC1 PE=1 SV=1	NA	NA	NA	NA	NA	NA	NA	NA	NA	NA	11.662	0.887	0.838	0.563	0.273	0.262	0.608	0.274	0.451	0.756	NA	NA	NA	NA	NA	NA	NA	NA	NA	NA	High	1.958e-05	6.877e-07	2.17	5.19
[K].AASSSSSSSSSSSSDDSEEEK.[A]	1xTMT6plex [K21]; 1xTMT6plex [N-Term]; 1xPhospho [S]	A0A0A0MRM9		Nucleolar and coiled-body phosphoprotein 1 (Fragment) OS=Homo sapiens GN=NOLC1 PE=1 SV=1	0.955	0.257	0.616	0.229	0.334	1.186	0.81	1.075	0.21	1.028	0.883	1.044	0.855	1.2	0.968	0.81	1.055	0.775	0.833	1.021	3.489	0.626	1.254	0.761	0.464	1.161	0.73	0.523	2.226	0.979	High	2.398e-05	3.023e-07	1.848	5.41
[K].AASSSSSSSSSSSSDDSEEEK.[A]	1xTMT6plex [K21]; 1xTMT6plex [N-Term]; 2xPhospho [S4(98.1); S5(99.9)]	A0A0A0MRM9	A0A0A0MRM9 2xPhospho [S216(98.1); S217(99.9)]	Nucleolar and coiled-body phosphoprotein 1 (Fragment) OS=Homo sapiens GN=NOLC1 PE=1 SV=1	1.02	0.377	0.599	0.488	0.585	1.076	0.789	1.419	0.599	0.773	0.973	1.05	0.437	1.779	0.623	0.831	1.295	0.608	0.913	0.991	2.004	0.587	1.606	0.678	0.529	1.619	0.76	0.417	2.122	1.07	High	4.331e-05	7.53e-05	1.284	4.57
[R].AASSVPNLK.[K]	1xTMT6plex [K9]; 1xTMT6plex [N-Term]; 1xPhospho [S4(100)]	Q66K74	Q66K74 1xPhospho [S547(100)]	Microtubule-associated protein 1S OS=Homo sapiens GN=MAP1S PE=1 SV=2	0.718	0.976	0.824	0.779	0.965	0.837	1.231	0.91	0.778	1.035	0.403	0.863	0.966	1.962	0.632	1.35	0.86	0.964	1.391	1.034	0.659	1.177	0.794	1.828	0.796	0.807	0.672	1.966	1.034	0.991	High	0.0001352	0.0009942	0.723	3.7
[K].AASTDLGAGETVVGK.[V]	1xTMT6plex [K15]; 1xTMT6plex [N-Term]; 1xPhospho [S3(100)]	Q15032	Q15032 1xPhospho [S973(100)]	R3H domain-containing protein 1 OS=Homo sapiens GN=R3HDM1 PE=1 SV=3	1.386	0.988	1.55	1.192	1.908	0.905	0.434	0.438	0.694	0.892	0.174	0.95	1.418	0.523	1.605	0.836	0.861	1.114	0.794	0.973	0.386	1.161	0.711	1.398	1.231	0.93	0.789	1.313	0.464	0.895	High	2.398e-05	1.627e-07	1.94	5.26
[R].AASVAAATTSPTPR.[T]	1xTMT6plex [N-Term]; 1xPhospho [T9(97.8)]	Q9Y2D9	Q9Y2D9 1xPhospho [T203(97.8)]	Zinc finger protein 652 OS=Homo sapiens GN=ZNF652 PE=1 SV=3	0.84	1.529	0.675	0.842	1.18	1.162	1.319	1.157	0.936	0.966	0.354	1.374	0.35	0.617	0.948	0.793	1.248	0.545	0.527	0.855	0.668	1.007	1.016	0.509	0.596	0.666	0.899	1.069	0.829	0.902	High	2.398e-05	4.322e-06	1.455	4.4
[R].AASVDDDEEEEDK.[L]	1xTMT6plex [K13]; 1xTMT6plex [N-Term]	O43147-2		Isoform 2 of Small G protein signaling modulator 2 OS=Homo sapiens GN=SGSM2	NA	NA	NA	NA	NA	NA	NA	NA	NA	NA	1.617	1.086	0.951	1.142	1.198	1.034	1.229	0.812	0.832	0.986	NA	NA	NA	NA	NA	NA	NA	NA	NA	NA	High	0.0001216	0.0005021	0.859	3.67
[R].AASVDDDEEEEDK.[L]	1xTMT6plex [K13]; 1xTMT6plex [N-Term]; 1xPhospho [S3(100)]	O43147-2	O43147-2 1xPhospho [S444(100)]	Isoform 2 of Small G protein signaling modulator 2 OS=Homo sapiens GN=SGSM2	NA	NA	NA	NA	NA	NA	NA	NA	NA	NA	1.521	1.216	0.946	0.948	1.208	0.738	1.105	0.559	1.186	0.986	1.05	0.787	0.833	1.404	1.251	1.066	0.988	0.863	0.598	0.965	High	3.19e-05	5.259e-05	1.317	4.22
[K].AASVECISPVSPR.[A]	1xCarbamidomethyl [C6]; 1xTMT6plex [N-Term]; 1xPhospho [S8(100)]	Q92529	Q92529 1xPhospho [S479(100)]	SHC-transforming protein 3 OS=Homo sapiens GN=SHC3 PE=1 SV=1	0.745	0.928	0.728	0.798	0.873	0.756	1.37	0.7	1.045	0.985	1.245	1.093	0.498	1.388	0.702	1.44	0.913	0.745	1.424	1.032	1.922	0.638	1.122	0.609	0.888	0.856	1.294	0.85	1.177	1.313	High	2.398e-05	6.796e-06	1.388	4.33
[K].AASVECISPVSPR.[A]	1xCarbamidomethyl [C6]; 1xTMT6plex [N-Term]; 2xPhospho [S8(100); S11(100)]	Q92529	Q92529 2xPhospho [S479(100); S482(100)]	SHC-transforming protein 3 OS=Homo sapiens GN=SHC3 PE=1 SV=1	NA	NA	NA	NA	NA	NA	NA	NA	NA	NA	1.102	0.919	0.989	1.142	1.052	1.231	1.043	0.838	0.933	1.065	NA	NA	NA	NA	NA	NA	NA	NA	NA	NA	High	4.568e-05	0.0001217	1.147	4.64
[K].AASVECISPVSPRAPDAK.[M]	1xCarbamidomethyl [C6]; 1xTMT6plex [K18]; 1xTMT6plex [N-Term]; 2xPhospho [S8(100); S11(100)]	Q92529	Q92529 2xPhospho [S479(100); S482(100)]	SHC-transforming protein 3 OS=Homo sapiens GN=SHC3 PE=1 SV=1	0.597	0.929	0.502	0.673	0.651	0.582	1.505	0.736	1.569	1.02	1.307	1.117	0.629	1.212	0.793	1.272	0.891	0.656	1.135	0.974	NA	NA	NA	NA	NA	NA	NA	NA	NA	NA	High	2.398e-05	1.625e-06	1.6	5.08
[K].AASVEEGDEGQDSPGGQSR.[G]	1xTMT6plex [N-Term]	O75038-4		Isoform 4 of 1-phosphatidylinositol 4,5-bisphosphate phosphodiesterase eta-2 OS=Homo sapiens GN=PLCH2	1.463	1.154	0.929	1.044	0.584	0.976	0.655	0.849	1.249	0.862	2.104	1.032	1.174	0.867	1.064	0.886	1.185	1.157	0.891	0.888	NA	NA	NA	NA	NA	NA	NA	NA	NA	NA	High	1.958e-05	3.808e-08	2.738	6.7
[K].AASVEEGDEGQDSPGGQSR.[G]	1xDeamidated [Q11]; 1xTMT6plex [N-Term]	O75038-4		Isoform 4 of 1-phosphatidylinositol 4,5-bisphosphate phosphodiesterase eta-2 OS=Homo sapiens GN=PLCH2	NA	NA	NA	NA	NA	NA	NA	NA	NA	NA	1.691	1.226	1.584	1.19	1.395	1.223	1.249	1.134	0.954	1.157	NA	NA	NA	NA	NA	NA	NA	NA	NA	NA	High	0.0003436	0.002008	0.597	2.59
[K].AASVEEGDEGQDSPGGQSR.[G]	1xTMT6plex [N-Term]; 1xPhospho [S3(100)]	O75038-4	O75038-4 1xPhospho [S595(100)]	Isoform 4 of 1-phosphatidylinositol 4,5-bisphosphate phosphodiesterase eta-2 OS=Homo sapiens GN=PLCH2	0.439	1.002	0.216	0.526	0.406	0.506	0.757	0.862	0.346	0.89	1.495	1.099	0.476	1.66	0.711	1.68	1.213	0.765	1.265	0.974	1.175	0.588	0.983	0.614	1.042	0.91	1.212	0.659	1.105	0.914	High	2.398e-05	2.223e-08	2.234	5.9
[K].AASVEEGDEGQDSPGGQSR.[G]	1xDeamidated [Q11]; 1xTMT6plex [N-Term]; 1xPhospho [S13(100)]	O75038-4	O75038-4 1xPhospho [S605(100)]	Isoform 4 of 1-phosphatidylinositol 4,5-bisphosphate phosphodiesterase eta-2 OS=Homo sapiens GN=PLCH2	NA	NA	NA	NA	NA	NA	NA	NA	NA	NA	NA	NA	NA	NA	NA	NA	NA	NA	NA	NA	1.248	0.649	1.218	0.488	1.093	0.942	1.524	0.642	1.28	1.067	High	2.898e-05	2.946e-06	2.248	6.61
[K].AASVEEGDEGQDSPGGQSR.[G]	2xDeamidated [Q11; Q17]; 1xTMT6plex [N-Term]; 1xPhospho [S3(100)]	O75038-4	O75038-4 1xPhospho [S595(100)]	Isoform 4 of 1-phosphatidylinositol 4,5-bisphosphate phosphodiesterase eta-2 OS=Homo sapiens GN=PLCH2	0.774	0.724	0.846	0.836	0.859	0.95	1.079	0.878	1.187	1.093	NA	NA	NA	NA	NA	NA	NA	NA	NA	NA	NA	NA	NA	NA	NA	NA	NA	NA	NA	NA	High	0.002683	0.02514	0.186	4.59
[K].AASVELPQR.[R]	1xTMT6plex [N-Term]; 1xPhospho [S3(100)]	Q15772	Q15772 1xPhospho [S2037(100)]	Striated muscle preferentially expressed protein kinase OS=Homo sapiens GN=SPEG PE=1 SV=4	NA	NA	NA	NA	NA	NA	NA	NA	NA	NA	0.56	0.915	1.194	1.008	1.105	0.82	0.971	1.247	1.133	1.182	NA	NA	NA	NA	NA	NA	NA	NA	NA	NA	High	0.00247	0.03198	0.199	2.75
[K].AASVELPQRR.[S]	1xTMT6plex [N-Term]; 1xPhospho [S3(100)]	Q15772	Q15772 1xPhospho [S2037(100)]	Striated muscle preferentially expressed protein kinase OS=Homo sapiens GN=SPEG PE=1 SV=4	NA	NA	NA	NA	NA	NA	NA	NA	NA	NA	NA	NA	NA	NA	NA	NA	NA	NA	NA	NA	1.948	0.789	1.156	0.642	0.912	0.858	0.612	0.766	1.537	1.065	High	0.0009105	0.009348	0.331	2.33
[R].AASVIPGSTSR.[L]	1xTMT6plex [N-Term]; 1xPhospho [S3(100)]	Q8N5S9	Q8N5S9 1xPhospho [S52(100)]	Calcium/calmodulin-dependent protein kinase kinase 1 OS=Homo sapiens GN=CAMKK1 PE=1 SV=2	0.533	0.682	0.717	0.903	1.065	0.396	0.586	0.864	0.823	0.958	0.549	0.757	0.657	0.753	0.38	0.944	0.515	0.501	0.706	0.907	1.16	1.072	0.799	1.935	0.685	0.841	0.806	4.163	0.864	0.964	High	7.36e-05	0.0002594	0.843	3.28
[R].AASVLVGEELYSGVAADLMGR.[D]	1xTMT6plex [N-Term]; 2xPhospho [Y11(95.2); S12(100)]	A0A0C4DGV8	A0A0C4DGV8 2xPhospho [Y186(95.2); S187(100)]	Semaphorin-3B OS=Homo sapiens GN=SEMA3B PE=4 SV=1	NA	NA	NA	NA	NA	NA	NA	NA	NA	NA	NA	NA	NA	NA	NA	NA	NA	NA	NA	NA	0.908	0.727	1.423	0.694	1.016	1.133	0.856	0.991	1.38	1.031	High	0.001758	0.02388	0.233	2.15
[R].AASVPCSVAPEK.[S]	1xCarbamidomethyl [C6]; 1xTMT6plex [K12]; 1xTMT6plex [N-Term]; 1xPhospho [S3(100)]	Q9C073	Q9C073 1xPhospho [S67(100)]	Protein FAM117A OS=Homo sapiens GN=FAM117A PE=1 SV=1	NA	NA	NA	NA	NA	NA	NA	NA	NA	NA	NA	NA	NA	NA	NA	NA	NA	NA	NA	NA	0.999	0.969	1.427	1.312	1.319	1.065	1.117	1.163	1.496	1.105	High	0.0001018	0.0006549	0.801	4.25
[R].AASVSGEQGTPPK.[V]	1xTMT6plex [K13]; 1xTMT6plex [N-Term]; 1xPhospho [S3(100)]	Q8TEJ3	Q8TEJ3 1xPhospho [S451(100)]	SH3 domain-containing RING finger protein 3 OS=Homo sapiens GN=SH3RF3 PE=1 SV=2	NA	NA	NA	NA	NA	NA	NA	NA	NA	NA	1.128	1.019	0.801	1.1	1.081	1.182	1.26	0.837	0.987	1.03	0.931	1.094	0.993	0.859	1.181	1.089	1.164	0.762	0.89	0.996	High	5.789e-05	0.0001452	1.111	2.32
[R].AASVSSLHER.[I]	1xTMT6plex [N-Term]; 1xPhospho [S6(100)]	Q12756-2	Q12756-2 1xPhospho [S428(100)]	Isoform 2 of Kinesin-like protein KIF1A OS=Homo sapiens GN=KIF1A	0.983	0.932	0.876	1.072	0.952	1.058	0.975	1.01	0.82	0.962	1.286	1.083	0.803	1.286	0.77	0.945	0.787	0.782	1.225	1.038	1.658	0.443	1.01	0.612	0.572	0.858	0.807	0.558	2.294	0.944	High	0.0001505	0.0008784	0.75	3.56
[R].AASVSSLHER.[I]	1xTMT6plex [N-Term]; 2xPhospho [S3(98.8); S6(100)]	Q12756-2	Q12756-2 2xPhospho [S425(98.8); S428(100)]	Isoform 2 of Kinesin-like protein KIF1A OS=Homo sapiens GN=KIF1A	NA	NA	NA	NA	NA	NA	NA	NA	NA	NA	1.39	1.066	1.036	1.429	0.988	1.169	1.175	1.071	1.068	1.101	1.16	1.019	1.137	1.024	1.145	1.162	1.031	1.07	1.244	0.896	High	0.0005194	0.003055	0.486	2.99
[K].AASWLFK.[N]	1xTMT6plex [K7]; 1xTMT6plex [N-Term]; 1xPhospho [S3(100)]	Q5THJ4	Q5THJ4 1xPhospho [S2671(100)]	Vacuolar protein sorting-associated protein 13D OS=Homo sapiens GN=VPS13D PE=1 SV=2	NA	NA	NA	NA	NA	NA	NA	NA	NA	NA	1.16	0.992	1.306	0.909	0.472	0.877	0.882	1.225	0.773	0.925	1.312	1.081	0.8	1.048	0.807	0.975	0.973	1.078	0.769	0.97	High	0.001203	0.01452	0.284	2.8
[R].AATAARPPAPPPAPQPPSPTPSPPRPTLAR.[E]	1xTMT6plex [N-Term]; 1xPhospho [S22(97.7)]	Q96B36	Q96B36 1xPhospho [S92(97.7)]	Proline-rich AKT1 substrate 1 OS=Homo sapiens GN=AKT1S1 PE=1 SV=1	NA	NA	NA	NA	NA	NA	NA	NA	NA	NA	1.245	0.956	1.435	0.81	1.038	0.999	1.02	1.172	0.938	1.051	0.935	1.001	0.952	1.184	1.105	0.954	1.012	1.109	0.84	1.019	High	1.958e-05	1.077e-05	1.631	7
[R].AATAARPPAPPPAPQPPSPTPSPPRPTLAR.[E]	1xDeamidated [Q15]; 1xTMT6plex [N-Term]; 1xPhospho [S22(95.8)]	Q96B36	Q96B36 1xPhospho [S92(95.8)]	Proline-rich AKT1 substrate 1 OS=Homo sapiens GN=AKT1S1 PE=1 SV=1	NA	NA	NA	NA	NA	NA	NA	NA	NA	NA	NA	NA	NA	NA	NA	NA	NA	NA	NA	NA	0.89	0.953	0.841	1.12	0.983	0.932	0.908	1.042	0.756	0.935	High	4.331e-05	5.823e-05	1.363	6.26
[R].AATAARPPAPPPAPQPPSPTPSPPRPTLAR.[E]	1xTMT6plex [N-Term]; 2xPhospho [S18(99.9); S22(99.8)]	Q96B36	Q96B36 2xPhospho [S88(99.9); S92(99.8)]	Proline-rich AKT1 substrate 1 OS=Homo sapiens GN=AKT1S1 PE=1 SV=1	1.142	0.837	0.774	1.093	1.324	0.839	0.902	0.922	1.252	1.081	0.871	0.92	1.22	0.955	0.923	0.841	0.96	1.064	1.01	0.932	0.856	1.115	1.027	1.274	1.008	0.969	1.006	1.383	0.996	1.067	High	2.398e-05	1.342e-07	1.968	5.78
[R].AATAARPPAPPPAPQPPSPTPSPPRPTLAR.[E]	1xDeamidated [Q15]; 1xTMT6plex [N-Term]; 2xPhospho [S18(100); T27(97.2)]	Q96B36	Q96B36 2xPhospho [S88(100); T97(97.2)]	Proline-rich AKT1 substrate 1 OS=Homo sapiens GN=AKT1S1 PE=1 SV=1	0.794	0.85	0.828	0.924	0.878	0.979	0.876	0.657	0.934	0.941	1.1	0.932	1.222	0.968	1.009	0.962	1.07	1.116	0.946	0.986	0.647	0.864	0.807	1.212	0.875	0.839	0.861	1.182	0.914	0.988	High	2.398e-05	1.735e-06	1.59	5.26
[K].AATEALGEKSPDSATVSGYDIMK.[S]	2xTMT6plex [K9; K23]; 1xTMT6plex [N-Term]; 1xPhospho [S10(100)]	Q6WCQ1; H0Y2S9	Q6WCQ1 1xPhospho [S977(100)]; H0Y2S9 1xPhospho [S1733(100)]	Myosin phosphatase Rho-interacting protein OS=Homo sapiens GN=MPRIP PE=1 SV=3;Myosin phosphatase Rho-interacting protein (Fragment) OS=Homo sapiens GN=MPRIP PE=1 SV=3	0.661	0.932	0.857	0.873	0.909	0.879	0.611	0.898	0.855	0.895	NA	NA	NA	NA	NA	NA	NA	NA	NA	NA	1.169	1.206	1.042	1.203	1.024	0.979	1.058	1.161	0.934	1.024	High	2.898e-05	1.259e-06	2.487	7.02
[K].AATEALGEKSPDSATVSGYDIMK.[S]	1xOxidation [M22]; 2xTMT6plex [K9; K23]; 1xTMT6plex [N-Term]; 1xPhospho [S/T/Y]	Q6WCQ1; H0Y2S9		Myosin phosphatase Rho-interacting protein OS=Homo sapiens GN=MPRIP PE=1 SV=3;Myosin phosphatase Rho-interacting protein (Fragment) OS=Homo sapiens GN=MPRIP PE=1 SV=3	NA	NA	NA	NA	NA	NA	NA	NA	NA	NA	0.657	1.329	1.364	1.019	1.491	1.344	0.86	0.851	1.355	1.545	1.082	1.228	1.129	1.261	1.281	1.034	1.079	1.242	1.081	1.219	High	4.331e-05	0.0001082	1.185	4.74
[K].AATEEENSHGQANGLLNAPSLGSPIR.[V]	1xTMT6plex [N-Term]; 1xPhospho [S8(100)]	Q8IWY7	Q8IWY7 1xPhospho [S812(100)]	Tau-tubulin kinase OS=Homo sapiens GN=TTBK2 PE=1 SV=1	NA	NA	NA	NA	NA	NA	NA	NA	NA	NA	NA	NA	NA	NA	NA	NA	NA	NA	NA	NA	0.88	1.105	0.812	1.022	0.833	0.944	0.856	2.561	0.987	1.026	High	2.898e-05	4.019e-06	2.161	5.64
[K].AATEEENSHGQANGLLNAPSLGSPIR.[V]	1xDeamidated [N]; 1xTMT6plex [N-Term]; 1xPhospho [S23(100)]	Q8IWY7	Q8IWY7 1xPhospho [S827(100)]	Tau-tubulin kinase OS=Homo sapiens GN=TTBK2 PE=1 SV=1	NA	NA	NA	NA	NA	NA	NA	NA	NA	NA	1.112	1.09	1.051	0.933	0.915	0.915	0.987	0.839	1.371	0.948	0.88	0.838	1.075	0.637	0.857	0.999	1.285	0.631	0.922	0.961	High	1.958e-05	3.223e-06	1.867	5.6
[K].AATEVSK.[E]	1xTMT6plex [K7]; 1xTMT6plex [N-Term]	Q02952		A-kinase anchor protein 12 OS=Homo sapiens GN=AKAP12 PE=1 SV=4	NA	NA	NA	NA	NA	NA	NA	NA	NA	NA	1.107	0.997	1.185	0.761	1.243	0.813	0.853	1.304	0.933	1.082	NA	NA	NA	NA	NA	NA	NA	NA	NA	NA	High	0.000365	0.002275	0.574	3.11
[K].AATGEEVPR.[T]	1xTMT6plex [N-Term]	O15294		UDP-N-acetylglucosamine--peptide N-acetylglucosaminyltransferase 110 kDa subunit OS=Homo sapiens GN=OGT PE=1 SV=3	NA	NA	NA	NA	NA	NA	NA	NA	NA	NA	1.685	0.913	0.988	1.006	1.083	1.233	1.062	0.833	1.008	1.167	NA	NA	NA	NA	NA	NA	NA	NA	NA	NA	High	0.0001216	0.0004666	0.873	3.36
[K].AATGEEVSAEDLGGADLHCR.[K]	1xCarbamidomethyl [C19]; 1xTMT6plex [N-Term]	Q9HCC0		Methylcrotonoyl-CoA carboxylase beta chain, mitochondrial OS=Homo sapiens GN=MCCC2 PE=1 SV=1	NA	NA	NA	NA	NA	NA	NA	NA	NA	NA	1.015	1.128	1.209	0.839	1.021	0.951	1.01	1.005	1.104	1.084	NA	NA	NA	NA	NA	NA	NA	NA	NA	NA	High	1.958e-05	2.874e-08	2.793	5.85
[R].AATHIPAAGDSK.[S]	1xTMT6plex [K12]; 1xTMT6plex [N-Term]; 1xPhospho [S11(100)]	Q9HCM4	Q9HCM4 1xPhospho [S39(100)]	Band 4.1-like protein 5 OS=Homo sapiens GN=EPB41L5 PE=1 SV=3	1.231	1.084	0.788	0.727	1.008	1.188	1.115	1.63	0.841	1.337	NA	NA	NA	NA	NA	NA	NA	NA	NA	NA	0.74	1.017	0.891	0.927	0.897	0.976	0.665	3.499	0.945	1.55	High	4.331e-05	0.000112	1.176	3.74
[R].AATLGGGGGGLRESR.[R]	1xTMT6plex [N-Term]; 1xPhospho [S14(100)]	F8WEA4	F8WEA4 1xPhospho [S78(100)]	Potassium voltage-gated channel subfamily KQT member 5 OS=Homo sapiens GN=KCNQ5 PE=1 SV=1	NA	NA	NA	NA	NA	NA	NA	NA	NA	NA	1.178	1.125	0.803	1.382	0.931	1.49	0.933	0.72	1.549	1.148	1.942	0.874	0.884	0.636	0.812	1.13	1.077	0.943	1.005	0.991	High	1.958e-05	2.772e-05	1.444	4.96
[R].AATIIEER.[S]	1xTMT6plex [N-Term]	Q02952		A-kinase anchor protein 12 OS=Homo sapiens GN=AKAP12 PE=1 SV=4	NA	NA	NA	NA	NA	NA	NA	NA	NA	NA	0.949	1.1	1.084	1.345	1.05	1.073	0.896	0.915	1.077	1.067	NA	NA	NA	NA	NA	NA	NA	NA	NA	NA	High	0.000137	0.0007356	0.784	2.61
[R].AATITATSPGALWGLDR.[V]	1xTMT6plex [N-Term]	P31323		cAMP-dependent protein kinase type II-beta regulatory subunit OS=Homo sapiens GN=PRKAR2B PE=1 SV=3	NA	NA	NA	NA	NA	NA	NA	NA	NA	NA	1.03	0.913	0.909	0.743	1.066	1.029	0.98	0.968	0.799	1.06	NA	NA	NA	NA	NA	NA	NA	NA	NA	NA	High	1.958e-05	2.178e-05	1.492	4.46
[R].AATITATSPGALWGLDR.[V]	1xTMT6plex [N-Term]; 1xPhospho [T3(100)]	P31323	P31323 1xPhospho [T235(100)]	cAMP-dependent protein kinase type II-beta regulatory subunit OS=Homo sapiens GN=PRKAR2B PE=1 SV=3	NA	NA	NA	NA	NA	NA	NA	NA	NA	NA	1.754	1.015	1.183	0.963	1.04	1.144	0.975	1.014	1.106	1.08	1.319	0.968	1.046	0.857	0.929	0.982	1.027	0.912	1.107	1.031	High	2.898e-05	2.152e-05	1.68	5.48
[R].AATITGTLSRISLNDDEEEK.[G]	1xTMT6plex [K20]; 1xTMT6plex [N-Term]; 1xPhospho [S12(100)]	O60242	O60242 1xPhospho [S1220(100)]	Brain-specific angiogenesis inhibitor 3 OS=Homo sapiens GN=BAI3 PE=1 SV=2	NA	NA	NA	NA	NA	NA	NA	NA	NA	NA	1.044	0.869	0.783	0.759	1.271	1.273	1.052	0.952	0.84	0.983	1.086	0.743	1.103	0.804	1.149	0.957	1.069	0.895	0.782	1.046	High	1.958e-05	2.488e-06	1.918	6.48
[R].AATITGTLSRISLNDDEEEK.[G]	1xDeamidated [N14]; 1xTMT6plex [K20]; 1xTMT6plex [N-Term]; 1xPhospho [S12(100)]	O60242	O60242 1xPhospho [S1220(100)]	Brain-specific angiogenesis inhibitor 3 OS=Homo sapiens GN=BAI3 PE=1 SV=2	NA	NA	NA	NA	NA	NA	NA	NA	NA	NA	NA	NA	NA	NA	NA	NA	NA	NA	NA	NA	1.011	0.98	1.084	1.113	1.392	0.97	1.272	0.939	0.867	1.025	High	4.331e-05	7.845e-05	1.272	3.4
[K].AATITPFR.[K]	1xTMT6plex [N-Term]	Q13423		NAD(P) transhydrogenase, mitochondrial OS=Homo sapiens GN=NNT PE=1 SV=3	0.901	1.034	0.989	1.075	1.044	1.302	0.697	1.026	1.223	1.083	NA	NA	NA	NA	NA	NA	NA	NA	NA	NA	0.851	1.092	0.697	1.034	0.883	1.065	0.929	0.977	0.717	0.938	High	7.223e-05	0.0003151	0.945	2.89
[R].AATIVLQSYLR.[G]	1xTMT6plex [N-Term]; 1xPhospho [T3(100)]	A0A087WY00	A0A087WY00 1xPhospho [T841(100)]	Unconventional myosin-Va OS=Homo sapiens GN=MYO5A PE=1 SV=1	NA	NA	NA	NA	NA	NA	NA	NA	NA	NA	NA	NA	NA	NA	NA	NA	NA	NA	NA	NA	1.541	0.833	0.757	0.903	0.833	0.865	1.075	1.052	0.884	0.926	High	6.299e-05	0.0002308	1.01	3.5
[R].AATLYSQYTSK.[N]	1xDeamidated [Q7]; 1xTMT6plex [K11]; 1xTMT6plex [N-Term]; 1xPhospho [S6(99.9)]	A0A087WZP7	A0A087WZP7 1xPhospho [S1687(99.9)]	Myotubularin-related protein 13 OS=Homo sapiens GN=SBF2 PE=1 SV=1	NA	NA	NA	NA	NA	NA	NA	NA	NA	NA	0.798	1.124	1.004	0.996	0.882	0.841	0.862	0.949	1.123	0.861	NA	NA	NA	NA	NA	NA	NA	NA	NA	NA	High	0.001997	0.02568	0.226	2.34
[R].AATPLPSLR.[V]	1xTMT6plex [N-Term]; 1xPhospho [T3(100)]	Q9Y3Q8	Q9Y3Q8 1xPhospho [T211(100)]	TSC22 domain family protein 4 OS=Homo sapiens GN=TSC22D4 PE=1 SV=2	NA	NA	NA	NA	NA	NA	NA	NA	NA	NA	0.827	0.816	0.753	1.132	0.645	1.162	1.269	0.902	0.684	0.941	1.11	0.999	1.38	1.026	1.083	1.041	0.99	1.068	1.407	1.04	High	0.0004603	0.002667	0.546	3.16
[R].AATSEEPTGFSVDSNLLGSLSPK.[T]	1xTMT6plex [K23]; 1xTMT6plex [N-Term]; 1xPhospho [S21(98.5)]	Q96PE2	Q96PE2 1xPhospho [S764(98.5)]	Rho guanine nucleotide exchange factor 17 OS=Homo sapiens GN=ARHGEF17 PE=1 SV=1	NA	NA	NA	NA	NA	NA	NA	NA	NA	NA	0.834	1.033	0.992	1.231	1.008	1.323	1.031	0.822	1.084	1.004	NA	NA	NA	NA	NA	NA	NA	NA	NA	NA	High	3.19e-05	7.82e-05	1.237	4.14
[R].AATSPALFNR.[C]	1xTMT6plex [N-Term]	Q14204		Cytoplasmic dynein 1 heavy chain 1 OS=Homo sapiens GN=DYNC1H1 PE=1 SV=5	NA	NA	NA	NA	NA	NA	NA	NA	NA	NA	1.415	0.885	1.161	0.692	1.073	0.782	0.979	1.243	0.87	1.045	NA	NA	NA	NA	NA	NA	NA	NA	NA	NA	High	1.958e-05	1.934e-05	1.515	4.02
[R].AATSPALFNR.[C]	1xTMT6plex [N-Term]; 1xPhospho [T/S]	Q14204		Cytoplasmic dynein 1 heavy chain 1 OS=Homo sapiens GN=DYNC1H1 PE=1 SV=5	0.923	1.121	1.473	0.973	1.018	1.425	1.065	1.422	1.117	1.076	NA	NA	NA	NA	NA	NA	NA	NA	NA	NA	NA	NA	NA	NA	NA	NA	NA	NA	NA	NA	High	0.0008387	0.007064	0.36	2.71
[R].AATSRYTLNFEAAQK.[A]	1xTMT6plex [K15]; 1xTMT6plex [N-Term]; 1xPhospho [S/T/Y]	P13611; P13611-2		Versican core protein OS=Homo sapiens GN=VCAN PE=1 SV=3;Isoform V1 of Versican core protein OS=Homo sapiens GN=VCAN	NA	NA	NA	NA	NA	NA	NA	NA	NA	NA	NA	NA	NA	NA	NA	NA	NA	NA	NA	NA	0.929	0.905	1.128	0.921	0.936	0.873	0.958	1.168	1.141	0.883	High	0.0001018	0.0005869	0.821	3.49
[K].AATTATPAATTSPK.[E]	1xTMT6plex [K14]; 1xTMT6plex [N-Term]; 1xPhospho [S12(100)]	A0A087X055	A0A087X055 1xPhospho [S191(100)]	Ras-responsive element-binding protein 1 OS=Homo sapiens GN=RREB1 PE=1 SV=1	0.879	1.051	1.061	0.908	1.003	1.092	1.048	0.954	1.125	0.776	1.172	0.975	1.13	1.082	1.047	1.068	1.061	1.034	0.858	0.94	1.053	1.151	1.178	0.766	1.008	0.988	0.927	0.811	1.101	0.806	High	3.931e-05	0.0001018	0.985	2.4
[K].AATTEPETTQPEGVVVNGR.[E]	1xDeamidated [N17]; 1xTMT6plex [N-Term]	P35612		Beta-adducin OS=Homo sapiens GN=ADD2 PE=1 SV=3	NA	NA	NA	NA	NA	NA	NA	NA	NA	NA	0.995	0.951	1.008	0.977	1.095	0.956	1.394	1.141	0.997	0.958	NA	NA	NA	NA	NA	NA	NA	NA	NA	NA	High	1.958e-05	9.344e-07	2.11	5.24
[K].AATTEPETTQPEGVVVNGREEEQTAEEILSK.[G]	1xDeamidated [Q/N]; 1xTMT6plex [K31]; 1xTMT6plex [N-Term]	P35612		Beta-adducin OS=Homo sapiens GN=ADD2 PE=1 SV=3	1.699	0.712	1.018	1.316	1.001	1.437	1.103	0.769	1.548	1.059	1.185	0.945	1.324	0.735	1.21	0.936	0.881	0.714	0.943	1.006	1.143	1.238	1.03	1.426	1.403	1.377	1.31	1.463	0.901	1.349	High	1.958e-05	1.811e-07	2.432	5.68
[K].AATTEPETTQPEGVVVNGREEEQTAEEILSK.[G]	2xDeamidated [Q10; N17]; 1xTMT6plex [K31]; 1xTMT6plex [N-Term]	P35612		Beta-adducin OS=Homo sapiens GN=ADD2 PE=1 SV=3	NA	NA	NA	NA	NA	NA	NA	NA	NA	NA	1.058	0.976	1.32	0.77	1.187	0.985	1.004	0.869	0.994	1.045	0.845	1.136	0.893	1.056	1.003	1.02	1.027	0.831	0.744	0.937	High	1.958e-05	1.355e-05	1.585	4.21
[K].AATTEPTEVEEVVPALEPTETLLSEK.[E]	1xTMT6plex [K26]; 1xTMT6plex [N-Term]	Q9BXK5		Bcl-2-like protein 13 OS=Homo sapiens GN=BCL2L13 PE=1 SV=1	NA	NA	NA	NA	NA	NA	NA	NA	NA	NA	0.628	0.871	1.054	0.58	1.111	0.793	0.778	1.086	0.921	0.953	NA	NA	NA	NA	NA	NA	NA	NA	NA	NA	High	1.958e-05	2.267e-08	2.839	6.12
[K].AATTPTATYNSDRDNSFLQVHNCIQK.[E]	1xCarbamidomethyl [C23]; 1xDeamidated [N22]; 1xTMT6plex [K26]; 1xTMT6plex [N-Term]; 1xPhospho [T/S/Y]	Q9Y698		Voltage-dependent calcium channel gamma-2 subunit OS=Homo sapiens GN=CACNG2 PE=1 SV=1	NA	NA	NA	NA	NA	NA	NA	NA	NA	NA	NA	NA	NA	NA	NA	NA	NA	NA	NA	NA	NA	NA	NA	NA	NA	NA	NA	NA	NA	NA	High	0.001153	0.01353	0.291	2.65
[K].AATTPTATYNSDRDNSFLQVHNCIQK.[E]	1xCarbamidomethyl [C23]; 2xDeamidated [N15; N22]; 1xTMT6plex [K26]; 1xTMT6plex [N-Term]; 1xPhospho [T8(96.6)]	Q9Y698	Q9Y698 1xPhospho [T287(96.6)]	Voltage-dependent calcium channel gamma-2 subunit OS=Homo sapiens GN=CACNG2 PE=1 SV=1	NA	NA	NA	NA	NA	NA	NA	NA	NA	NA	NA	NA	NA	NA	NA	NA	NA	NA	NA	NA	1.068	1.01	1.399	1.533	1.743	1.206	1.733	1.522	1.034	1.052	High	0.0002472	0.001409	0.653	3.74
[K].AATTPTATYNSDRDNSFLQVHNCIQK.[E]	1xCarbamidomethyl [C23]; 3xDeamidated [N10; N15; N22]; 1xTMT6plex [K26]; 1xTMT6plex [N-Term]; 1xPhospho [S11(97.7)]	Q9Y698	Q9Y698 1xPhospho [S290(97.7)]	Voltage-dependent calcium channel gamma-2 subunit OS=Homo sapiens GN=CACNG2 PE=1 SV=1	1.368	1.104	1.312	1.104	1.483	1.309	1.276	1.182	1.153	1.289	0.483	0.935	1.415	0.902	1.681	1.047	0.957	1.31	1.081	1.046	NA	NA	NA	NA	NA	NA	NA	NA	NA	NA	High	5.789e-05	0.000152	1.102	4.69
[K].AATTPTRKSSSSEDSSSDEEEEQK.[K]	2xTMT6plex [K8; K24]; 1xTMT6plex [N-Term]; 2xPhospho [S9(97); S10(97)]	A0A0A0MRM9	A0A0A0MRM9 2xPhospho [S273(97); S274(97)]	Nucleolar and coiled-body phosphoprotein 1 (Fragment) OS=Homo sapiens GN=NOLC1 PE=1 SV=1	1.18	0.346	0.618	0.347	0.339	0.99	0.986	2.387	0.248	1.034	0.481	1.609	0.558	2.124	0.769	1.255	1.736	1.188	1.482	1.206	1.117	0.687	1.563	0.829	0.501	1.47	0.732	0.517	1.582	0.994	High	2.398e-05	1.429e-05	1.278	5.03
[K].AATTPTRKSSSSEDSSSDEEEEQK.[K]	2xTMT6plex [K8; K24]; 1xTMT6plex [N-Term]; 3xPhospho [S/T]	A0A0A0MRM9		Nucleolar and coiled-body phosphoprotein 1 (Fragment) OS=Homo sapiens GN=NOLC1 PE=1 SV=1	1.513	0.664	1.3	0.626	0.761	1.571	0.833	1.536	1.013	0.939	NA	NA	NA	NA	NA	NA	NA	NA	NA	NA	NA	NA	NA	NA	NA	NA	NA	NA	NA	NA	High	9.729e-05	0.0005663	0.724	2.81
[R].AATVGSLAGQPLQER.[A]	1xTMT6plex [N-Term]; 1xPhospho [S6(100)]	P02649	P02649 1xPhospho [S215(100)]	Apolipoprotein E OS=Homo sapiens OX=9606 GN=APOE PE=1 SV=1	NA	NA	NA	NA	NA	NA	NA	NA	NA	NA	1.427	1.403	1.238	1.329	1.208	1.22	1.487	1.375	1.278	1.262	NA	NA	NA	NA	NA	NA	NA	NA	NA	NA	High	0.0001505	0.000827	0.762	3.5
[R].AATVGYGILR.[E]	1xTMT6plex [N-Term]; 1xPhospho [Y6(100)]	Q7L266	Q7L266 1xPhospho [Y35(100)]	Isoaspartyl peptidase/L-asparaginase OS=Homo sapiens GN=ASRGL1 PE=1 SV=2	NA	NA	NA	NA	NA	NA	NA	NA	NA	NA	1.405	0.891	1.046	0.954	1.026	1.007	1.075	1.164	0.932	1.052	0.767	0.892	0.854	1.045	1.153	1.131	0.959	0.892	1.101	0.949	High	1.958e-05	1.459e-05	1.571	4.28
[R].AAVAAGGAGGGGEGSTDGGMSPSHPLGILTDR.[D]	1xTMT6plex [N-Term]; 1xPhospho [S21(100)]	Q6ZSY5	Q6ZSY5 1xPhospho [S521(100)]	Protein phosphatase 1 regulatory subunit 3F OS=Homo sapiens GN=PPP1R3F PE=1 SV=3	NA	NA	NA	NA	NA	NA	NA	NA	NA	NA	1.074	0.924	0.954	0.996	0.916	0.942	1.037	0.987	1.038	1.056	1.116	0.9	0.939	0.874	1.034	0.948	1.297	0.866	1.256	1.047	High	1.958e-05	2.552e-08	2.816	5.65
[R].AAVAAGGAGGGGEGSTDGGMSPSHPLGILTDR.[D]	1xOxidation [M20]; 1xTMT6plex [N-Term]; 1xPhospho [S21(100)]	Q6ZSY5	Q6ZSY5 1xPhospho [S521(100)]	Protein phosphatase 1 regulatory subunit 3F OS=Homo sapiens GN=PPP1R3F PE=1 SV=3	1.643	1.675	1.131	1.212	1.794	1.643	2.136	1.593	1.907	1.708	NA	NA	NA	NA	NA	NA	NA	NA	NA	NA	1.032	1.048	1.092	0.804	0.983	0.845	1.273	0.787	1.125	1.11	High	2.898e-05	7.116e-07	2.647	6.68
[R].AAVAASSSS.[-]	1xTMT6plex [N-Term]; 1xPhospho [S8(98.5)]	P61927	P61927 1xPhospho [S96(98.5)]	60S ribosomal protein L37 OS=Homo sapiens GN=RPL37 PE=1 SV=2	1.001	0.959	1.208	1.023	1.05	1.151	1.027	1.123	1.182	1.086	0.839	0.841	1.477	0.631	1.224	0.874	0.699	1.15	0.681	0.802	NA	NA	NA	NA	NA	NA	NA	NA	NA	NA	High	0.0006623	0.004335	0.462	2.45
[R].AAVAGEDGR.[M]	1xTMT6plex [N-Term]	B4DY08; G3V4C1		Heterogeneous nuclear ribonucleoproteins C1/C2 OS=Homo sapiens GN=HNRNPC PE=1 SV=1;Heterogeneous nuclear ribonucleoproteins C1/C2 OS=Homo sapiens GN=HNRNPC PE=1 SV=1	1.198	0.948	1.121	0.955	1.292	1.269	0.939	1.077	1.164	0.972	0.745	0.888	1.082	0.818	1.177	0.852	0.955	0.985	0.804	0.976	0.852	1.056	0.955	1.038	1.004	0.972	0.948	1.062	1.027	0.973	High	2.398e-05	2.643e-05	1.187	3.35
[R].AAVAIQSQFR.[K]	1xTMT6plex [N-Term]; 1xPhospho [S7(100)]	P48539	P48539 1xPhospho [S48(100)]	Purkinje cell protein 4 OS=Homo sapiens GN=PCP4 PE=1 SV=3	1.208	0.844	1.121	1.022	0.938	1.017	0.898	0.623	1.554	0.956	NA	NA	NA	NA	NA	NA	NA	NA	NA	NA	NA	NA	NA	NA	NA	NA	NA	NA	NA	NA	High	0.002052	0.01795	0.23	2.02
[R].AAVAIQSQFRK.[F]	1xTMT6plex [K11]; 1xTMT6plex [N-Term]; 1xPhospho [S7(100)]	P48539	P48539 1xPhospho [S48(100)]	Purkinje cell protein 4 OS=Homo sapiens GN=PCP4 PE=1 SV=3	NA	NA	NA	NA	NA	NA	NA	NA	NA	NA	0.436	0.602	1.665	0.365	1.228	1.035	0.359	0.457	0.666	1.098	1.056	2.407	0.714	1.368	1.183	1.184	1.787	2.159	0.459	1.025	High	0.0001269	0.0008361	0.755	3.3
[K].AAVAQASR.[D]	1xTMT6plex [N-Term]	Q92614		Unconventional myosin-XVIIIa OS=Homo sapiens GN=MYO18A PE=1 SV=3	NA	NA	NA	NA	NA	NA	NA	NA	NA	NA	1.435	0.918	1.224	0.756	0.989	0.838	1.067	1.112	1.031	1.185	NA	NA	NA	NA	NA	NA	NA	NA	NA	NA	High	0.0003574	0.002229	0.578	2.08
[K].AAVAWEAGKPLSIEEIEVAPPK.[A]	2xTMT6plex [K9; K22]; 1xTMT6plex [N-Term]; 1xPhospho [S12(100)]	P11766	P11766 1xPhospho [S21(100)]	Alcohol dehydrogenase class-3 OS=Homo sapiens GN=ADH5 PE=1 SV=4	NA	NA	NA	NA	NA	NA	NA	NA	NA	NA	1.343	0.839	0.948	0.96	0.944	0.959	1.097	1.018	0.846	1.026	NA	NA	NA	NA	NA	NA	NA	NA	NA	NA	High	1.958e-05	1.747e-06	1.987	6.12
[R].AAVDAGFVPNDMQVGQTGK.[I]	1xTMT6plex [K19]; 1xTMT6plex [N-Term]	H0YK49		Electron transfer flavoprotein subunit alpha, mitochondrial OS=Homo sapiens GN=ETFA PE=1 SV=1	NA	NA	NA	NA	NA	NA	NA	NA	NA	NA	NA	NA	NA	NA	NA	NA	NA	NA	NA	NA	0.829	1.166	0.885	1.009	0.926	1.223	0.982	0.933	0.728	0.969	High	2.898e-05	3.282e-06	2.218	4.74
[K].AAVEALQSQALHATSQQPLR.[K]	1xTMT6plex [N-Term]; 1xPhospho [S15(98.7)]	Q92599	Q92599 1xPhospho [S417(98.7)]	Septin-8 OS=Homo sapiens GN=SEPT8 PE=1 SV=4	NA	NA	NA	NA	NA	NA	NA	NA	NA	NA	NA	NA	NA	NA	NA	NA	NA	NA	NA	NA	0.907	1.252	1.063	1.115	1.011	1.349	0.865	1.122	1.086	1.154	High	2.898e-05	9.795e-06	1.909	5.18
[K].AAVEALQSQALHATSQQPLRK.[D]	1xTMT6plex [K21]; 1xTMT6plex [N-Term]; 1xPhospho [S15(98.7)]	Q92599	Q92599 1xPhospho [S417(98.7)]	Septin-8 OS=Homo sapiens GN=SEPT8 PE=1 SV=4	0.785	1.046	0.758	1.228	0.994	0.73	0.868	1.075	0.794	1.052	NA	NA	NA	NA	NA	NA	NA	NA	NA	NA	NA	NA	NA	NA	NA	NA	NA	NA	NA	NA	High	2.398e-05	4.829e-09	2.46	7.09
[R].AAVEDINPADDPNNQGEDEFEEAEQVREENLPDENEEQK.[Q]	1xTMT6plex [K39]; 1xTMT6plex [N-Term]	O00461		Golgi integral membrane protein 4 OS=Homo sapiens GN=GOLIM4 PE=1 SV=1	1.007	0.709	1.071	0.924	0.929	0.937	0.637	0.633	1.31	0.732	1.355	0.797	1.382	1.219	1.17	1.005	0.984	0.955	0.983	0.924	1.246	1.351	1.142	1.272	1.21	0.961	1.089	1.077	1.187	1.365	High	1.958e-05	4.394e-07	2.258	5.65
[R].AAVEDINPADDPNNQGEDEFEEAEQVREENLPDENEEQK.[Q]	1xDeamidated [Q15]; 1xTMT6plex [K39]; 1xTMT6plex [N-Term]	O00461		Golgi integral membrane protein 4 OS=Homo sapiens GN=GOLIM4 PE=1 SV=1	NA	NA	NA	NA	NA	NA	NA	NA	NA	NA	1.18	0.777	1.386	1.088	1.16	0.99	0.99	1.039	0.844	0.975	0.838	1.253	1.072	1.185	0.961	1.023	0.885	0.942	0.812	0.974	High	3.19e-05	8.924e-05	1.21	4.74
[R].AAVEDINPADDPNNQGEDEFEEAEQVREENLPDENEEQK.[Q]	2xDeamidated [Q15; Q25]; 1xTMT6plex [K39]; 1xTMT6plex [N-Term]	O00461		Golgi integral membrane protein 4 OS=Homo sapiens GN=GOLIM4 PE=1 SV=1	NA	NA	NA	NA	NA	NA	NA	NA	NA	NA	NA	NA	NA	NA	NA	NA	NA	NA	NA	NA	NA	NA	NA	NA	NA	NA	NA	NA	NA	NA	High	2.398e-05	3.557e-08	2.165	5.24
[R].AAVEEGIVLGGGCALLR.[C]	1xCarbamidomethyl [C13]; 1xTMT6plex [N-Term]	P10809		60 kDa heat shock protein, mitochondrial OS=Homo sapiens GN=HSPD1 PE=1 SV=2	NA	NA	NA	NA	NA	NA	NA	NA	NA	NA	NA	NA	NA	NA	NA	NA	NA	NA	NA	NA	1.144	1.059	1.019	1.369	1.208	1.128	1.34	1.102	1.004	0.965	High	2.898e-05	7.711e-06	1.977	5
[R].AAVEELLERAESVER.[L]	1xTMT6plex [N-Term]; 1xPhospho [S12(100)]	Q15814	Q15814 1xPhospho [S80(100)]	Tubulin-specific chaperone C OS=Homo sapiens GN=TBCC PE=1 SV=2	NA	NA	NA	NA	NA	NA	NA	NA	NA	NA	1.932	1.046	1.037	1.113	1.039	1.022	1.109	1.076	1.188	1.059	NA	NA	NA	NA	NA	NA	NA	NA	NA	NA	High	8.462e-05	0.0002974	0.964	3.49
[K].AAVEQEK.[R]	1xTMT6plex [K7]; 1xTMT6plex [N-Term]	Q15075		Early endosome antigen 1 OS=Homo sapiens GN=EEA1 PE=1 SV=2	NA	NA	NA	NA	NA	NA	NA	NA	NA	NA	NA	NA	NA	NA	NA	NA	NA	NA	NA	NA	0.947	1.209	0.988	1	0.981	1.039	0.966	1.218	0.819	0.96	High	0.0001018	0.0006603	0.799	2.67
[K].AAVESDTEFWDK.[M]	1xTMT6plex [K12]; 1xTMT6plex [N-Term]	Q8IYB4		PEX5-related protein OS=Homo sapiens GN=PEX5L PE=1 SV=2	1.214	0.929	1.206	1.064	1.266	1.654	0.981	1.22	1.293	1.006	1.521	1.231	1.415	0.983	1.172	1.056	1.078	1.281	1.137	1.106	NA	NA	NA	NA	NA	NA	NA	NA	NA	NA	High	4.331e-05	5.611e-05	1.375	4.17
[R].AAVGQESPGGLEAGNAK.[A]	1xTMT6plex [K17]; 1xTMT6plex [N-Term]; 1xPhospho [S7(100)]	Q29RF7	Q29RF7 1xPhospho [S1305(100)]	Sister chromatid cohesion protein PDS5 homolog A OS=Homo sapiens GN=PDS5A PE=1 SV=1	1.362	1.467	1.601	1.272	1.261	0.772	1.187	1.006	1.046	1.013	0.246	0.989	0.931	1.013	1.401	1.025	1.009	0.789	0.849	0.989	0.713	1.184	1.055	0.899	1.098	0.932	0.891	1.129	0.959	1.035	High	2.398e-05	6.86e-09	2.408	6.3
[R].AAVGQESPGGLEAGNAK.[A]	1xDeamidated [N/Q]; 1xTMT6plex [K17]; 1xTMT6plex [N-Term]; 1xPhospho [S7(100)]	Q29RF7	Q29RF7 1xPhospho [S1305(100)]	Sister chromatid cohesion protein PDS5 homolog A OS=Homo sapiens GN=PDS5A PE=1 SV=1	1.433	1.567	1.494	1.299	1.253	0.78	1.228	0.991	0.911	1.18	0.643	1.006	0.87	1.583	1.056	1.23	1.265	0.896	0.961	1.218	NA	NA	NA	NA	NA	NA	NA	NA	NA	NA	High	2.398e-05	1.781e-07	1.927	4.28
[K].AAVHYDRSGR.[S]	1xTMT6plex [N-Term]; 1xPhospho [S8(100)]	E9PB61	E9PB61 1xPhospho [S149(100)]	THO complex subunit 4 OS=Homo sapiens GN=ALYREF PE=1 SV=1	NA	NA	NA	NA	NA	NA	NA	NA	NA	NA	0.731	1.421	1.098	1.188	1.03	0.917	1.192	1.468	1.108	1.306	NA	NA	NA	NA	NA	NA	NA	NA	NA	NA	High	0.0008514	0.006562	0.398	3.28
[K].AAVLSDSEDEEK.[A]	1xTMT6plex [K12]; 1xTMT6plex [N-Term]; 1xPhospho [S5(100)]	Q96ST2	Q96ST2 1xPhospho [S398(100)]	Protein IWS1 homolog OS=Homo sapiens GN=IWS1 PE=1 SV=2	1.25	0.849	1.222	0.961	1.173	1.395	0.839	0.942	1.215	0.963	0.607	0.93	1.594	0.794	1.106	0.736	0.898	1.202	0.826	0.978	0.843	1.378	0.783	1.185	0.773	0.946	0.636	1.374	0.796	0.976	High	2.398e-05	8.021e-06	1.364	4.17
[K].AAVLSDSEDEEK.[A]	1xTMT6plex [K12]; 1xTMT6plex [N-Term]; 2xPhospho [S5(100); S7(100)]	Q96ST2	Q96ST2 2xPhospho [S398(100); S400(100)]	Protein IWS1 homolog OS=Homo sapiens GN=IWS1 PE=1 SV=2	0.73	1.225	1.14	1.186	1.181	1.162	1.511	0.885	1.368	1.071	0.517	0.955	0.833	0.898	1.177	1.089	1.186	0.948	0.784	0.968	0.868	0.902	1.044	0.793	1.151	0.975	1.038	0.888	1.054	0.972	High	2.398e-05	2.818e-05	1.177	3.93
[K].AAVMVHQLSK.[K]	1xTMT6plex [K10]; 1xTMT6plex [N-Term]; 1xPhospho [S9(100)]	P35222	P35222 1xPhospho [S179(100)]	Catenin beta-1 OS=Homo sapiens GN=CTNNB1 PE=1 SV=1	NA	NA	NA	NA	NA	NA	NA	NA	NA	NA	0.709	1.011	0.469	1.698	0.727	1.17	1.659	0.953	2.443	1.076	NA	NA	NA	NA	NA	NA	NA	NA	NA	NA	High	0.0001285	0.0006487	0.808	4.01
[K].AAVNGYSGSDTVGAGFTQAK.[E]	1xDeamidated [N4]; 1xTMT6plex [K20]; 1xTMT6plex [N-Term]	O43301		Heat shock 70 kDa protein 12A OS=Homo sapiens GN=HSPA12A PE=1 SV=2	NA	NA	NA	NA	NA	NA	NA	NA	NA	NA	1.5	0.994	1.29	0.81	1.118	0.897	0.988	1.308	0.957	1.155	1.047	0.925	1.012	1.017	1.054	1.058	0.96	1.086	0.846	1.053	High	1.958e-05	2.741e-07	2.351	5.4
[K].AAVNGYSGSDTVGAGFTQAK.[E]	1xDeamidated [N4]; 1xTMT6plex [K20]; 1xTMT6plex [N-Term]; 1xPhospho [S7(100)]	O43301	O43301 1xPhospho [S267(100)]	Heat shock 70 kDa protein 12A OS=Homo sapiens GN=HSPA12A PE=1 SV=2	0.862	0.93	1.002	1.097	0.893	1.225	0.849	1.248	1.14	0.973	1.33	1.073	0.947	1.096	0.929	0.967	0.989	0.979	1.214	1.006	1.112	1.013	1.051	1.029	1.074	1.139	1.098	1.096	1.018	1.077	High	1.958e-05	1.46e-06	2.023	5.52
[K].AAVNGYSGSDTVGAGFTQAK.[E]	2xDeamidated [N4; Q18]; 1xTMT6plex [K20]; 1xTMT6plex [N-Term]; 1xPhospho [S9(99.8)]	O43301	O43301 1xPhospho [S269(99.8)]	Heat shock 70 kDa protein 12A OS=Homo sapiens GN=HSPA12A PE=1 SV=2	1.104	0.889	0.913	1.345	1.315	1.261	0.96	1.107	1.254	1.034	1.902	1.184	1.271	1.28	1.105	0.951	1.501	1.881	1.178	1.452	NA	NA	NA	NA	NA	NA	NA	NA	NA	NA	High	0.0002816	0.001946	0.542	2.1
[R].AAVNVVDFDDK.[Y]	1xTMT6plex [K11]; 1xTMT6plex [N-Term]	B7Z3H4; Q9UKB1-3		Beta-transducin repeat containing, isoform CRA_b OS=Homo sapiens GN=BTRC PE=1 SV=1;Isoform B of F-box/WD repeat-containing protein 11 OS=Homo sapiens GN=FBXW11	NA	NA	NA	NA	NA	NA	NA	NA	NA	NA	1.355	0.952	1.144	0.918	1.089	0.985	1.204	1.345	0.998	1.144	NA	NA	NA	NA	NA	NA	NA	NA	NA	NA	High	0.0001585	0.001116	0.705	2.86
[K].AAVPAPPPEPEGQDPPAPSQDTS.[-]	1xTMT6plex [N-Term]	H7C5I4		Biorientation of chromosomes in cell division protein 1 (Fragment) OS=Homo sapiens GN=BOD1 PE=1 SV=1	1.028	0.895	0.994	1.161	1.139	0.884	0.899	0.912	1.325	1.08	0.741	0.838	0.943	0.889	1.049	0.984	1.036	1.095	0.896	0.938	0.79	1.1	0.792	1.037	0.925	0.924	1.001	1.213	0.826	1.031	High	8.462e-05	0.0003042	0.96	3.3
[R].AAVPDAVGK.[C]	1xTMT6plex [K9]; 1xTMT6plex [N-Term]	B1AKY9; P05023; P13637		Sodium/potassium-transporting ATPase subunit alpha-2 OS=Homo sapiens GN=ATP1A2 PE=1 SV=1;Sodium/potassium-transporting ATPase subunit alpha-1 OS=Homo sapiens GN=ATP1A1 PE=1 SV=1;Sodium/potassium-transporting ATPase subunit alpha-3 OS=Homo sapiens GN=ATP1A3 PE=1 SV=3	1.136	0.798	1.048	1.047	1.033	1.487	0.816	1.08	1.164	1.03	1.616	0.882	1.164	0.624	0.888	0.801	0.842	1.09	0.801	0.936	0.826	1.102	0.705	0.947	0.879	0.969	0.968	0.959	0.609	0.934	High	2.398e-05	5.622e-06	1.416	3.44
[R].AAVPELSAQPAGSPR.[A]	1xTMT6plex [N-Term]; 1xPhospho [S13(100)]	A6NIX2	A6NIX2 1xPhospho [S88(100)]	Wilms tumor protein 1-interacting protein OS=Homo sapiens GN=WTIP PE=1 SV=3	0.83	0.953	0.887	0.974	1.074	0.836	1.121	0.958	1.11	1.124	0.886	0.996	0.8	1.195	1.164	1.153	1.128	0.851	1.144	0.995	0.796	0.909	1.373	0.954	1.441	1.02	1.116	0.982	1.255	1.161	High	4.331e-05	5.41e-05	1.387	3.67
[R].AAVPSGASTGIYEALELR.[D]	1xTMT6plex [N-Term]	P13929; P09104; P06733		Beta-enolase OS=Homo sapiens GN=ENO3 PE=1 SV=5;Gamma-enolase OS=Homo sapiens GN=ENO2 PE=1 SV=3;Alpha-enolase OS=Homo sapiens GN=ENO1 PE=1 SV=2	1.19	1.061	0.73	0.757	1.203	0.929	1.001	1.092	1.203	0.948	1.029	1.031	0.985	0.908	0.925	0.962	0.965	0.951	1.115	0.965	0.962	1.049	1.02	1.063	1.078	1.053	1.053	1.008	0.995	1.021	High	2.898e-05	5.761e-08	3.351	5.17
[R].AAVPSGASTGIYEALELR.[D]	1xTMT6plex [N-Term]; 1xPhospho [S8(99.3)]	P13929; P09104; P06733	P13929 1xPhospho [S40(99.3)]; P09104 1xPhospho [S40(99.3)]; P06733 1xPhospho [S40(99.3)]	Beta-enolase OS=Homo sapiens GN=ENO3 PE=1 SV=5;Gamma-enolase OS=Homo sapiens GN=ENO2 PE=1 SV=3;Alpha-enolase OS=Homo sapiens GN=ENO1 PE=1 SV=2	0.861	0.777	1.754	0.877	0.853	0.836	1.685	0.847	2.288	1.217	1.092	0.936	1.206	0.861	1.178	1.053	1.009	1.017	0.875	1.046	0.913	1.098	1.045	1.093	1.052	1.057	1.055	1.021	1.008	1.015	High	2.398e-05	2.528e-09	2.556	5
[R].AAVPSGASTGIYEALELRDGDK.[GQ]	1xTMT6plex [K22]; 1xTMT6plex [N-Term]	P13929; P09104		Beta-enolase OS=Homo sapiens GN=ENO3 PE=1 SV=5;Gamma-enolase OS=Homo sapiens GN=ENO2 PE=1 SV=3	NA	NA	NA	NA	NA	NA	NA	NA	NA	NA	1.675	1.08	1.466	1.025	1.284	0.965	1.233	1.379	0.975	1.158	NA	NA	NA	NA	NA	NA	NA	NA	NA	NA	High	1.958e-05	1.293e-08	2.949	6.43
[R].AAVPSGASTGIYEALELRDNDK.[T]	1xTMT6plex [K22]; 1xTMT6plex [N-Term]	P06733		Alpha-enolase OS=Homo sapiens GN=ENO1 PE=1 SV=2	1.232	0.872	1.295	0.959	0.851	1.233	0.923	0.69	1.026	0.974	1.56	0.849	1.393	0.765	1.475	1.067	1.003	1.549	0.421	1.054	1.136	1.177	1.072	1.148	0.989	1.129	0.956	1.255	0.809	0.977	High	1.958e-05	1.713e-09	3.346	6.49
[R].AAVPSGASTGIYEALELRDNDK.[T]	1xDeamidated [N20]; 1xTMT6plex [K22]; 1xTMT6plex [N-Term]	P06733		Alpha-enolase OS=Homo sapiens GN=ENO1 PE=1 SV=2	1.036	0.666	0.958	0.259	0.623	0.958	0.846	0.7	1.181	0.66	2.082	0.512	0.398	0.789	0.526	0.473	1.439	1.818	0.558	1.032	0.856	0.667	0.651	0.502	0.486	1.027	0.626	0.391	0.84	1.029	High	1.958e-05	2.018e-07	2.411	5.95
[R].AAVPSGASTGIYEALELRDNDK.[T]	1xDeamidated [N20]; 1xTMT6plex [K22]; 1xTMT6plex [N-Term]; 1xPhospho [S8(96.7)]	P06733	P06733 1xPhospho [S40(96.7)]	Alpha-enolase OS=Homo sapiens GN=ENO1 PE=1 SV=2	NA	NA	NA	NA	NA	NA	NA	NA	NA	NA	2.028	0.708	0.799	1.017	0.694	0.583	1.911	2.147	0.556	0.942	0.763	0.679	0.967	0.614	0.62	1.062	0.76	0.633	0.852	0.93	High	8.462e-05	0.0003287	0.944	4.57
[K].AAVPSIK.[F]	1xTMT6plex [K7]; 1xTMT6plex [N-Term]	P00558		Phosphoglycerate kinase 1 OS=Homo sapiens GN=PGK1 PE=1 SV=3	1.065	0.922	1.109	1.103	1.029	1.524	0.924	1.17	1.059	0.988	1.23	0.903	1.115	0.665	1.252	0.951	0.832	1.073	0.82	1.083	0.959	1.07	0.87	1.048	1.021	1.078	0.896	1.085	0.842	0.997	High	0.0004598	0.002551	0.522	2.79
[K].AAVPSVNK.[R]	1xTMT6plex [K8]; 1xTMT6plex [N-Term]; 1xPhospho [S5(100)]	Q9NQG1	Q9NQG1 1xPhospho [S72(100)]	Protein MANBAL OS=Homo sapiens GN=MANBAL PE=1 SV=1	NA	NA	NA	NA	NA	NA	NA	NA	NA	NA	0.469	0.784	1.743	0.805	0.681	0.711	0.682	1.505	1.094	1.014	0.333	1.705	0.423	3.4	0.592	0.864	0.356	2.741	0.482	0.973	High	0.002296	0.02966	0.208	2.29
[R].AAVQTNMRDFQTELR.[K]	1xTMT6plex [N-Term]; 2xPhospho [T5(100); T12(100)]	Q9BSL1	Q9BSL1 2xPhospho [T143(100); T150(100)]	Ubiquitin-associated domain-containing protein 1 OS=Homo sapiens GN=UBAC1 PE=1 SV=1	NA	NA	NA	NA	NA	NA	NA	NA	NA	NA	NA	NA	NA	NA	NA	NA	NA	NA	NA	NA	1.185	0.951	0.669	1.375	1.004	1.625	1.383	0.929	0.803	0.767	High	0.00247	0.03324	0.196	2.43
[K].AAVSHWQQQSYLDSGIHSGATTTAPSLSGK.[G]	1xTMT6plex [K30]; 1xTMT6plex [N-Term]; 1xPhospho [S10(100)]	P35222	P35222 1xPhospho [S29(100)]	Catenin beta-1 OS=Homo sapiens GN=CTNNB1 PE=1 SV=1	NA	NA	NA	NA	NA	NA	NA	NA	NA	NA	0.4	1.05	0.29	2.814	0.33	1.211	1.153	0.831	2.27	1.202	0.643	0.452	0.906	1.103	0.729	0.789	0.604	0.553	1.939	1.005	High	1.958e-05	6.841e-07	2.171	7.1
[K].AAVSHWQQQSYLDSGIHSGATTTAPSLSGK.[G]	1xDeamidated [Q9]; 1xTMT6plex [K30]; 1xTMT6plex [N-Term]; 1xPhospho [S10(98)]	P35222	P35222 1xPhospho [S29(98)]	Catenin beta-1 OS=Homo sapiens GN=CTNNB1 PE=1 SV=1	NA	NA	NA	NA	NA	NA	NA	NA	NA	NA	NA	NA	NA	NA	NA	NA	NA	NA	NA	NA	0.635	0.392	0.892	1.111	0.607	0.737	0.595	0.533	1.818	1.027	High	1.958e-05	4.419e-07	2.257	7.31
[K].AAVSHWQQQSYLDSGIHSGATTTAPSLSGK.[G]	2xDeamidated [Q8; Q9]; 1xTMT6plex [K30]; 1xTMT6plex [N-Term]; 1xPhospho [S10(97.7)]	P35222	P35222 1xPhospho [S29(97.7)]	Catenin beta-1 OS=Homo sapiens GN=CTNNB1 PE=1 SV=1	NA	NA	NA	NA	NA	NA	NA	NA	NA	NA	NA	NA	NA	NA	NA	NA	NA	NA	NA	NA	0.849	0.93	0.929	1.081	0.868	0.799	0.873	0.89	1.54	0.961	High	4.331e-05	0.0001354	1.13	3.61
[K].AAVSHWQQQSYLDSGIHSGATTTAPSLSGK.[G]	1xDeamidated [Q9]; 1xTMT6plex [K30]; 1xTMT6plex [N-Term]; 2xPhospho [S10(96.9); S26(99.9)]	P35222	P35222 2xPhospho [S29(96.9); S45(99.9)]	Catenin beta-1 OS=Homo sapiens GN=CTNNB1 PE=1 SV=1	NA	NA	NA	NA	NA	NA	NA	NA	NA	NA	NA	NA	NA	NA	NA	NA	NA	NA	NA	NA	1.082	0.585	1.269	1.024	0.937	1.09	0.869	0.655	2.21	1.139	High	4.331e-05	5.98e-05	1.355	4.83
[R].AAVVTSPPPTTAPHK.[E]	1xTMT6plex [K15]; 1xTMT6plex [N-Term]; 1xPhospho [S6(99.2)]	P35611-4; P35611	P35611-4 1xPhospho [S12(99.2)]; P35611 1xPhospho [S12(99.2)]	Isoform 4 of Alpha-adducin OS=Homo sapiens GN=ADD1;Alpha-adducin OS=Homo sapiens GN=ADD1 PE=1 SV=2	1.045	0.953	1.043	1.086	1.004	0.68	1.039	0.823	1.447	1.022	1.129	1.092	1.196	1.013	1.174	1.053	1.015	0.812	1.079	1.098	1.176	1.09	1.166	1.046	1.154	1.043	1.106	0.874	1.015	1.005	High	2.398e-05	2.059e-07	1.905	4.28
[K].AAYDREESTNLEDYEPNTVASLLK.[Q]	1xTMT6plex [K24]; 1xTMT6plex [N-Term]	Q15311		RalA-binding protein 1 OS=Homo sapiens GN=RALBP1 PE=1 SV=3	NA	NA	NA	NA	NA	NA	NA	NA	NA	NA	1.365	0.965	1.099	0.807	1.095	0.88	1.029	1.253	1.014	1.066	NA	NA	NA	NA	NA	NA	NA	NA	NA	NA	High	3.19e-05	0.0001027	1.182	3.48
[K].AAYDREESTNLEDYEPNTVASLLK.[Q]	1xTMT6plex [K24]; 1xTMT6plex [N-Term]; 1xPhospho [S8(100)]	Q15311	Q15311 1xPhospho [S252(100)]	RalA-binding protein 1 OS=Homo sapiens GN=RALBP1 PE=1 SV=3	NA	NA	NA	NA	NA	NA	NA	NA	NA	NA	1.372	1.001	1.493	0.912	1.107	0.975	1.009	1.22	0.793	1.32	1.425	1.364	0.85	1.227	0.851	1.024	1.074	0.976	1.072	0.855	High	4.331e-05	0.0001511	1.104	4.21
[K].AAYDVSSFSFFQR.[S]	1xTMT6plex [N-Term]; 1xPhospho [S9(100)]	O15498	O15498 1xPhospho [S29(100)]	Synaptobrevin homolog YKT6 OS=Homo sapiens GN=YKT6 PE=1 SV=1	NA	NA	NA	NA	NA	NA	NA	NA	NA	NA	NA	NA	NA	NA	NA	NA	NA	NA	NA	NA	1.212	0.91	0.88	0.884	1.14	0.992	0.998	0.996	0.91	0.876	High	0.0001018	0.0004363	0.879	3.04
[K].AAYEAELGDAR.[K]	1xTMT6plex [N-Term]	P02545		Prelamin-A/C OS=Homo sapiens GN=LMNA PE=1 SV=1	NA	NA	NA	NA	NA	NA	NA	NA	NA	NA	1.117	0.944	1.141	0.968	1.101	0.862	0.954	1.029	0.776	0.992	1.042	1.04	1.127	0.998	0.901	0.926	0.89	1.073	1.134	1.027	High	1.958e-05	7.71e-06	1.696	4.25
[R].AAYFGIYDTAK.[G]	1xTMT6plex [K11]; 1xTMT6plex [N-Term]	P05141		ADP/ATP translocase 2 OS=Homo sapiens GN=SLC25A5 PE=1 SV=7	1.195	0.726	1.117	1.105	1.105	1.48	0.815	1.246	1.079	0.994	NA	NA	NA	NA	NA	NA	NA	NA	NA	NA	NA	NA	NA	NA	NA	NA	NA	NA	NA	NA	High	8.799e-05	0.0002765	0.833	2.73
[R].AAYFGIYDTAK.[G]	1xTMT6plex [K11]; 1xTMT6plex [N-Term]; 1xPhospho [Y/T]	P05141		ADP/ATP translocase 2 OS=Homo sapiens GN=SLC25A5 PE=1 SV=7	0.969	0.517	0.91	0.906	0.909	1.229	0.723	0.898	0.957	0.92	1.771	0.917	1.156	0.62	1.187	0.74	0.797	1.108	0.783	0.993	0.831	1.086	0.815	1.199	0.94	1.358	1.024	0.928	0.792	1.02	High	1.958e-05	9.768e-06	1.65	4.32
[R].AAYFGVYDTAK.[GV]	1xTMT6plex [K11]; 1xTMT6plex [N-Term]	P12236; P12235		ADP/ATP translocase 3 OS=Homo sapiens GN=SLC25A6 PE=1 SV=4;ADP/ATP translocase 1 OS=Homo sapiens GN=SLC25A4 PE=1 SV=4	NA	NA	NA	NA	NA	NA	NA	NA	NA	NA	1.409	0.869	1.257	0.658	1.221	0.902	0.949	1.566	1.168	1.263	NA	NA	NA	NA	NA	NA	NA	NA	NA	NA	High	1.958e-05	3.638e-06	1.844	3.94
[R].AAYFGVYDTAK.[GV]	1xTMT6plex [K11]; 1xTMT6plex [N-Term]; 1xPhospho [Y3(100)]	P12236; P12235	P12236 1xPhospho [Y191(100)]; P12235 1xPhospho [Y191(100)]	ADP/ATP translocase 3 OS=Homo sapiens GN=SLC25A6 PE=1 SV=4;ADP/ATP translocase 1 OS=Homo sapiens GN=SLC25A4 PE=1 SV=4	1.061	0.693	1.112	1.064	1.09	1.151	0.734	0.839	1.054	0.928	1.65	0.942	1.105	0.609	1.049	0.759	0.749	1.094	0.761	0.986	0.771	1.115	0.772	1.309	0.918	1.378	0.966	1.018	0.733	1.017	High	2.898e-05	1.211e-05	1.848	4.33
[K].AAYGDLSSEEEEENEPESLGVVYK.[S]	1xTMT6plex [K24]; 1xTMT6plex [N-Term]; 1xPhospho [S7(98.3)]	O15541	O15541 1xPhospho [S84(98.3)]	RING finger protein 113A OS=Homo sapiens GN=RNF113A PE=1 SV=1	NA	NA	NA	NA	NA	NA	NA	NA	NA	NA	0.746	1.213	0.791	1.066	1.189	1.198	1.27	1.118	1.23	0.989	0.725	0.836	1.003	0.841	1.153	1.051	1.284	0.82	0.944	1.142	High	1.958e-05	2.913e-05	1.434	5.01
[K].AAYGDLSSEEEEENEPESLGVVYK.[S]	1xDeamidated [N14]; 1xTMT6plex [K24]; 1xTMT6plex [N-Term]; 1xPhospho [S7(98.7)]	O15541	O15541 1xPhospho [S84(98.7)]	RING finger protein 113A OS=Homo sapiens GN=RNF113A PE=1 SV=1	NA	NA	NA	NA	NA	NA	NA	NA	NA	NA	0.797	1.082	0.883	0.944	1.213	1.064	1.097	1.167	1.079	1.069	0.638	1.02	0.91	0.966	1.055	0.838	1.013	0.933	1.024	0.929	High	1.958e-05	4.178e-05	1.363	4.65
[K].AAYGGGGR.[G]	1xTMT6plex [N-Term]	P11498		Pyruvate carboxylase, mitochondrial OS=Homo sapiens GN=PC PE=1 SV=2	NA	NA	NA	NA	NA	NA	NA	NA	NA	NA	0.991	0.979	1.295	0.618	1.324	0.881	0.829	1.03	0.793	0.918	NA	NA	NA	NA	NA	NA	NA	NA	NA	NA	High	0.0005441	0.003386	0.504	2.91
[K].AAYLKDGSK.[E]	2xTMT6plex [K5; K9]; 1xTMT6plex [N-Term]; 1xPhospho [S8(100)]	H9KV31	H9KV31 1xPhospho [S747(100)]	Neural cell adhesion molecule 2 OS=Homo sapiens GN=NCAM2 PE=1 SV=2	1.251	0.915	1.123	0.947	1.237	0.811	1.009	0.757	1.581	0.928	0.088	0.9	1.256	0.789	0.9	0.977	0.765	1.01	0.699	0.951	0.563	1.152	1.101	1.285	1.054	0.858	0.964	1.277	0.971	1.075	High	0.0003018	0.001865	0.61	3.58
[K].AAYLKDGSKEPIVEMR.[T]	2xTMT6plex [K5; K9]; 1xTMT6plex [N-Term]; 1xPhospho [S8(100)]	H9KV31	H9KV31 1xPhospho [S747(100)]	Neural cell adhesion molecule 2 OS=Homo sapiens GN=NCAM2 PE=1 SV=2	1.233	0.965	1.187	0.942	1.563	0.902	1.168	0.896	1.837	1.045	0.174	0.98	1.137	0.816	0.945	0.981	0.796	1.021	0.844	1.034	0.526	1.301	1.168	1.101	1.225	0.706	1.151	1.312	0.975	1.051	High	2.398e-05	2.134e-05	1.219	5.21
[R].AAYISALPTSPHWGR.[G]	1xTMT6plex [N-Term]; 1xPhospho [S10(100)]	Q9P2H5	Q9P2H5 1xPhospho [S982(100)]	Ubiquitin carboxyl-terminal hydrolase 35 OS=Homo sapiens GN=USP35 PE=1 SV=3	NA	NA	NA	NA	NA	NA	NA	NA	NA	NA	1.927	0.984	0.96	0.984	0.979	0.9	0.953	0.996	1.06	1.064	NA	NA	NA	NA	NA	NA	NA	NA	NA	NA	High	1.958e-05	1.1e-05	1.626	5.32
[R].AAYNLVK.[R]	1xTMT6plex [K7]; 1xTMT6plex [N-Term]; 1xPhospho [Y3(100)]	P08237	P08237 1xPhospho [Y103(100)]	ATP-dependent 6-phosphofructokinase, muscle type OS=Homo sapiens GN=PFKM PE=1 SV=2	1.113	0.646	1.233	1.016	0.723	0.73	0.123	0.517	0.838	0.955	0.503	1.148	0.58	1.276	1.104	1.282	1.425	1.159	0.515	0.976	0.62	0.697	1.199	0.656	1.397	1.224	1.005	0.975	1.339	0.97	High	0.0002798	0.001482	0.642	2.87
[K].AAYNQVK.[T]	1xTMT6plex [K7]; 1xTMT6plex [N-Term]	P22695		Cytochrome b-c1 complex subunit 2, mitochondrial OS=Homo sapiens GN=UQCRC2 PE=1 SV=3	NA	NA	NA	NA	NA	NA	NA	NA	NA	NA	2.183	0.875	1.294	0.493	1.169	0.794	0.718	1.075	0.904	0.977	NA	NA	NA	NA	NA	NA	NA	NA	NA	NA	High	0.000295	0.001786	0.618	3.51
[K].AAYRTSPR.[L]	1xTMT6plex [N-Term]; 1xPhospho [T5(100)]	P06396	P06396 1xPhospho [T653(100)]	Gelsolin OS=Homo sapiens GN=GSN PE=1 SV=1	0.979	1.31	2.132	1.017	0.967	1.329	0.509	2.745	1.023	1.178	0.548	0.878	1.115	0.631	0.842	0.734	0.699	1.032	0.625	0.974	0.857	1.137	1.09	0.717	0.805	0.716	0.515	1.749	0.778	0.876	High	0.0005736	0.004647	0.418	2.15
[K].ACADATLSQITNNIDPVGR.[I]	1xCarbamidomethyl [C2]; 1xTMT6plex [N-Term]	P62873; F6UT28		Guanine nucleotide-binding protein G(I)/G(S)/G(T) subunit beta-1 OS=Homo sapiens GN=GNB1 PE=1 SV=3;Guanine nucleotide-binding protein G(I)/G(S)/G(T) subunit beta-1 (Fragment) OS=Homo sapiens GN=GNB1 PE=1 SV=1	NA	NA	NA	NA	NA	NA	NA	NA	NA	NA	0.74	0.867	0.953	1.032	0.952	1.187	0.923	1.109	0.84	1.037	1.035	1.027	1.113	1.174	1.075	1.072	1.102	1.224	1.036	1.046	High	1.958e-05	2.462e-08	2.823	5.78
[K].ACADATLSQITNNIDPVGR.[I]	1xCarbamidomethyl [C2]; 1xDeamidated [N13]; 1xTMT6plex [N-Term]	P62873; F6UT28		Guanine nucleotide-binding protein G(I)/G(S)/G(T) subunit beta-1 OS=Homo sapiens GN=GNB1 PE=1 SV=3;Guanine nucleotide-binding protein G(I)/G(S)/G(T) subunit beta-1 (Fragment) OS=Homo sapiens GN=GNB1 PE=1 SV=1	NA	NA	NA	NA	NA	NA	NA	NA	NA	NA	0.782	0.968	0.896	0.882	1.269	1.039	1.077	1.044	0.968	1.041	0.95	1.153	1.014	1.126	1.105	1.084	1.062	1.056	0.99	1.029	High	1.958e-05	7.273e-08	2.611	6.29
[K].ACADATLSQITNNIDPVGR.[I]	1xCarbamidomethyl [C2]; 2xDeamidated [Q9; N13]; 1xTMT6plex [N-Term]	P62873; F6UT28		Guanine nucleotide-binding protein G(I)/G(S)/G(T) subunit beta-1 OS=Homo sapiens GN=GNB1 PE=1 SV=3;Guanine nucleotide-binding protein G(I)/G(S)/G(T) subunit beta-1 (Fragment) OS=Homo sapiens GN=GNB1 PE=1 SV=1	NA	NA	NA	NA	NA	NA	NA	NA	NA	NA	1.098	0.989	0.873	1.09	1.096	1.124	1.114	1.235	0.811	1.075	NA	NA	NA	NA	NA	NA	NA	NA	NA	NA	High	1.958e-05	7.762e-07	2.147	6.23
[K].ACADATLSQITNNIDPVGR.[I]	1xCarbamidomethyl [C2]; 1xTMT6plex [N-Term]; 1xPhospho [T6(100)]	P62873; F6UT28	P62873 1xPhospho [T29(100)]; F6UT28 1xPhospho [T29(100)]	Guanine nucleotide-binding protein G(I)/G(S)/G(T) subunit beta-1 OS=Homo sapiens GN=GNB1 PE=1 SV=3;Guanine nucleotide-binding protein G(I)/G(S)/G(T) subunit beta-1 (Fragment) OS=Homo sapiens GN=GNB1 PE=1 SV=1	NA	NA	NA	NA	NA	NA	NA	NA	NA	NA	0.696	0.774	0.799	0.836	1.194	1.16	0.991	0.99	0.761	1.009	1.008	1.031	1.013	1.005	1.036	1.076	1.05	1.107	0.968	1.035	High	1.958e-05	1.416e-06	2.029	5.88
[K].ACADATLSQITNNIDPVGR.[I]	1xCarbamidomethyl [C2]; 1xDeamidated [N/Q]; 1xTMT6plex [N-Term]; 1xPhospho [S8(100)]	P62873; F6UT28	P62873 1xPhospho [S31(100)]; F6UT28 1xPhospho [S31(100)]	Guanine nucleotide-binding protein G(I)/G(S)/G(T) subunit beta-1 OS=Homo sapiens GN=GNB1 PE=1 SV=3;Guanine nucleotide-binding protein G(I)/G(S)/G(T) subunit beta-1 (Fragment) OS=Homo sapiens GN=GNB1 PE=1 SV=1	NA	NA	NA	NA	NA	NA	NA	NA	NA	NA	1.244	0.983	1.125	0.948	1.139	1.168	1.214	1.058	1.094	1.059	0.956	1.157	1.019	1.085	1.099	1.147	1.093	1.018	1.02	0.967	High	2.398e-05	5.82e-07	1.752	3.81
[R].ACAEQDGILASAEQLHAAWR.[D]	1xCarbamidomethyl [C2]; 1xTMT6plex [N-Term]; 1xPhospho [S11(100)]	Q86UW8	Q86UW8 1xPhospho [S194(100)]	Hyaluronan and proteoglycan link protein 4 OS=Homo sapiens GN=HAPLN4 PE=2 SV=1	NA	NA	NA	NA	NA	NA	NA	NA	NA	NA	NA	NA	NA	NA	NA	NA	NA	NA	NA	NA	NA	NA	NA	NA	NA	NA	NA	NA	NA	NA	High	2.398e-05	6.025e-05	1.064	3.13
[K].ACANPAAGSVILLENLR.[F]	1xCarbamidomethyl [C2]; 1xTMT6plex [N-Term]	P00558		Phosphoglycerate kinase 1 OS=Homo sapiens GN=PGK1 PE=1 SV=3	NA	NA	NA	NA	NA	NA	NA	NA	NA	NA	1.211	1.152	1.052	0.976	1.323	1.23	1.189	1.194	1.092	1.178	1.131	1.265	1.171	1.271	1.48	1.251	1.03	1.195	1.208	0.858	High	2.398e-05	2.951e-08	2.192	3.81
[K].ACANPAAGSVILLENLR.[F]	1xCarbamidomethyl [C2]; 1xDeamidated [N]; 1xTMT6plex [N-Term]	P00558		Phosphoglycerate kinase 1 OS=Homo sapiens GN=PGK1 PE=1 SV=3	NA	NA	NA	NA	NA	NA	NA	NA	NA	NA	0.995	1.194	1.302	0.969	1.409	1.202	1.109	1.153	1.061	0.994	1.083	0.942	0.969	1.02	1.089	1.055	0.904	1.057	0.986	1.022	High	2.898e-05	2.556e-06	2.288	5.9
[R].ACASPSAQVEGSPVAGSDGSQPAVK.[L]	1xCarbamidomethyl [C2]; 1xTMT6plex [K25]; 1xTMT6plex [N-Term]; 1xPhospho [S4(100)]	F8WDB4	F8WDB4 1xPhospho [S99(100)]	Leucine-rich repeat and WD repeat-containing protein 1 (Fragment) OS=Homo sapiens GN=LRWD1 PE=1 SV=2	0.743	1.539	1.049	0.766	1.083	0.876	1.566	0.765	0.648	1.064	0.45	0.857	0.599	1.302	0.999	1.335	1.198	0.814	0.846	0.942	0.879	0.725	1.272	0.796	1.261	0.996	0.974	0.771	1.306	0.972	High	2.398e-05	2.547e-08	2.214	6.39
[R].ACASPSAQVEGSPVAGSDGSQPAVK.[L]	1xCarbamidomethyl [C2]; 1xDeamidated [Q21]; 1xTMT6plex [K25]; 1xTMT6plex [N-Term]; 1xPhospho [S12(96)]	F8WDB4	F8WDB4 1xPhospho [S107(96)]	Leucine-rich repeat and WD repeat-containing protein 1 (Fragment) OS=Homo sapiens GN=LRWD1 PE=1 SV=2	NA	NA	NA	NA	NA	NA	NA	NA	NA	NA	0.969	0.79	0.873	0.995	1.161	1.104	0.935	1.058	0.914	1.005	1.049	1.097	1.272	1.349	1.095	1.279	1.313	0.811	1.018	1.555	High	0.0001468	0.00078	0.773	3.41
[R].ACASPSAQVEGSPVAGSDGSQPAVK.[L]	1xCarbamidomethyl [C2]; 2xDeamidated [Q8; Q21]; 1xTMT6plex [K25]; 1xTMT6plex [N-Term]; 1xPhospho [S]	F8WDB4		Leucine-rich repeat and WD repeat-containing protein 1 (Fragment) OS=Homo sapiens GN=LRWD1 PE=1 SV=2	1.134	1.381	1.212	1.137	1.442	1.371	1.066	1.055	1.127	0.906	NA	NA	NA	NA	NA	NA	NA	NA	NA	NA	NA	NA	NA	NA	NA	NA	NA	NA	NA	NA	High	0.0009801	0.008167	0.34	2.37
[K].ACDASPESTPLTGQLPGK.[Q]	1xCarbamidomethyl [C2]; 1xTMT6plex [K18]; 1xTMT6plex [N-Term]; 1xPhospho [S5(100)]	Q96JA1	Q96JA1 1xPhospho [S1069(100)]	Leucine-rich repeats and immunoglobulin-like domains protein 1 OS=Homo sapiens GN=LRIG1 PE=1 SV=2	0.42	1.922	0.609	0.672	0.594	0.487	2.427	0.354	0.688	1.006	0.475	0.648	0.396	2.257	0.519	1.561	0.758	0.491	0.789	1.009	0.697	0.519	1.312	0.533	0.889	0.609	0.766	0.619	3.246	0.975	High	2.398e-05	6.778e-06	1.388	4.2
[K].ACDASPESTPLTGQLPGK.[Q]	1xCarbamidomethyl [C2]; 1xDeamidated [Q14]; 1xTMT6plex [K18]; 1xTMT6plex [N-Term]; 1xPhospho [S/T]	Q96JA1		Leucine-rich repeats and immunoglobulin-like domains protein 1 OS=Homo sapiens GN=LRIG1 PE=1 SV=2	1.029	1.125	0.865	0.739	1.091	1.051	1.468	0.729	1.01	1.081	NA	NA	NA	NA	NA	NA	NA	NA	NA	NA	NA	NA	NA	NA	NA	NA	NA	NA	NA	NA	High	0.001846	0.01499	0.255	1.51
[K].ACGDSTLTQITAGLDPVGR.[I]	1xCarbamidomethyl [C2]; 1xTMT6plex [N-Term]	C9JIS1; P62879		Guanine nucleotide-binding protein G(I)/G(S)/G(T) subunit beta-2 (Fragment) OS=Homo sapiens GN=GNB2 PE=1 SV=1;Guanine nucleotide-binding protein G(I)/G(S)/G(T) subunit beta-2 OS=Homo sapiens GN=GNB2 PE=1 SV=3	NA	NA	NA	NA	NA	NA	NA	NA	NA	NA	0.813	0.852	0.772	0.96	1.019	1.07	0.87	0.892	0.937	1.12	1.015	1.015	1.049	1.013	1.053	0.982	0.837	0.959	0.961	0.932	High	1.958e-05	2.995e-06	1.882	5.85
[K].ACGDSTLTQITAGLDPVGR.[I]	1xCarbamidomethyl [C2]; 1xDeamidated [Q9]; 1xTMT6plex [N-Term]	C9JIS1; P62879		Guanine nucleotide-binding protein G(I)/G(S)/G(T) subunit beta-2 (Fragment) OS=Homo sapiens GN=GNB2 PE=1 SV=1;Guanine nucleotide-binding protein G(I)/G(S)/G(T) subunit beta-2 OS=Homo sapiens GN=GNB2 PE=1 SV=3	NA	NA	NA	NA	NA	NA	NA	NA	NA	NA	NA	NA	NA	NA	NA	NA	NA	NA	NA	NA	1.053	1	1.064	1.035	0.97	1.069	1.088	0.958	1.094	0.891	High	4.331e-05	9.995e-05	1.206	5.09
[K].ACGDSTLTQITAGLDPVGR.[I]	1xCarbamidomethyl [C2]; 1xTMT6plex [N-Term]; 1xPhospho [S5(99)]	C9JIS1; P62879	C9JIS1 1xPhospho [S28(99)]; P62879 1xPhospho [S28(99)]	Guanine nucleotide-binding protein G(I)/G(S)/G(T) subunit beta-2 (Fragment) OS=Homo sapiens GN=GNB2 PE=1 SV=1;Guanine nucleotide-binding protein G(I)/G(S)/G(T) subunit beta-2 OS=Homo sapiens GN=GNB2 PE=1 SV=3	NA	NA	NA	NA	NA	NA	NA	NA	NA	NA	1.161	0.919	0.964	1.243	0.964	1.146	1.025	0.983	1.044	1.117	0.929	0.909	1.032	1.001	0.96	1.049	0.985	0.914	1.208	1.016	High	1.958e-05	6.431e-07	2.183	6.69
[K].ACGDSTLTQITAGLDPVGR.[I]	1xCarbamidomethyl [C2]; 1xDeamidated [Q9]; 1xTMT6plex [N-Term]; 1xPhospho [S/T]	C9JIS1; P62879		Guanine nucleotide-binding protein G(I)/G(S)/G(T) subunit beta-2 (Fragment) OS=Homo sapiens GN=GNB2 PE=1 SV=1;Guanine nucleotide-binding protein G(I)/G(S)/G(T) subunit beta-2 OS=Homo sapiens GN=GNB2 PE=1 SV=3	NA	NA	NA	NA	NA	NA	NA	NA	NA	NA	1.248	0.961	1.129	1.018	0.984	1.142	0.974	0.956	0.968	1.175	0.801	0.951	0.701	1.03	0.849	0.967	0.902	0.854	0.859	0.829	High	0.0006486	0.00414	0.47	2.98
[K].ACGLSFSVFR.[K]	1xCarbamidomethyl [C2]; 1xTMT6plex [N-Term]; 1xPhospho [S5(98.8)]	H7BYJ1	H7BYJ1 1xPhospho [S68(98.8)]	E3 ubiquitin-protein ligase RNF34 OS=Homo sapiens GN=RNF34 PE=1 SV=1	NA	NA	NA	NA	NA	NA	NA	NA	NA	NA	1.502	1.037	0.91	0.916	0.86	1.151	0.944	0.855	1.115	0.925	NA	NA	NA	NA	NA	NA	NA	NA	NA	NA	High	0.0007039	0.004738	0.448	2.33
[R].ACGTPDRPK.[A]	1xCarbamidomethyl [C2]; 1xTMT6plex [K9]; 1xTMT6plex [N-Term]; 1xPhospho [T4(100)]	Q96PX6	Q96PX6 1xPhospho [T267(100)]	Coiled-coil domain-containing protein 85A OS=Homo sapiens GN=CCDC85A PE=2 SV=3	0.324	0.752	0.455	0.376	0.505	0.389	1.821	0.486	0.655	1.013	0.378	0.618	0.171	2.34	0.516	1.779	0.723	0.28	0.902	1.013	2.428	0.42	1.625	0.352	0.976	0.72	1.946	0.354	1.942	1.07	High	0.0007039	0.004711	0.449	2.58
[R].ACHPYDSSHK.[E]	1xCarbamidomethyl [C2]; 1xTMT6plex [K10]; 1xTMT6plex [N-Term]; 1xPhospho [S/Y]	Q9P2E3		NFX1-type zinc finger-containing protein 1 OS=Homo sapiens GN=ZNFX1 PE=1 SV=2	NA	NA	NA	NA	NA	NA	NA	NA	NA	NA	NA	NA	NA	NA	NA	NA	NA	NA	NA	NA	0.977	0.489	1	0.474	0.909	1.28	0.694	0.507	1.865	1.052	High	0.0007885	0.007298	0.359	2.55
[K].ACLISLGYDVENDRQGEAEFNR.[I]	1xCarbamidomethyl [C2]; 1xTMT6plex [N-Term]	O43707		Alpha-actinin-4 OS=Homo sapiens GN=ACTN4 PE=1 SV=2	NA	NA	NA	NA	NA	NA	NA	NA	NA	NA	1.288	0.885	0.905	0.859	1.018	0.908	1.095	1.049	0.691	0.911	NA	NA	NA	NA	NA	NA	NA	NA	NA	NA	High	0.0006845	0.004522	0.455	2.51
[K].ACNDATLVQITSNMDSVGR.[I]	1xCarbamidomethyl [C2]; 1xTMT6plex [N-Term]; 1xPhospho [S16(100)]	Q9HAV0	Q9HAV0 1xPhospho [S39(100)]	Guanine nucleotide-binding protein subunit beta-4 OS=Homo sapiens GN=GNB4 PE=1 SV=3	NA	NA	NA	NA	NA	NA	NA	NA	NA	NA	1.124	1.063	0.988	1.028	1.189	0.991	1.176	1.172	0.945	0.984	0.975	1.131	0.932	1.022	0.882	1.071	1.033	1.196	0.895	0.976	High	2.398e-05	8.527e-08	2.036	4.71
[K].ACNDATLVQITSNMDSVGR.[I]	1xCarbamidomethyl [C2]; 1xOxidation [M14]; 1xTMT6plex [N-Term]; 1xPhospho [S16(100)]	Q9HAV0	Q9HAV0 1xPhospho [S39(100)]	Guanine nucleotide-binding protein subunit beta-4 OS=Homo sapiens GN=GNB4 PE=1 SV=3	NA	NA	NA	NA	NA	NA	NA	NA	NA	NA	0.902	0.906	0.741	1.429	0.828	1.22	1.423	1.008	0.988	1.093	NA	NA	NA	NA	NA	NA	NA	NA	NA	NA	High	0.0001216	0.0004734	0.87	3.21
[R].ACPEEPAAPSPEPR.[V]	1xCarbamidomethyl [C2]; 1xTMT6plex [N-Term]; 1xPhospho [S10(100)]	O94819	O94819 1xPhospho [S107(100)]	Kelch repeat and BTB domain-containing protein 11 OS=Homo sapiens GN=KBTBD11 PE=1 SV=1	0.401	1.327	0.42	0.485	0.574	0.521	2.301	0.509	0.815	0.995	0.851	0.784	0.604	1.772	0.757	1.302	0.973	0.806	0.916	0.977	1.104	0.725	1.243	0.724	0.921	0.832	1.066	0.684	2.304	1.009	High	2.398e-05	2.087e-07	1.903	5.26
[K].ACQSIYPLHDVFVR.[K]	1xCarbamidomethyl [C2]; 1xTMT6plex [N-Term]	D6RAT0		40S ribosomal protein S3a OS=Homo sapiens GN=RPS3A PE=1 SV=1	NA	NA	NA	NA	NA	NA	NA	NA	NA	NA	NA	NA	NA	NA	NA	NA	NA	NA	NA	NA	0.885	1.001	1.06	1.297	1.02	0.973	0.921	1.112	1.098	1.092	High	2.898e-05	1.264e-05	1.836	4.75
[K].ACQSIYPLHDVFVR.[K]	1xCarbamidomethyl [C2]; 1xTMT6plex [N-Term]; 1xPhospho [S4(100)]	D6RAT0	D6RAT0 1xPhospho [S166(100)]	40S ribosomal protein S3a OS=Homo sapiens GN=RPS3A PE=1 SV=1	0.696	0.891	0.694	0.897	1.086	1.173	1.11	0.982	0.85	0.794	NA	NA	NA	NA	NA	NA	NA	NA	NA	NA	0.796	0.983	0.983	1.049	0.95	1.029	1	1.111	0.605	0.863	High	2.898e-05	1.972e-05	1.706	5.06
[R].ACRPPGSPGR.[A]	1xCarbamidomethyl [C2]; 1xTMT6plex [N-Term]; 1xPhospho [S7(100)]	O95685	O95685 1xPhospho [S46(100)]	Protein phosphatase 1 regulatory subunit 3D OS=Homo sapiens GN=PPP1R3D PE=1 SV=1	0.316	1.35	0.452	0.764	0.967	0.54	1.823	0.7	0.446	1.015	0.273	0.588	0.24	1.673	0.488	1.958	0.899	0.506	0.776	0.956	1.096	0.464	1.724	0.475	1.549	1.152	1.46	0.374	2.071	1.004	High	0.0001269	0.0009093	0.74	3.56
[R].ACSAGEDPNGSDSSDSAFQNAR.[A]	1xCarbamidomethyl [C2]; 1xTMT6plex [N-Term]; 1xPhospho [S11(100)]	Q7Z3G6	Q7Z3G6 1xPhospho [S319(100)]	Prickle-like protein 2 OS=Homo sapiens GN=PRICKLE2 PE=1 SV=2	1.357	0.769	1.2	0.872	1.683	1.246	0.883	0.612	0.928	0.901	0.956	0.85	1.329	0.836	1.149	0.993	1.082	1.127	0.877	0.888	0.866	1.147	0.928	1.583	1.645	1.002	1.442	1.733	0.847	1.171	High	2.398e-05	1.447e-08	2.298	6.05
[R].ACSAGEDPNGSDSSDSAFQNAR.[A]	1xCarbamidomethyl [C2]; 1xDeamidated [N9]; 1xTMT6plex [N-Term]; 1xPhospho [S11(98.9)]	Q7Z3G6	Q7Z3G6 1xPhospho [S319(98.9)]	Prickle-like protein 2 OS=Homo sapiens GN=PRICKLE2 PE=1 SV=2	1.144	0.936	1.087	1.026	1.367	1.226	1.054	0.824	0.992	1.039	0.955	0.9	1.243	0.773	1.238	0.977	1.148	1.165	1.009	1.111	0.98	0.962	0.991	1.139	1.24	1.058	1.191	1.104	0.837	1.001	High	2.398e-05	5.673e-09	2.436	4.87
[R].ACSAGEDPNGSDSSDSAFQNAR.[A]	1xCarbamidomethyl [C2]; 2xDeamidated [N9; N20]; 1xTMT6plex [N-Term]; 1xPhospho [S]	Q7Z3G6		Prickle-like protein 2 OS=Homo sapiens GN=PRICKLE2 PE=1 SV=2	NA	NA	NA	NA	NA	NA	NA	NA	NA	NA	1.353	0.89	1.104	0.943	0.966	1.193	1.033	0.848	0.967	0.874	NA	NA	NA	NA	NA	NA	NA	NA	NA	NA	High	5.789e-05	0.000151	1.103	4.76
[R].ACSAGEDPNGSDSSDSAFQNAR.[A]	1xCarbamidomethyl [C2]; 1xTMT6plex [N-Term]; 2xPhospho [S11(98.6); S14(98.6)]	Q7Z3G6	Q7Z3G6 2xPhospho [S319(98.6); S322(98.6)]	Prickle-like protein 2 OS=Homo sapiens GN=PRICKLE2 PE=1 SV=2	1.056	0.856	1.133	0.924	1.186	1.467	1.088	0.883	0.973	1.058	1.09	0.976	1.139	0.957	0.941	1.446	1.267	0.805	0.971	1.271	1.348	1.095	1.347	1.144	1.615	1.12	1.454	1.015	1.063	1.34	High	2.398e-05	1.006e-06	1.671	4.71
[R].ACSAGEDPNGSDSSDSAFQNAR.[A]	1xCarbamidomethyl [C2]; 1xDeamidated [N/Q]; 1xTMT6plex [N-Term]; 2xPhospho [S13(97.8); S14(99.9)]	Q7Z3G6	Q7Z3G6 2xPhospho [S321(97.8); S322(99.9)]	Prickle-like protein 2 OS=Homo sapiens GN=PRICKLE2 PE=1 SV=2	1.026	0.927	1.008	1.016	1.104	1.306	1.075	0.87	1.19	0.899	1	1.068	0.957	0.884	0.995	1.047	0.949	0.758	0.817	0.984	NA	NA	NA	NA	NA	NA	NA	NA	NA	NA	High	2.398e-05	1.896e-05	1.236	3.02
[K].ACSLAK.[T]	1xCarbamidomethyl [C2]; 1xTMT6plex [K6]; 1xTMT6plex [N-Term]	P63104; P31946; E7EX29		14-3-3 protein zeta/delta OS=Homo sapiens GN=YWHAZ PE=1 SV=1;14-3-3 protein beta/alpha OS=Homo sapiens GN=YWHAB PE=1 SV=3;14-3-3 protein zeta/delta (Fragment) OS=Homo sapiens GN=YWHAZ PE=1 SV=1	NA	NA	NA	NA	NA	NA	NA	NA	NA	NA	NA	NA	NA	NA	NA	NA	NA	NA	NA	NA	1.112	0.819	0.905	1.66	1.055	0.694	1.01	1.434	0.755	0.97	High	0.002329	0.03095	0.204	2.31
[K].ACSPAASEITGLSTAVLAAHGR.[Q]	1xCarbamidomethyl [C2]; 1xTMT6plex [N-Term]; 1xPhospho [S3(100)]	Q9NSU2	Q9NSU2 1xPhospho [S133(100)]	Three-prime repair exonuclease 1 OS=Homo sapiens GN=TREX1 PE=1 SV=1	NA	NA	NA	NA	NA	NA	NA	NA	NA	NA	NA	NA	NA	NA	NA	NA	NA	NA	NA	NA	NA	NA	NA	NA	NA	NA	NA	NA	NA	NA	High	2.898e-05	1.82e-06	2.383	6.53
[K].ACSPSNIPAVIITDMGTQEDGALEETQGSPR.[G]	1xCarbamidomethyl [C2]; 1xDeamidated [Q18]; 1xTMT6plex [N-Term]; 1xPhospho [S29(100)]	P27987	P27987 1xPhospho [S588(100)]	Inositol-trisphosphate 3-kinase B OS=Homo sapiens GN=ITPKB PE=1 SV=5	NA	NA	NA	NA	NA	NA	NA	NA	NA	NA	1.2	1.266	1.311	1.222	1.321	1.16	1.197	1.026	1.04	1.1	NA	NA	NA	NA	NA	NA	NA	NA	NA	NA	High	7.642e-05	0.0002492	1	5.1
[K].ACSPSNIPAVIITDMGTQEDGALEETQGSPR.[G]	1xCarbamidomethyl [C2]; 1xOxidation [M15]; 1xTMT6plex [N-Term]; 1xPhospho [S29(100)]	P27987	P27987 1xPhospho [S588(100)]	Inositol-trisphosphate 3-kinase B OS=Homo sapiens GN=ITPKB PE=1 SV=5	NA	NA	NA	NA	NA	NA	NA	NA	NA	NA	NA	NA	NA	NA	NA	NA	NA	NA	NA	NA	0.728	0.991	0.949	1.041	1.1	1.022	1.184	0.983	1.137	0.899	High	1.958e-05	4.525e-06	1.801	5.31
[K].ACSPSNIPAVIITDMGTQEDGALEETQGSPR.[G]	1xCarbamidomethyl [C2]; 1xDeamidated [Q18]; 1xOxidation [M15]; 1xTMT6plex [N-Term]; 1xPhospho [S29(100)]	P27987	P27987 1xPhospho [S588(100)]	Inositol-trisphosphate 3-kinase B OS=Homo sapiens GN=ITPKB PE=1 SV=5	NA	NA	NA	NA	NA	NA	NA	NA	NA	NA	NA	NA	NA	NA	NA	NA	NA	NA	NA	NA	0.837	0.933	1.157	1.013	1.098	1.239	1.195	1.127	1.368	0.918	High	4.331e-05	4.791e-05	1.426	5.97
[K].ACTGLSGPGSGSKSPPATR.[A]	1xCarbamidomethyl [C2]; 1xTMT6plex [K13]; 1xTMT6plex [N-Term]; 1xPhospho [S14(100)]	I3L2J0	I3L2J0 1xPhospho [S20(100)]	Protein capicua homolog OS=Homo sapiens GN=CIC PE=1 SV=1	NA	NA	NA	NA	NA	NA	NA	NA	NA	NA	0.707	0.695	0.885	0.723	1.329	1.077	0.469	0.441	0.84	0.94	1.599	1.073	0.828	1.137	1.27	0.807	1.124	1.321	0.798	1.014	High	4.331e-05	0.000137	1.127	4.29
[R].ACTLTVFPPEENPGSPSR.[E]	1xCarbamidomethyl [C2]; 1xTMT6plex [N-Term]; 1xPhospho [S15(99.1)]	Q9P2J3	Q9P2J3 1xPhospho [S603(99.1)]	Kelch-like protein 9 OS=Homo sapiens GN=KLHL9 PE=1 SV=2	NA	NA	NA	NA	NA	NA	NA	NA	NA	NA	NA	NA	NA	NA	NA	NA	NA	NA	NA	NA	1.095	1.224	1.09	1.199	0.986	1.279	1.111	1.215	0.88	1.143	High	2.898e-05	2.489e-05	1.636	5.75
[R].ACTQSTNR.[S]	1xCarbamidomethyl [C2]; 1xTMT6plex [N-Term]	E7ESC9		WD repeat-containing protein 17 OS=Homo sapiens GN=WDR17 PE=1 SV=2	NA	NA	NA	NA	NA	NA	NA	NA	NA	NA	NA	NA	NA	NA	NA	NA	NA	NA	NA	NA	NA	NA	NA	NA	NA	NA	NA	NA	NA	NA	High	0.00167	0.02104	0.249	1.53
[K].ACVIHGTDLK.[D]	1xCarbamidomethyl [C2]; 1xTMT6plex [K10]; 1xTMT6plex [N-Term]	P13637		Sodium/potassium-transporting ATPase subunit alpha-3 OS=Homo sapiens GN=ATP1A3 PE=1 SV=3	NA	NA	NA	NA	NA	NA	NA	NA	NA	NA	NA	NA	NA	NA	NA	NA	NA	NA	NA	NA	1.048	0.87	1.123	1.251	1.314	1.204	1.196	1.404	1.009	1.098	High	0.0001018	0.0005766	0.825	3.75
[K].ACVIHGTDLK.[D]	1xCarbamidomethyl [C2]; 1xTMT6plex [K10]; 1xTMT6plex [N-Term]; 1xPhospho [T7(100)]	P13637	P13637 1xPhospho [T658(100)]	Sodium/potassium-transporting ATPase subunit alpha-3 OS=Homo sapiens GN=ATP1A3 PE=1 SV=3	1.186	1.117	1.45	0.887	1.767	1.261	1.39	0.872	1.096	1.122	0.84	0.631	0.697	0.887	0.964	0.923	0.729	0.889	0.644	0.957	1.043	0.731	1.246	1.338	1.155	1.09	1.028	1.135	1.076	1.018	High	5.68e-05	0.0002104	0.875	4.08
[K].ACVVHGSDLK.[D]	1xCarbamidomethyl [C2]; 1xTMT6plex [K10]; 1xTMT6plex [N-Term]	B1AKY9; P05023		Sodium/potassium-transporting ATPase subunit alpha-2 OS=Homo sapiens GN=ATP1A2 PE=1 SV=1;Sodium/potassium-transporting ATPase subunit alpha-1 OS=Homo sapiens GN=ATP1A1 PE=1 SV=1	0.959	0.869	1.085	0.925	1.082	1.185	0.901	0.793	1.004	0.855	NA	NA	NA	NA	NA	NA	NA	NA	NA	NA	NA	NA	NA	NA	NA	NA	NA	NA	NA	NA	High	3.931e-05	0.0001351	0.942	3.19
[K].ACVVHGSDLK.[D]	1xCarbamidomethyl [C2]; 1xTMT6plex [K10]; 1xTMT6plex [N-Term]; 1xPhospho [S7(100)]	B1AKY9; P05023	B1AKY9 1xPhospho [S665(100)]; P05023 1xPhospho [S668(100)]	Sodium/potassium-transporting ATPase subunit alpha-2 OS=Homo sapiens GN=ATP1A2 PE=1 SV=1;Sodium/potassium-transporting ATPase subunit alpha-1 OS=Homo sapiens GN=ATP1A1 PE=1 SV=1	0.956	0.993	1.348	0.726	1.392	1.19	1.031	0.725	0.78	0.903	0.792	0.615	0.688	0.852	1.131	1.108	0.73	0.846	0.634	0.975	1.043	0.853	1.04	1.318	1.225	1.065	1.058	1.134	1.019	0.983	High	0.0001077	0.0005775	0.721	3.61
[R].ACYLSINPQK.[D]	1xCarbamidomethyl [C2]; 1xTMT6plex [K10]; 1xTMT6plex [N-Term]; 1xPhospho [S5(100)]	P61163; P42025	P61163 1xPhospho [S225(100)]; P42025 1xPhospho [S225(100)]	Alpha-centractin OS=Homo sapiens GN=ACTR1A PE=1 SV=1;Beta-centractin OS=Homo sapiens GN=ACTR1B PE=1 SV=1	0.542	1.092	1.043	0.866	1.133	0.762	1.093	0.825	0.838	0.892	0.478	0.756	0.705	1.002	0.994	0.948	0.91	0.855	0.894	1.004	0.873	0.942	1.165	1.187	1.219	1.02	0.891	1.14	1.246	1.012	High	0.0003091	0.00169	0.613	3.19
[R].ACYRDMSSFPETK.[A]	1xCarbamidomethyl [C2]; 1xTMT6plex [K13]; 1xTMT6plex [N-Term]; 1xPhospho [Y3(99.9)]	P19174; P19174-2	P19174 1xPhospho [Y977(99.9)]; P19174-2 1xPhospho [Y977(99.9)]	1-phosphatidylinositol 4,5-bisphosphate phosphodiesterase gamma-1 OS=Homo sapiens GN=PLCG1 PE=1 SV=1;Isoform 2 of 1-phosphatidylinositol 4,5-bisphosphate phosphodiesterase gamma-1 OS=Homo sapiens GN=PLCG1	NA	NA	NA	NA	NA	NA	NA	NA	NA	NA	NA	NA	NA	NA	NA	NA	NA	NA	NA	NA	1.43	1.179	1.151	1.164	1.283	1.386	1.16	1.285	0.957	1.099	High	0.0001018	0.000688	0.792	2.55
[K].ADAASSLTVDVTPPTAK.[A]	1xTMT6plex [K17]; 1xTMT6plex [N-Term]; 1xPhospho [T12(100)]	Q9H8Y8	Q9H8Y8 1xPhospho [T415(100)]	Golgi reassembly-stacking protein 2 OS=Homo sapiens GN=GORASP2 PE=1 SV=3	1.066	0.945	1.008	1.102	1.087	1.127	0.875	0.969	1.028	1.019	0.956	1.199	1.262	0.827	1.104	0.929	0.89	1.122	1.197	1.069	0.873	1.13	0.865	1.541	0.938	1.065	0.97	1.544	0.81	1.017	High	2.398e-05	2.655e-08	2.208	5.87
[R].ADADPSPTSPPTAR.[D]	1xTMT6plex [N-Term]; 1xPhospho [S9(98)]	Q9NWZ5	Q9NWZ5 1xPhospho [S16(98)]	Uridine-cytidine kinase-like 1 OS=Homo sapiens GN=UCKL1 PE=1 SV=2	0.982	0.861	0.989	1.101	1.034	0.832	0.765	0.835	1.137	0.93	0.809	1.003	1.026	0.799	1.118	0.864	1.04	0.857	0.979	0.928	1.026	0.974	0.98	1.027	1.028	1.11	0.992	0.922	0.846	0.942	High	4.331e-05	9.526e-05	1.218	3.61
[R].ADADPSPTSPPTAR.[D]	1xTMT6plex [N-Term]; 2xPhospho [S6(98); S9(96)]	Q9NWZ5	Q9NWZ5 2xPhospho [S13(98); S16(96)]	Uridine-cytidine kinase-like 1 OS=Homo sapiens GN=UCKL1 PE=1 SV=2	NA	NA	NA	NA	NA	NA	NA	NA	NA	NA	0.934	1.437	1.035	1.052	1.26	1.246	1.461	1.272	1.456	1.252	NA	NA	NA	NA	NA	NA	NA	NA	NA	NA	High	0.0007685	0.005727	0.418	2.1
[R].ADAEEEAATR.[I]	1xTMT6plex [N-Term]	Q13409-7; Q13409-3		Isoform 3 of Cytoplasmic dynein 1 intermediate chain 2 OS=Homo sapiens GN=DYNC1I2;Isoform 2C of Cytoplasmic dynein 1 intermediate chain 2 OS=Homo sapiens GN=DYNC1I2	NA	NA	NA	NA	NA	NA	NA	NA	NA	NA	0.597	0.84	1.02	0.855	1.063	0.877	1.017	1.104	0.718	0.94	0.923	0.986	0.996	0.83	0.907	0.92	0.758	1.096	1.028	1.088	High	1.958e-05	9.371e-06	1.658	4.33
[K].ADAEENLEDAMEEVR.[K]	1xTMT6plex [N-Term]	Q68DH5		LMBR1 domain-containing protein 2 OS=Homo sapiens GN=LMBRD2 PE=1 SV=1	NA	NA	NA	NA	NA	NA	NA	NA	NA	NA	NA	NA	NA	NA	NA	NA	NA	NA	NA	NA	NA	NA	NA	NA	NA	NA	NA	NA	NA	NA	High	0.0001077	0.0007063	0.691	2.06
[K].ADAEENLEDAMEEVRK.[V]	1xTMT6plex [K16]; 1xTMT6plex [N-Term]	Q68DH5		LMBR1 domain-containing protein 2 OS=Homo sapiens GN=LMBRD2 PE=1 SV=1	NA	NA	NA	NA	NA	NA	NA	NA	NA	NA	1.212	0.783	1.028	0.782	1.091	1.173	0.97	1.153	0.807	1.032	NA	NA	NA	NA	NA	NA	NA	NA	NA	NA	High	1.958e-05	3.867e-06	1.832	4.22
[K].ADAEEPQEHIHIQWVDDDK.[N]	1xTMT6plex [K19]; 1xTMT6plex [N-Term]	O95405		Zinc finger FYVE domain-containing protein 9 OS=Homo sapiens GN=ZFYVE9 PE=1 SV=2	NA	NA	NA	NA	NA	NA	NA	NA	NA	NA	NA	NA	NA	NA	NA	NA	NA	NA	NA	NA	NA	NA	NA	NA	NA	NA	NA	NA	NA	NA	High	1.958e-05	1.047e-06	2.088	6.79
[K].ADAEGESDLENSR.[K]	1xTMT6plex [N-Term]	Q9Y490		Talin-1 OS=Homo sapiens GN=TLN1 PE=1 SV=3	1.523	0.966	1.03	1.459	1.36	1.568	1.159	1.584	1.197	1.099	1.775	0.978	1.263	1.224	0.99	1.076	1.095	1.132	1.007	1.119	1.136	0.773	0.956	0.817	0.843	1.055	0.86	1.069	1.131	0.894	High	2.398e-05	1.573e-07	1.945	3.3
[K].ADAEGESDLENSR.[K]	1xDeamidated [N11]; 1xTMT6plex [N-Term]	Q9Y490		Talin-1 OS=Homo sapiens GN=TLN1 PE=1 SV=3	NA	NA	NA	NA	NA	NA	NA	NA	NA	NA	1.341	0.801	1.08	0.88	0.886	0.918	0.996	0.988	0.664	0.954	NA	NA	NA	NA	NA	NA	NA	NA	NA	NA	High	1.958e-05	8.474e-07	2.129	4.17
[K].ADAEGESDLENSRK.[L]	1xTMT6plex [K14]; 1xTMT6plex [N-Term]	Q9Y490		Talin-1 OS=Homo sapiens GN=TLN1 PE=1 SV=3	NA	NA	NA	NA	NA	NA	NA	NA	NA	NA	1.242	0.926	1.089	1.109	1.07	1.13	1.157	1.165	0.868	1.241	NA	NA	NA	NA	NA	NA	NA	NA	NA	NA	High	1.958e-05	8.077e-08	2.59	6.73
[K].ADAELDDPESEDVER.[G]	1xTMT6plex [N-Term]	C9JVC9		Voltage-dependent calcium channel subunit alpha-2/delta-2 OS=Homo sapiens GN=CACNA2D2 PE=1 SV=1	1.135	0.832	1.077	0.948	1.091	1.264	0.819	0.995	1.021	0.903	1.606	0.8	1.05	0.84	0.987	0.951	0.885	0.866	0.763	0.856	0.983	0.984	0.905	1.003	1.116	1.104	0.956	1.009	0.932	0.957	High	1.958e-05	4.019e-06	1.824	4.21
[R].ADAETLRK.[A]	1xTMT6plex [K8]; 1xTMT6plex [N-Term]	P08758		Annexin A5 OS=Homo sapiens GN=ANXA5 PE=1 SV=2	NA	NA	NA	NA	NA	NA	NA	NA	NA	NA	1.244	0.744	0.937	1.049	0.496	1.05	1.114	1.23	0.532	0.882	NA	NA	NA	NA	NA	NA	NA	NA	NA	NA	High	0.0001739	0.001289	0.678	2.87
[K].ADAEYYAAHK.[Y]	1xTMT6plex [K10]; 1xTMT6plex [N-Term]; 1xPhospho [Y]	O75477		Erlin-1 OS=Homo sapiens GN=ERLIN1 PE=1 SV=1	NA	NA	NA	NA	NA	NA	NA	NA	NA	NA	NA	NA	NA	NA	NA	NA	NA	NA	NA	NA	NA	NA	NA	NA	NA	NA	NA	NA	NA	NA	High	9.729e-05	0.0004043	0.776	2.73
[K].ADAGGLGISIK.[G]	1xTMT6plex [K11]; 1xTMT6plex [N-Term]; 1xPhospho [S9(100)]	Q13424	Q13424 1xPhospho [S101(100)]	Alpha-1-syntrophin OS=Homo sapiens GN=SNTA1 PE=1 SV=1	0.247	1.452	0.137	1.413	0.726	0.194	0.839	0.783	0.239	0.938	0.657	1.561	0.072	2.688	0.186	1.092	1.217	1.076	1.564	0.948	0.776	0.205	1.088	0.465	0.599	1.014	0.573	0.186	2.095	0.973	High	2.398e-05	5.625e-05	1.074	3.69
[K].ADAGPSGQGDSVSIGK.[V]	1xTMT6plex [K16]; 1xTMT6plex [N-Term]; 1xPhospho [S13(100)]	Q7Z2K8	Q7Z2K8 1xPhospho [S571(100)]	G protein-regulated inducer of neurite outgrowth 1 OS=Homo sapiens GN=GPRIN1 PE=2 SV=2	NA	NA	NA	NA	NA	NA	NA	NA	NA	NA	0.893	1.231	1.204	1.488	0.571	1.565	1.176	0.923	1.505	1.076	NA	NA	NA	NA	NA	NA	NA	NA	NA	NA	High	1.958e-05	4.721e-05	1.338	4.14
[K].ADAGPSGQGDSVSIGK.[V]	1xDeamidated [Q8]; 1xTMT6plex [K16]; 1xTMT6plex [N-Term]; 1xPhospho [S13(98.7)]	Q7Z2K8	Q7Z2K8 1xPhospho [S571(98.7)]	G protein-regulated inducer of neurite outgrowth 1 OS=Homo sapiens GN=GPRIN1 PE=2 SV=2	NA	NA	NA	NA	NA	NA	NA	NA	NA	NA	0.816	1.221	1.052	1.555	0.777	1.643	1.3	1.064	1.604	1.028	NA	NA	NA	NA	NA	NA	NA	NA	NA	NA	High	0.0001585	0.001067	0.713	4.11
[R].ADALQAGASQFESSAAK.[L]	1xTMT6plex [K17]; 1xTMT6plex [N-Term]	P23763		Vesicle-associated membrane protein 1 OS=Homo sapiens GN=VAMP1 PE=1 SV=1	NA	NA	NA	NA	NA	NA	NA	NA	NA	NA	NA	NA	NA	NA	NA	NA	NA	NA	NA	NA	0.866	1.13	0.698	1.384	0.874	1.066	0.996	0.945	0.933	0.954	High	2.898e-05	1.89e-06	2.373	5.96
[R].ADALQAGASQFESSAAK.[L]	1xTMT6plex [K17]; 1xTMT6plex [N-Term]; 1xPhospho [S14(100)]	P23763	P23763 1xPhospho [S82(100)]	Vesicle-associated membrane protein 1 OS=Homo sapiens GN=VAMP1 PE=1 SV=1	1.106	0.9	0.963	1.045	1.242	1.123	0.872	0.959	0.863	1.006	1.118	0.855	1.017	0.861	1.169	0.894	1.079	1.003	1.019	1.008	0.834	1.18	0.824	1.55	0.992	1.124	1.019	1.19	0.873	1.049	High	2.398e-05	3.964e-09	2.489	5.59
[R].ADALQAGASQFETSAAK.[L]	1xTMT6plex [K17]; 1xTMT6plex [N-Term]	J3QRU4; Q15836		Vesicle-associated membrane protein 2 OS=Homo sapiens GN=VAMP2 PE=4 SV=2;Vesicle-associated membrane protein 3 OS=Homo sapiens GN=VAMP3 PE=1 SV=3	1.127	0.944	1.035	1	1.161	1.181	0.922	0.913	1.192	1.05	1.589	0.907	1.159	0.797	1.082	0.968	0.991	0.996	0.954	1.08	0.867	1.015	0.881	1.192	1.066	1.02	1.084	0.925	0.787	0.933	High	2.398e-05	1.482e-09	2.635	5.61
[R].ADALQAGASQFETSAAK.[L]	1xDeamidated [Q10]; 1xTMT6plex [K17]; 1xTMT6plex [N-Term]	J3QRU4; Q15836		Vesicle-associated membrane protein 2 OS=Homo sapiens GN=VAMP2 PE=4 SV=2;Vesicle-associated membrane protein 3 OS=Homo sapiens GN=VAMP3 PE=1 SV=3	0.964	0.849	1.026	1.04	1.061	1.123	0.902	0.902	1.26	0.941	NA	NA	NA	NA	NA	NA	NA	NA	NA	NA	NA	NA	NA	NA	NA	NA	NA	NA	NA	NA	High	2.398e-05	1.261e-07	1.978	5.08
[R].ADALQAGASQFETSAAK.[L]	1xTMT6plex [K17]; 1xTMT6plex [N-Term]; 1xPhospho [T13(99.2)]	J3QRU4; Q15836	J3QRU4 1xPhospho [T79(99.2)]; Q15836 1xPhospho [T62(99.2)]	Vesicle-associated membrane protein 2 OS=Homo sapiens GN=VAMP2 PE=4 SV=2;Vesicle-associated membrane protein 3 OS=Homo sapiens GN=VAMP3 PE=1 SV=3	1.221	0.873	1.042	0.984	1.369	1.081	0.777	0.912	1.145	1.04	1.595	0.897	1.337	0.742	1.011	0.869	1.015	1.139	1.055	1.007	0.762	1.159	0.816	1.493	0.988	1.023	0.977	1.389	0.751	1.019	High	2.398e-05	6.46e-10	2.757	6.03
[R].ADALQAGASQFETSAAK.[L]	1xDeamidated [Q]; 1xTMT6plex [K17]; 1xTMT6plex [N-Term]; 1xPhospho [S9(100)]	J3QRU4; Q15836	J3QRU4 1xPhospho [S75(100)]; Q15836 1xPhospho [S58(100)]	Vesicle-associated membrane protein 2 OS=Homo sapiens GN=VAMP2 PE=4 SV=2;Vesicle-associated membrane protein 3 OS=Homo sapiens GN=VAMP3 PE=1 SV=3	0.967	0.888	0.9	0.862	1.113	1.185	0.856	0.981	1.131	1.049	1.083	0.932	1.149	0.781	1.158	0.953	1.052	1.044	0.881	1.015	0.806	1.117	0.844	1.207	1.078	1.17	1.044	0.974	0.835	0.994	High	1.958e-05	6.775e-06	1.722	4.16
[R].ADALQAGASQFETSAAK.[L]	2xDeamidated [Q5; Q10]; 1xTMT6plex [K17]; 1xTMT6plex [N-Term]; 1xPhospho [S9(100)]	J3QRU4; Q15836	J3QRU4 1xPhospho [S75(100)]; Q15836 1xPhospho [S58(100)]	Vesicle-associated membrane protein 2 OS=Homo sapiens GN=VAMP2 PE=4 SV=2;Vesicle-associated membrane protein 3 OS=Homo sapiens GN=VAMP3 PE=1 SV=3	1.251	0.891	0.917	0.879	0.965	0.98	0.958	1.042	1.016	1.046	1.513	0.866	1.209	0.832	1.078	1.039	1.173	1.071	0.862	1.072	0.843	1.286	0.984	1.734	1.032	1.168	0.947	1.35	0.844	1.245	High	2.398e-05	4.178e-05	1.119	3.27
[K].ADAISKSELTK.[F]	2xTMT6plex [K6; K11]; 1xTMT6plex [N-Term]; 1xPhospho [S7(100)]	Q14141	Q14141 1xPhospho [S192(100)]	Septin-6 OS=Homo sapiens GN=SEPT6 PE=1 SV=4	NA	NA	NA	NA	NA	NA	NA	NA	NA	NA	0.652	1.149	0.893	0.811	0.953	0.878	0.8	0.907	0.66	1.044	0.911	1.11	0.903	1.348	1.108	1.079	0.994	0.971	0.928	1.007	High	5.303e-05	0.0001759	1.069	3.61
[R].ADAPDAGAQSDSELPSYHQNDVSLDR.[G]	1xTMT6plex [N-Term]; 1xPhospho [S10(100)]	Q92538; Q92538-2	Q92538 1xPhospho [S1298(100)]; Q92538-2 1xPhospho [S1299(100)]	Golgi-specific brefeldin A-resistance guanine nucleotide exchange factor 1 OS=Homo sapiens GN=GBF1 PE=1 SV=2;Isoform 2 of Golgi-specific brefeldin A-resistance guanine nucleotide exchange factor 1 OS=Homo sapiens GN=GBF1	0.96	0.848	0.89	0.973	1.007	1.121	1.051	0.933	1.03	0.892	0.55	0.995	0.912	0.993	1.155	0.924	1.085	1.027	0.957	0.949	0.805	1.221	1.307	1.162	1.18	1.269	1.207	1.011	1.034	1.116	High	2.398e-05	1.799e-10	2.946	6.63
[R].ADAPDAGAQSDSELPSYHQNDVSLDR.[G]	1xDeamidated [N/Q]; 1xTMT6plex [N-Term]; 1xPhospho [S/Y]	Q92538; Q92538-2		Golgi-specific brefeldin A-resistance guanine nucleotide exchange factor 1 OS=Homo sapiens GN=GBF1 PE=1 SV=2;Isoform 2 of Golgi-specific brefeldin A-resistance guanine nucleotide exchange factor 1 OS=Homo sapiens GN=GBF1	NA	NA	NA	NA	NA	NA	NA	NA	NA	NA	NA	NA	NA	NA	NA	NA	NA	NA	NA	NA	0.71	1.253	1.073	1.054	1.024	1.211	1.065	1.2	0.92	1.137	High	2.898e-05	5.241e-07	2.732	6.01
[R].ADASEVHRDSE.[-]	1xTMT6plex [N-Term]; 1xPhospho [S10(100)]	Q9H0F5	Q9H0F5 1xPhospho [S514(100)]	E3 ubiquitin-protein ligase RNF38 OS=Homo sapiens GN=RNF38 PE=1 SV=4	1.106	0.82	0.971	0.951	0.863	0.988	0.816	1.029	2.564	0.761	NA	NA	NA	NA	NA	NA	NA	NA	NA	NA	NA	NA	NA	NA	NA	NA	NA	NA	NA	NA	High	0.0002875	0.002026	0.536	2.72
[K].ADASSGSDSTSSSSEDSDSSNED.[-]	1xTMT6plex [N-Term]	Q3L8U1		Chromodomain-helicase-DNA-binding protein 9 OS=Homo sapiens GN=CHD9 PE=1 SV=2	NA	NA	NA	NA	NA	NA	NA	NA	NA	NA	NA	NA	NA	NA	NA	NA	NA	NA	NA	NA	NA	NA	NA	NA	NA	NA	NA	NA	NA	NA	High	4.331e-05	7.269e-05	1.295	3.68
[K].ADATSSQDSELER.[V]	1xTMT6plex [N-Term]; 1xPhospho [S/T]	B1APR7		Eyes absent homolog 3 OS=Homo sapiens GN=EYA3 PE=1 SV=1	NA	NA	NA	NA	NA	NA	NA	NA	NA	NA	1.342	1.172	1.606	1.088	1.408	1.069	1.262	1.647	1.112	1.112	NA	NA	NA	NA	NA	NA	NA	NA	NA	NA	High	0.000922	0.008327	0.364	1.82
[K].ADCASGIFLAAEK.[Y]	1xCarbamidomethyl [C3]; 1xTMT6plex [K13]; 1xTMT6plex [N-Term]	O43747		AP-1 complex subunit gamma-1 OS=Homo sapiens GN=AP1G1 PE=1 SV=5	NA	NA	NA	NA	NA	NA	NA	NA	NA	NA	NA	NA	NA	NA	NA	NA	NA	NA	NA	NA	0.918	1.094	0.891	1.058	0.947	1.072	1.039	1.004	0.976	1.112	High	0.0002729	0.001426	0.65	2.65
[K].ADCLVPSEIRK.[L]	1xCarbamidomethyl [C3]; 1xTMT6plex [K11]; 1xTMT6plex [N-Term]; 1xPhospho [S7(100)]	G3XAH0; Q99719	G3XAH0 1xPhospho [S206(100)]; Q99719 1xPhospho [S197(100)]	HCG2002594, isoform CRA_c OS=Homo sapiens GN=SEPT5 PE=1 SV=1;Septin-5 OS=Homo sapiens GN=SEPT5 PE=1 SV=1	NA	NA	NA	NA	NA	NA	NA	NA	NA	NA	0.643	0.574	0.651	0.999	1.067	1.041	0.715	0.582	0.629	1.013	1.052	0.85	1.109	1.645	1.504	1.042	1.109	1.057	1.149	0.969	High	0.0001269	0.0009542	0.731	3.42
[K].ADCPPGNPAPTSNHGPDATEAEEDFVDPWTVQTSSAK.[G]	1xCarbamidomethyl [C3]; 1xTMT6plex [K37]; 1xTMT6plex [N-Term]	P23381		Tryptophan--tRNA ligase, cytoplasmic OS=Homo sapiens GN=WARS PE=1 SV=2	NA	NA	NA	NA	NA	NA	NA	NA	NA	NA	1.029	0.819	1.107	0.711	1.088	0.906	0.889	1.399	0.805	1.074	NA	NA	NA	NA	NA	NA	NA	NA	NA	NA	High	1.958e-05	2.094e-06	1.952	5.66
[K].ADCPPGNPAPTSNHGPDATEAEEDFVDPWTVQTSSAK.[G]	1xCarbamidomethyl [C3]; 1xDeamidated [N13]; 1xTMT6plex [K37]; 1xTMT6plex [N-Term]	P23381		Tryptophan--tRNA ligase, cytoplasmic OS=Homo sapiens GN=WARS PE=1 SV=2	NA	NA	NA	NA	NA	NA	NA	NA	NA	NA	0.664	0.653	1.093	0.808	0.943	0.69	0.682	1.415	0.768	0.899	0.752	0.863	0.83	0.839	0.793	0.58	0.699	1.062	0.77	0.92	High	1.958e-05	8.759e-07	2.123	6.14
[R].ADDADEFGYSR.[-]	1xTMT6plex [N-Term]; 1xPhospho [S10(100)]	Q7KZF4	Q7KZF4 1xPhospho [S909(100)]	Staphylococcal nuclease domain-containing protein 1 OS=Homo sapiens GN=SND1 PE=1 SV=1	NA	NA	NA	NA	NA	NA	NA	NA	NA	NA	NA	NA	NA	NA	NA	NA	NA	NA	NA	NA	2.05	0.685	1.255	1.329	0.876	1.078	1.036	0.72	1.291	1.123	High	0.0001018	0.0003841	0.904	3.86
[K].ADDDDVVVK.[T]	1xTMT6plex [K9]; 1xTMT6plex [N-Term]	Q9Y4G6		Talin-2 OS=Homo sapiens GN=TLN2 PE=1 SV=4	NA	NA	NA	NA	NA	NA	NA	NA	NA	NA	1.349	0.922	1.213	0.94	1.077	0.861	0.963	1.18	1.008	0.999	1.022	1.163	0.872	1.164	1.048	0.992	1.128	0.989	0.857	1.007	High	1.958e-05	2.975e-05	1.43	4.29
[R].ADDFPVRDDPSDVTDEDEGPAEPPPPPK.[L]	1xTMT6plex [K28]; 1xTMT6plex [N-Term]	Q3YEC7		Rab-like protein 6 OS=Homo sapiens GN=RABL6 PE=1 SV=2	NA	NA	NA	NA	NA	NA	NA	NA	NA	NA	1.21	0.904	1.212	0.992	1.22	0.991	1.18	1.105	1.025	0.986	NA	NA	NA	NA	NA	NA	NA	NA	NA	NA	High	1.958e-05	1.607e-06	2.004	5.96
[R].ADDFPVRDDPSDVTDEDEGPAEPPPPPK.[L]	1xTMT6plex [K28]; 1xTMT6plex [N-Term]; 2xPhospho [S11(100); T14(100)]	Q3YEC7	Q3YEC7 2xPhospho [S596(100); T599(100)]	Rab-like protein 6 OS=Homo sapiens GN=RABL6 PE=1 SV=2	1.204	1.051	1.491	0.979	1.253	1.054	1.209	1.323	1.502	1.195	NA	NA	NA	NA	NA	NA	NA	NA	NA	NA	0.884	0.828	1.015	1.182	0.969	0.878	0.951	1.279	0.877	0.986	High	2.398e-05	4.432e-06	1.451	4.06
[K].ADDGRPFPQVIK.[S]	1xTMT6plex [K12]; 1xTMT6plex [N-Term]	J3KPS3		Aldolase A, fructose-bisphosphate, isoform CRA_b OS=Homo sapiens GN=ALDOA PE=1 SV=1	1.087	0.993	1.078	0.951	1.149	1.207	0.833	0.839	1.142	0.71	1.459	1	1.19	0.704	1.142	0.891	1.013	1.217	0.875	0.988	1.004	1.162	0.96	1.256	1.216	1.14	1.141	1.215	0.833	1.16	High	2.398e-05	4.746e-07	1.782	3.91
[R].ADDGSLTSQTK.[L]	1xTMT6plex [K11]; 1xTMT6plex [N-Term]; 1xPhospho [S5(98.7)]	Q9P2P5	Q9P2P5 1xPhospho [S501(98.7)]	E3 ubiquitin-protein ligase HECW2 OS=Homo sapiens GN=HECW2 PE=1 SV=2	NA	NA	NA	NA	NA	NA	NA	NA	NA	NA	1.195	1.222	0.93	1.259	0.98	1.23	1.052	0.892	1.134	1.098	NA	NA	NA	NA	NA	NA	NA	NA	NA	NA	High	0.0004142	0.002428	0.562	3.48
[R].ADDLLPLGDQTQDGDFGSR.[L]	1xTMT6plex [N-Term]	O43290		U4/U6.U5 tri-snRNP-associated protein 1 OS=Homo sapiens GN=SART1 PE=1 SV=1	NA	NA	NA	NA	NA	NA	NA	NA	NA	NA	0.895	0.904	1.067	0.887	1.048	0.902	1.025	0.942	0.998	0.985	0.952	0.987	0.954	1.103	1.097	1.106	1.074	1.16	0.912	0.977	High	1.958e-05	1.517e-06	2.015	4.96
[K].ADDPSSYMEVVQAANTSGNWEELVK.[Y]	1xOxidation [M8]; 1xTMT6plex [K25]; 1xTMT6plex [N-Term]	Q00610-2		Isoform 2 of Clathrin heavy chain 1 OS=Homo sapiens GN=CLTC	1.348	1.002	0.952	0.945	1.027	1.299	1.032	1.096	1.21	0.79	1.367	0.947	1.093	0.748	1.034	0.938	0.921	0.924	0.952	0.916	1.434	1.274	1.042	1.521	1.226	1.255	1.46	1.328	1.014	1.177	High	1.958e-05	6.733e-08	2.626	5.59
[K].ADDPSSYMEVVQAANTSGNWEELVK.[Y]	1xDeamidated [N15]; 1xOxidation [M8]; 1xTMT6plex [K25]; 1xTMT6plex [N-Term]	Q00610-2		Isoform 2 of Clathrin heavy chain 1 OS=Homo sapiens GN=CLTC	NA	NA	NA	NA	NA	NA	NA	NA	NA	NA	1.594	1.017	1.231	0.718	1.167	0.894	1.325	1.229	1.061	1	NA	NA	NA	NA	NA	NA	NA	NA	NA	NA	High	1.958e-05	3.109e-06	1.874	4.55
[K].ADDPSSYMEVVQAANTSGNWEELVK.[Y]	2xDeamidated [N15; N19]; 1xOxidation [M8]; 1xTMT6plex [K25]; 1xTMT6plex [N-Term]; 1xPhospho [T/S/Y]	Q00610-2		Isoform 2 of Clathrin heavy chain 1 OS=Homo sapiens GN=CLTC	NA	NA	NA	NA	NA	NA	NA	NA	NA	NA	NA	NA	NA	NA	NA	NA	NA	NA	NA	NA	NA	NA	NA	NA	NA	NA	NA	NA	NA	NA	High	0.0007297	0.005111	0.436	3.2
[K].ADDPTMGEGPDK.[A]	1xTMT6plex [K12]; 1xTMT6plex [N-Term]	P61764; P61764-2		Syntaxin-binding protein 1 OS=Homo sapiens GN=STXBP1 PE=1 SV=1;Isoform 2 of Syntaxin-binding protein 1 OS=Homo sapiens GN=STXBP1	1.298	0.739	1.033	1.041	1.167	1.295	0.796	1.002	1.205	0.981	1.768	0.947	1.222	0.668	1.083	0.811	0.861	1.08	0.864	0.94	0.917	0.983	0.697	1.108	0.891	0.986	0.961	0.968	0.656	0.926	High	2.398e-05	1.42e-08	2.301	4.58
[K].ADDPTMGEGPDK.[A]	1xOxidation [M6]; 1xTMT6plex [K12]; 1xTMT6plex [N-Term]	P61764; P61764-2		Syntaxin-binding protein 1 OS=Homo sapiens GN=STXBP1 PE=1 SV=1;Isoform 2 of Syntaxin-binding protein 1 OS=Homo sapiens GN=STXBP1	1.078	0.731	0.936	0.925	1.113	1.148	0.759	0.872	1.164	0.933	1.794	0.948	1.264	0.69	1.1	0.816	0.882	1.057	0.904	0.952	0.944	1.078	0.796	1.089	0.949	1.058	0.963	1.063	0.803	0.983	High	1.958e-05	3.709e-05	1.386	3.76
[K].ADDPYAHLSK.[K]	1xTMT6plex [K10]; 1xTMT6plex [N-Term]; 1xPhospho [S9(100)]	Q8NE71; Q5STZ8	Q8NE71 1xPhospho [S254(100)]; Q5STZ8 1xPhospho [S255(100)]	ATP-binding cassette sub-family F member 1 OS=Homo sapiens GN=ABCF1 PE=1 SV=2;ATP-binding cassette sub-family F member 1 (Fragment) OS=Homo sapiens GN=ABCF1 PE=1 SV=5	NA	NA	NA	NA	NA	NA	NA	NA	NA	NA	0.482	1.341	0.448	1.917	0.538	1.073	1.312	1.37	2.032	1.064	NA	NA	NA	NA	NA	NA	NA	NA	NA	NA	High	0.0001216	0.0004563	0.878	4.42
[K].ADDSREEEEENDDDNSLEGETFPLER.[D]	1xTMT6plex [N-Term]	Q5VSL9		Striatin-interacting protein 1 OS=Homo sapiens GN=STRIP1 PE=1 SV=1	NA	NA	NA	NA	NA	NA	NA	NA	NA	NA	1.181	1.045	1.213	0.923	1.28	0.823	1.199	1.327	0.887	0.975	0.972	1.148	0.918	1.096	1.196	1.197	0.984	1.185	0.939	1.012	High	1.958e-05	1.156e-08	2.971	6.38
[K].ADDSREEEEENDDDNSLEGETFPLER.[D]	1xDeamidated [N15]; 1xTMT6plex [N-Term]	Q5VSL9		Striatin-interacting protein 1 OS=Homo sapiens GN=STRIP1 PE=1 SV=1	NA	NA	NA	NA	NA	NA	NA	NA	NA	NA	0.987	0.879	1.311	0.787	1.057	0.759	1.113	0.969	0.824	0.916	NA	NA	NA	NA	NA	NA	NA	NA	NA	NA	High	1.958e-05	1.369e-07	2.487	5.88
[R].ADDTFEALCIEPFSSPPELPDVMKPQDSGSSANEQAVQ.[-]	1xCarbamidomethyl [C9]; 1xOxidation [M23]; 1xTMT6plex [K24]; 1xTMT6plex [N-Term]	Q15370		Transcription elongation factor B polypeptide 2 OS=Homo sapiens GN=TCEB2 PE=1 SV=1	NA	NA	NA	NA	NA	NA	NA	NA	NA	NA	NA	NA	NA	NA	NA	NA	NA	NA	NA	NA	1.054	1.356	1.235	1.436	1.111	1.535	0.935	1.161	1.185	1.274	High	0.0004825	0.002627	0.516	2.67
[R].ADDTFEALCIEPFSSPPELPDVMKPQDSGSSANEQAVQ.[-]	1xCarbamidomethyl [C9]; 1xDeamidated [N33]; 1xOxidation [M23]; 1xTMT6plex [K24]; 1xTMT6plex [N-Term]	Q15370		Transcription elongation factor B polypeptide 2 OS=Homo sapiens GN=TCEB2 PE=1 SV=1	NA	NA	NA	NA	NA	NA	NA	NA	NA	NA	0.865	0.833	1.2	0.703	1.397	1.009	0.798	0.941	1.053	1.08	NA	NA	NA	NA	NA	NA	NA	NA	NA	NA	High	0.000137	0.0007127	0.79	4.29
[R].ADDTFEALCIEPFSSPPELPDVMKPQDSGSSANEQAVQ.[-]	1xCarbamidomethyl [C9]; 3xDeamidated [Q26; N33; Q35]; 1xOxidation [M23]; 1xTMT6plex [K24]; 1xTMT6plex [N-Term]	Q15370		Transcription elongation factor B polypeptide 2 OS=Homo sapiens GN=TCEB2 PE=1 SV=1	NA	NA	NA	NA	NA	NA	NA	NA	NA	NA	NA	NA	NA	NA	NA	NA	NA	NA	NA	NA	NA	NA	NA	NA	NA	NA	NA	NA	NA	NA	High	0.0009038	0.009184	0.333	2.92
[R].ADDYEQVK.[N]	1xTMT6plex [K8]; 1xTMT6plex [N-Term]	F5GYQ1		V-type proton ATPase subunit d 1 OS=Homo sapiens GN=ATP6V0D1 PE=1 SV=1	1.173	0.927	1.208	0.969	1.054	1.27	0.797	1.026	1.23	1.057	1.936	0.975	1.191	0.64	1.086	0.847	0.959	1.144	0.921	0.981	NA	NA	NA	NA	NA	NA	NA	NA	NA	NA	High	3.931e-05	0.0001185	0.962	3.44
[K].ADEASELACPTPK.[E]	1xCarbamidomethyl [C9]; 1xTMT6plex [K13]; 1xTMT6plex [N-Term]; 1xPhospho [T11(100)]	P49327	P49327 1xPhospho [T2204(100)]	Fatty acid synthase OS=Homo sapiens GN=FASN PE=1 SV=3	1.024	0.946	1.372	0.724	1.368	0.889	1.283	0.585	1.341	1.063	0.869	0.643	0.947	0.939	1.173	0.933	0.815	0.829	0.593	1.019	1.125	0.983	1.048	1.281	1.139	0.889	0.886	1.488	1.101	1.007	High	2.398e-05	4.856e-06	1.438	4.74
[K].ADEAYLIGR.[G]	1xTMT6plex [N-Term]	P11498		Pyruvate carboxylase, mitochondrial OS=Homo sapiens GN=PC PE=1 SV=2	NA	NA	NA	NA	NA	NA	NA	NA	NA	NA	NA	NA	NA	NA	NA	NA	NA	NA	NA	NA	0.859	1.167	0.843	0.998	0.968	1.045	1.016	0.98	0.762	1.04	High	6.299e-05	0.0002462	0.996	3.73
[K].ADEDPIMGFHQMFLLK.[N]	1xTMT6plex [K16]; 1xTMT6plex [N-Term]	H3BRV9		Nuclear transport factor 2 (Fragment) OS=Homo sapiens GN=NUTF2 PE=1 SV=1	NA	NA	NA	NA	NA	NA	NA	NA	NA	NA	NA	NA	NA	NA	NA	NA	NA	NA	NA	NA	NA	NA	NA	NA	NA	NA	NA	NA	NA	NA	High	1.958e-05	7.067e-06	1.713	4.5
[R].ADEDTEGR.[L]	1xTMT6plex [N-Term]	Q5T5Y3		Calmodulin-regulated spectrin-associated protein 1 OS=Homo sapiens GN=CAMSAP1 PE=1 SV=2	NA	NA	NA	NA	NA	NA	NA	NA	NA	NA	NA	NA	NA	NA	NA	NA	NA	NA	NA	NA	0.801	1.112	0.814	1.059	0.787	0.848	0.914	0.966	0.637	0.993	High	0.0001018	0.0006075	0.815	2.69
[R].ADEGLPANESFLNGNLAGASLSPLHTK.[T]	1xTMT6plex [K27]; 1xTMT6plex [N-Term]; 1xPhospho [S22(100)]	O76039	O76039 1xPhospho [S377(100)]	Cyclin-dependent kinase-like 5 OS=Homo sapiens GN=CDKL5 PE=1 SV=1	0.566	1.285	0.792	1.259	0.738	0.882	1.885	1.228	3.034	1.171	0.521	1.365	0.669	1.002	1.09	1.283	0.848	0.615	1.613	1.148	1.006	0.882	1.053	0.613	1.101	1.034	1.386	0.55	0.87	0.991	High	2.398e-05	7.008e-10	2.745	7.48
[R].ADEGLPANESFLNGNLAGASLSPLHTK.[T]	1xDeamidated [N]; 1xTMT6plex [K27]; 1xTMT6plex [N-Term]; 1xPhospho [S22(100)]	O76039	O76039 1xPhospho [S377(100)]	Cyclin-dependent kinase-like 5 OS=Homo sapiens GN=CDKL5 PE=1 SV=1	NA	NA	NA	NA	NA	NA	NA	NA	NA	NA	0.796	1.369	0.777	1.146	0.976	1.325	1.125	0.826	1.687	1.033	1.055	0.776	1.042	0.633	1.15	1.128	1.399	0.452	0.889	1.003	High	1.958e-05	9.38e-08	2.561	7.73
[R].ADEGLPANESFLNGNLAGASLSPLHTK.[T]	3xDeamidated [N8; N13; N15]; 1xTMT6plex [K27]; 1xTMT6plex [N-Term]; 1xPhospho [S22(100)]	O76039	O76039 1xPhospho [S377(100)]	Cyclin-dependent kinase-like 5 OS=Homo sapiens GN=CDKL5 PE=1 SV=1	NA	NA	NA	NA	NA	NA	NA	NA	NA	NA	NA	NA	NA	NA	NA	NA	NA	NA	NA	NA	NA	NA	NA	NA	NA	NA	NA	NA	NA	NA	High	1.958e-05	3.314e-06	1.862	6.68
[K].ADEGISFR.[G]	1xTMT6plex [N-Term]	Q06830		Peroxiredoxin-1 OS=Homo sapiens GN=PRDX1 PE=1 SV=1	1.043	0.943	1.173	0.861	0.858	1.221	1.042	0.908	1.103	0.901	1.063	0.848	0.915	1.171	0.913	1.053	1.129	0.976	0.788	0.993	0.941	0.991	1.032	1.003	0.924	0.997	0.924	1.027	1.051	1.024	High	9.729e-05	0.000356	0.795	2.51
[K].ADEHVIDQGDDGDNFYVIER.[G]	1xTMT6plex [N-Term]	P13861		cAMP-dependent protein kinase type II-alpha regulatory subunit OS=Homo sapiens GN=PRKAR2A PE=1 SV=2	1.101	0.944	1.229	1.163	1.088	1.204	0.952	0.936	1.35	1.03	1.17	0.855	1.062	0.773	0.967	0.883	0.948	1.016	0.796	0.938	1.032	0.725	0.75	1.239	0.966	0.969	1.054	1.091	0.824	0.759	High	2.398e-05	6.736e-10	2.751	5.33
[K].ADEHVIDQGDDGDNFYVIER.[G]	1xDeamidated [Q8]; 1xTMT6plex [N-Term]	P13861		cAMP-dependent protein kinase type II-alpha regulatory subunit OS=Homo sapiens GN=PRKAR2A PE=1 SV=2	NA	NA	NA	NA	NA	NA	NA	NA	NA	NA	NA	NA	NA	NA	NA	NA	NA	NA	NA	NA	NA	NA	NA	NA	NA	NA	NA	NA	NA	NA	High	3.19e-05	8.911e-05	1.211	3.66
[R].ADELASQDGR.[-]	1xTMT6plex [N-Term]; 1xPhospho [S6(100)]	Q13362-4	Q13362-4 1xPhospho [S536(100)]	Isoform 4 of Serine/threonine-protein phosphatase 2A 56 kDa regulatory subunit gamma isoform OS=Homo sapiens GN=PPP2R5C	NA	NA	NA	NA	NA	NA	NA	NA	NA	NA	NA	NA	NA	NA	NA	NA	NA	NA	NA	NA	0.89	0.655	0.934	0.956	0.813	0.811	0.813	0.713	1.953	0.932	High	0.0001269	0.0008679	0.748	3.4
[K].ADEMLSEDVSVEPEGDQGLESLQGK.[D]	1xTMT6plex [K25]; 1xTMT6plex [N-Term]	Q9H4A3-7		Isoform 6 of Serine/threonine-protein kinase WNK1 OS=Homo sapiens GN=WNK1	NA	NA	NA	NA	NA	NA	NA	NA	NA	NA	1.079	0.979	1.13	0.847	1.161	0.946	1.002	1.208	0.893	1.008	NA	NA	NA	NA	NA	NA	NA	NA	NA	NA	High	1.958e-05	4.994e-07	2.233	5.71
[K].ADEMYDK.[C]	1xTMT6plex [K7]; 1xTMT6plex [N-Term]	O94826		Mitochondrial import receptor subunit TOM70 OS=Homo sapiens GN=TOMM70A PE=1 SV=1	NA	NA	NA	NA	NA	NA	NA	NA	NA	NA	1.411	0.942	1.293	0.677	1.166	0.786	0.992	1.234	0.983	1.059	1.004	1.172	0.92	1.193	1.097	1.071	1.112	1.079	0.919	1.066	High	0.0002222	0.001289	0.672	2.93
[R].ADEPQWSLYPSDSQVSEEVK.[T]	1xTMT6plex [K20]; 1xTMT6plex [N-Term]; 1xPhospho [S16(100)]	P05060	P05060 1xPhospho [S149(100)]	Secretogranin-1 OS=Homo sapiens GN=CHGB PE=1 SV=2	NA	NA	NA	NA	NA	NA	NA	NA	NA	NA	1.14	0.83	1.178	0.606	1.382	0.913	0.696	0.648	0.829	1.016	0.899	1.126	0.954	1.463	1.173	1.095	1.057	1.16	0.861	1.008	High	1.958e-05	2.866e-06	1.89	5.67
[R].ADEPQWSLYPSDSQVSEEVK.[T]	1xDeamidated [Q14]; 1xTMT6plex [K20]; 1xTMT6plex [N-Term]; 1xPhospho [S16(100)]	P05060	P05060 1xPhospho [S149(100)]	Secretogranin-1 OS=Homo sapiens GN=CHGB PE=1 SV=2	NA	NA	NA	NA	NA	NA	NA	NA	NA	NA	1.057	1.003	1.114	0.758	1.198	1.103	0.864	0.731	0.93	1.121	0.934	1.174	0.951	1.445	1.222	1.086	1.107	1.104	0.924	0.999	High	1.958e-05	1.667e-05	1.545	4.44
[R].ADEPQWSLYPSDSQVSEEVK.[T]	2xDeamidated [Q5; Q14]; 1xTMT6plex [K20]; 1xTMT6plex [N-Term]; 1xPhospho [S16(100)]	P05060	P05060 1xPhospho [S149(100)]	Secretogranin-1 OS=Homo sapiens GN=CHGB PE=1 SV=2	NA	NA	NA	NA	NA	NA	NA	NA	NA	NA	0.994	1.152	1.118	0.846	1.139	1.143	0.858	0.797	1.031	1.073	1.008	1.328	0.985	1.559	1.404	1.157	1.256	1.244	0.912	1.039	High	8.329e-05	0.0003339	0.933	3.71
[K].ADEPSSEESDLEIDK.[E]	1xTMT6plex [K15]; 1xTMT6plex [N-Term]	Q8IZP2; P50502		Putative protein FAM10A4 OS=Homo sapiens GN=ST13P4 PE=5 SV=1;Hsc70-interacting protein OS=Homo sapiens GN=ST13 PE=1 SV=2	NA	NA	NA	NA	NA	NA	NA	NA	NA	NA	11.486	0.908	1.102	0.859	0.874	0.778	0.988	0.799	0.734	1.056	NA	NA	NA	NA	NA	NA	NA	NA	NA	NA	High	1.958e-05	8.168e-07	2.137	5.45
[K].ADEPSSEESDLEIDK.[E]	1xTMT6plex [K15]; 1xTMT6plex [N-Term]; 1xPhospho [S9(100)]	Q8IZP2; P50502	Q8IZP2 1xPhospho [S75(100)]; P50502 1xPhospho [S79(100)]	Putative protein FAM10A4 OS=Homo sapiens GN=ST13P4 PE=5 SV=1;Hsc70-interacting protein OS=Homo sapiens GN=ST13 PE=1 SV=2	0.864	0.903	0.908	0.993	0.897	1.276	0.868	1.013	0.89	1.04	2.586	1.115	0.926	1.027	0.941	0.945	1.244	0.966	1.011	1.05	1.152	0.834	0.99	0.824	1.018	1.13	1.057	0.705	1.068	0.984	High	2.398e-05	3.822e-08	2.154	5.27
[K].ADEPSSEESDLEIDK.[E]	1xTMT6plex [K15]; 1xTMT6plex [N-Term]; 2xPhospho [S5(100); S6(100)]	Q8IZP2; P50502	Q8IZP2 2xPhospho [S71(100); S72(100)]; P50502 2xPhospho [S75(100); S76(100)]	Putative protein FAM10A4 OS=Homo sapiens GN=ST13P4 PE=5 SV=1;Hsc70-interacting protein OS=Homo sapiens GN=ST13 PE=1 SV=2	1.063	0.922	1.005	1.018	0.995	1.253	0.966	0.972	1.033	1.03	0.772	1.056	1.008	0.89	1.102	0.933	1.189	1.112	0.955	1.042	1.034	1.08	1.004	1.037	1.046	1.084	1.085	0.894	0.946	1.014	High	2.398e-05	8.921e-07	1.688	5.86
[K].ADEPSSEESDLEIDK.[E]	1xTMT6plex [K15]; 1xTMT6plex [N-Term]; 3xPhospho [S5(100); S6(100); S9(100)]	Q8IZP2; P50502	Q8IZP2 3xPhospho [S71(100); S72(100); S75(100)]; P50502 3xPhospho [S75(100); S76(100); S79(100)]	Putative protein FAM10A4 OS=Homo sapiens GN=ST13P4 PE=5 SV=1;Hsc70-interacting protein OS=Homo sapiens GN=ST13 PE=1 SV=2	1.118	0.851	1.053	1.028	0.995	1.164	1.037	0.955	1.169	1.006	0.521	0.949	1.116	0.868	1.191	0.968	1.08	1.115	0.921	1.017	NA	NA	NA	NA	NA	NA	NA	NA	NA	NA	High	2.398e-05	2.338e-05	1.205	3.94
[R].ADESEDSPDSCK.[N]	1xCarbamidomethyl [C11]; 1xTMT6plex [K12]; 1xTMT6plex [N-Term]; 1xPhospho [S4(100)]	A2A3C1; A2A3C6	A2A3C1 1xPhospho [S1125(100)]; A2A3C6 1xPhospho [S1140(100)]	Brain-specific angiogenesis inhibitor 2 OS=Homo sapiens GN=BAI2 PE=1 SV=1;Brain-specific angiogenesis inhibitor 2 OS=Homo sapiens GN=BAI2 PE=1 SV=1	0.809	0.89	1.371	0.494	1.498	1.182	1.004	0.448	0.919	0.968	1.364	0.534	0.831	0.778	1.14	1.005	0.835	0.987	0.64	0.978	1.171	0.761	1.153	1.186	1.295	1.104	1.05	1.163	0.88	0.954	High	2.398e-05	8.123e-06	1.362	4.08
[R].ADESQEPQSQVR.[A]	1xTMT6plex [N-Term]; 1xPhospho [S4(100)]	Q9NR34	Q9NR34 1xPhospho [S164(100)]	Mannosyl-oligosaccharide 1,2-alpha-mannosidase IC OS=Homo sapiens GN=MAN1C1 PE=1 SV=1	1.795	0.635	1.045	0.911	2.394	1.338	0.6	2.049	1.278	1.141	NA	NA	NA	NA	NA	NA	NA	NA	NA	NA	1.11	0.94	0.722	1	0.725	0.966	0.688	1.57	1.026	1.211	High	0.0002875	0.002299	0.517	2.42
[K].ADETKDEQFEEYVQNFK.[R]	2xTMT6plex [K5; K17]; 1xTMT6plex [N-Term]	P49418		Amphiphysin OS=Homo sapiens GN=AMPH PE=1 SV=1	NA	NA	NA	NA	NA	NA	NA	NA	NA	NA	1.11	0.901	1.1	0.695	0.995	0.818	0.838	1.048	0.803	1	NA	NA	NA	NA	NA	NA	NA	NA	NA	NA	High	1.958e-05	2.333e-06	1.931	5.54
[K].ADETKDEQFEEYVQNFK.[R]	1xDeamidated [N/Q]; 2xTMT6plex [K5; K17]; 1xTMT6plex [N-Term]	P49418		Amphiphysin OS=Homo sapiens GN=AMPH PE=1 SV=1	NA	NA	NA	NA	NA	NA	NA	NA	NA	NA	1.117	0.871	1.004	0.656	1.039	0.815	0.902	1.033	0.943	1.023	NA	NA	NA	NA	NA	NA	NA	NA	NA	NA	High	1.958e-05	2.746e-05	1.446	4.84
[K].ADETKDEQFEEYVQNFK.[R]	2xDeamidated [Q8; N15]; 2xTMT6plex [K5; K17]; 1xTMT6plex [N-Term]	P49418		Amphiphysin OS=Homo sapiens GN=AMPH PE=1 SV=1	NA	NA	NA	NA	NA	NA	NA	NA	NA	NA	1.042	1.036	1.172	0.739	0.985	0.856	0.981	1.15	1.188	0.999	NA	NA	NA	NA	NA	NA	NA	NA	NA	NA	High	0.0001505	0.000823	0.762	3.83
[R].ADEVAPAK.[K]	1xTMT6plex [K8]; 1xTMT6plex [N-Term]	P53396		ATP-citrate synthase OS=Homo sapiens GN=ACLY PE=1 SV=3	NA	NA	NA	NA	NA	NA	NA	NA	NA	NA	NA	NA	NA	NA	NA	NA	NA	NA	NA	NA	0.89	0.985	0.898	0.827	0.929	0.882	0.897	0.972	0.827	0.942	High	0.0001018	0.0005634	0.829	2.58
[K].ADEVTLSEAGSTAGAAETR.[G]	1xTMT6plex [N-Term]	O75781		Paralemmin-1 OS=Homo sapiens GN=PALM PE=1 SV=2	NA	NA	NA	NA	NA	NA	NA	NA	NA	NA	1.058	0.885	0.877	1.099	0.948	1.021	1.417	1.115	0.852	1.048	0.898	0.906	0.798	0.801	0.935	1.119	0.912	0.805	0.806	0.862	High	1.958e-05	1.193e-07	2.514	6.5
[K].ADEVTLSEAGSTAGAAETR.[G]	1xTMT6plex [N-Term]; 1xPhospho [S11(98.3)]	O75781	O75781 1xPhospho [S249(98.3)]	Paralemmin-1 OS=Homo sapiens GN=PALM PE=1 SV=2	0.933	1.217	0.781	0.984	0.977	0.956	1.269	0.921	1.017	1.037	0.643	0.893	0.725	1.18	0.932	1.356	1.158	0.878	0.935	0.948	0.827	0.813	1.188	0.861	1.054	0.996	0.995	0.838	1.691	0.932	High	2.398e-05	8.806e-09	2.371	5.32
[K].ADEVTLSEAGSTAGAAETR.[G]	1xTMT6plex [N-Term]; 2xPhospho [S7(100); S11(100)]	O75781	O75781 2xPhospho [S245(100); S249(100)]	Paralemmin-1 OS=Homo sapiens GN=PALM PE=1 SV=2	0.864	1.044	0.928	0.907	0.992	0.891	1.164	0.7	1.218	0.912	0.786	0.947	0.88	1.037	0.953	1.204	1.006	1.017	0.869	0.899	0.981	1.065	1.318	1.18	1.289	1.056	1.197	1.186	1.427	1.102	High	2.398e-05	6.61e-07	1.733	6.14
[K].ADFFEDENGQR.[W]	1xTMT6plex [N-Term]	O95573		Long-chain-fatty-acid--CoA ligase 3 OS=Homo sapiens GN=ACSL3 PE=1 SV=3	NA	NA	NA	NA	NA	NA	NA	NA	NA	NA	1.256	0.905	1.096	0.925	0.983	0.925	1.14	1.051	0.89	0.919	NA	NA	NA	NA	NA	NA	NA	NA	NA	NA	High	1.958e-05	3.34e-06	1.86	4.59
[K].ADFFEDENGQR.[W]	1xDeamidated [N8]; 1xTMT6plex [N-Term]	O95573		Long-chain-fatty-acid--CoA ligase 3 OS=Homo sapiens GN=ACSL3 PE=1 SV=3	NA	NA	NA	NA	NA	NA	NA	NA	NA	NA	1.018	0.977	1.134	1.197	1.046	1.235	1.359	1.157	0.99	1.153	NA	NA	NA	NA	NA	NA	NA	NA	NA	NA	High	1.958e-05	1.015e-05	1.642	3.79
[R].ADFLEQPVLGFVR.[L]	1xTMT6plex [N-Term]	P02730		Band 3 anion transport protein OS=Homo sapiens GN=SLC4A1 PE=1 SV=3	NA	NA	NA	NA	NA	NA	NA	NA	NA	NA	NA	NA	NA	NA	NA	NA	NA	NA	NA	NA	0.828	0.881	0.732	0.889	1.043	0.879	1.056	0.966	0.779	0.763	High	0.0001269	0.0009306	0.735	2.55
[K].ADFSPFGNSQGPSR.[V]	1xTMT6plex [N-Term]; 1xPhospho [S4(100)]	Q9H2M9	Q9H2M9 1xPhospho [S450(100)]	Rab3 GTPase-activating protein non-catalytic subunit OS=Homo sapiens GN=RAB3GAP2 PE=1 SV=1	0.759	0.962	0.797	0.924	0.792	0.925	1.162	1.049	0.867	1.03	1.721	1.356	0.703	1.127	0.92	1.119	1.017	0.734	1.275	1.015	1.38	0.72	1.184	0.776	1.009	0.919	1.335	0.619	1.146	0.926	High	3.931e-05	7.363e-05	1.034	3.42
[K].ADFSPFGNSQGPSR.[V]	1xDeamidated [N8]; 1xTMT6plex [N-Term]; 1xPhospho [S4(100)]	Q9H2M9	Q9H2M9 1xPhospho [S450(100)]	Rab3 GTPase-activating protein non-catalytic subunit OS=Homo sapiens GN=RAB3GAP2 PE=1 SV=1	0.717	0.94	0.798	1.031	0.845	1.175	1.451	1.043	1.101	0.993	1.535	1.181	0.862	1.02	1.004	1.077	0.983	0.805	1.108	0.94	1.509	0.739	1.19	0.75	0.977	0.982	1.382	0.562	1.216	1.002	High	3.19e-05	9.729e-05	1.193	4.1
[K].ADFTVVAGDEGSSTTGGSSEENK.[G]	1xTMT6plex [K23]; 1xTMT6plex [N-Term]; 1xPhospho [S18(98.7)]	P49916	P49916 1xPhospho [S853(98.7)]	DNA ligase 3 OS=Homo sapiens GN=LIG3 PE=1 SV=2	1.471	1.035	1.086	1.125	1.355	0.916	0.756	1.016	1.075	1.222	NA	NA	NA	NA	NA	NA	NA	NA	NA	NA	NA	NA	NA	NA	NA	NA	NA	NA	NA	NA	High	2.398e-05	4.868e-08	2.118	5.51
[K].ADGAEAKPAE.[-]	1xTMT6plex [K7]; 1xTMT6plex [N-Term]	P35579		Myosin-9 OS=Homo sapiens GN=MYH9 PE=1 SV=4	NA	NA	NA	NA	NA	NA	NA	NA	NA	NA	0.882	0.942	1.163	0.897	1.234	0.908	1.04	1.157	0.854	1.023	NA	NA	NA	NA	NA	NA	NA	NA	NA	NA	High	0.001242	0.01407	0.297	2.07
[K].ADGATSDDLDLHDDR.[L]	1xTMT6plex [N-Term]	A0A087X0K9; G3V1L9		Tight junction protein ZO-1 OS=Homo sapiens GN=TJP1 PE=1 SV=1;Tight junction protein 1 (Zona occludens 1), isoform CRA_a OS=Homo sapiens GN=TJP1 PE=1 SV=1	1.177	0.972	1.112	1.061	1.078	1.007	0.845	1.079	1.108	1.042	1.32	1.024	1.141	1.01	1.142	1.104	1.271	1.217	0.971	1.117	NA	NA	NA	NA	NA	NA	NA	NA	NA	NA	High	2.398e-05	2.804e-08	2.2	5.48
[K].ADGATSDDLDLHDDR.[L]	1xTMT6plex [N-Term]; 1xPhospho [T/S]	A0A087X0K9; G3V1L9		Tight junction protein ZO-1 OS=Homo sapiens GN=TJP1 PE=1 SV=1;Tight junction protein 1 (Zona occludens 1), isoform CRA_a OS=Homo sapiens GN=TJP1 PE=1 SV=1	1.205	0.888	0.874	0.927	0.974	0.923	1.012	0.881	0.755	0.862	0.967	0.895	1.047	0.915	0.985	0.902	1.021	1.157	0.816	0.962	1.126	0.764	1.45	0.698	1.057	0.923	0.948	0.922	1.397	0.984	High	2.398e-05	2.76e-05	1.18	3.64
[K].ADGATSDDLDLHDDRLSYLSAPGSEYSMYSTDSR.[H]	1xTMT6plex [N-Term]	A0A087X0K9; G3V1L9		Tight junction protein ZO-1 OS=Homo sapiens GN=TJP1 PE=1 SV=1;Tight junction protein 1 (Zona occludens 1), isoform CRA_a OS=Homo sapiens GN=TJP1 PE=1 SV=1	NA	NA	NA	NA	NA	NA	NA	NA	NA	NA	0.902	0.921	1.572	0.913	1.333	1.005	0.979	1.102	0.748	0.744	NA	NA	NA	NA	NA	NA	NA	NA	NA	NA	High	5.789e-05	0.0001546	1.098	3.64
[K].ADGATSDDLDLHDDRLSYLSAPGSEYSMYSTDSR.[H]	1xTMT6plex [N-Term]; 2xPhospho [S17(96.6); S20(96.5)]	A0A087X0K9; G3V1L9	A0A087X0K9 2xPhospho [S809(96.6); S812(96.5)]; G3V1L9 2xPhospho [S821(96.6); S824(96.5)]	Tight junction protein ZO-1 OS=Homo sapiens GN=TJP1 PE=1 SV=1;Tight junction protein 1 (Zona occludens 1), isoform CRA_a OS=Homo sapiens GN=TJP1 PE=1 SV=1	NA	NA	NA	NA	NA	NA	NA	NA	NA	NA	NA	NA	NA	NA	NA	NA	NA	NA	NA	NA	1.078	0.902	1.187	1.051	0.992	0.974	0.822	1.513	1.399	0.916	High	2.898e-05	2.622e-05	1.62	4.52
[K].ADGEEDEVK.[A]	1xTMT6plex [K9]; 1xTMT6plex [N-Term]	F8VV04		Squamous cell carcinoma antigen recognized by T-cells 3 (Fragment) OS=Homo sapiens GN=SART3 PE=1 SV=1	NA	NA	NA	NA	NA	NA	NA	NA	NA	NA	0.819	0.735	1.291	0.784	1.438	1	1.159	0.847	1.251	1.589	NA	NA	NA	NA	NA	NA	NA	NA	NA	NA	High	5.789e-05	0.0001484	1.107	3.02
[K].ADGGTQVIDTK.[N]	1xTMT6plex [K11]; 1xTMT6plex [N-Term]	P09622		Dihydrolipoyl dehydrogenase, mitochondrial OS=Homo sapiens GN=DLD PE=1 SV=2	NA	NA	NA	NA	NA	NA	NA	NA	NA	NA	1.683	0.93	1.124	0.601	1.117	0.884	0.802	0.994	0.939	1.005	1.161	1.068	0.916	0.813	0.863	1.141	0.962	1.403	0.781	0.941	High	1.958e-05	3.89e-06	1.83	3.76
[R].ADGKISEQSDAK.[L]	2xTMT6plex [K4; K12]; 1xTMT6plex [N-Term]; 1xPhospho [S6(100)]	P25705	P25705 1xPhospho [S533(100)]	ATP synthase subunit alpha, mitochondrial OS=Homo sapiens GN=ATP5A1 PE=1 SV=1	1.07	0.728	1.014	0.726	0.864	1.021	0.633	1.142	0.967	0.679	NA	NA	NA	NA	NA	NA	NA	NA	NA	NA	NA	NA	NA	NA	NA	NA	NA	NA	NA	NA	High	0.001073	0.009237	0.322	1.98
[K].ADGIVSK.[N-]	1xTMT6plex [K7]; 1xTMT6plex [N-Term]	P63220		40S ribosomal protein S21 OS=Homo sapiens GN=RPS21 PE=1 SV=1	NA	NA	NA	NA	NA	NA	NA	NA	NA	NA	NA	NA	NA	NA	NA	NA	NA	NA	NA	NA	1.033	0.898	0.767	0.842	0.891	1.189	0.966	0.791	0.641	1.013	High	0.001327	0.01731	0.266	2.09
[K].ADGRASPLYASYK.[A]	1xTMT6plex [K13]; 1xTMT6plex [N-Term]; 1xPhospho [S6(100)]	Q9BUH8	Q9BUH8 1xPhospho [S465(100)]	Brain-enriched guanylate kinase-associated protein OS=Homo sapiens GN=BEGAIN PE=1 SV=1	0.958	0.912	0.984	1.04	0.811	1.185	0.858	1.048	1.105	0.956	0.434	1.182	0.738	0.793	0.99	1.155	1.116	0.63	1.209	1.031	0.807	1.006	1.324	0.921	1.404	0.94	1.435	0.593	1.012	1.082	High	2.398e-05	3.574e-05	1.142	3.65
[K].ADGSDLISTDAEQR.[G]	1xTMT6plex [N-Term]	Q8IYB4		PEX5-related protein OS=Homo sapiens GN=PEX5L PE=1 SV=2	NA	NA	NA	NA	NA	NA	NA	NA	NA	NA	1.295	0.842	1.026	0.79	0.99	0.861	0.905	0.903	0.857	0.924	NA	NA	NA	NA	NA	NA	NA	NA	NA	NA	High	0.002688	0.03467	0.19	1.9
[K].ADGTSTYK.[Q]	1xTMT6plex [K8]; 1xTMT6plex [N-Term]; 1xPhospho [S5(98.6)]	Q6Q0C0	Q6Q0C0 1xPhospho [S51(98.6)]	E3 ubiquitin-protein ligase TRAF7 OS=Homo sapiens GN=TRAF7 PE=1 SV=1	NA	NA	NA	NA	NA	NA	NA	NA	NA	NA	0.651	1.295	0.314	2.117	0.313	1.055	0.917	0.987	2.582	0.962	0.813	0.664	0.8	1.29	0.66	0.901	0.54	0.589	1.482	1.059	High	0.0008562	0.00722	0.384	3
[K].ADGVHTVEPTEAGDYK.[L]	1xTMT6plex [K16]; 1xTMT6plex [N-Term]	Q13445		Transmembrane emp24 domain-containing protein 1 OS=Homo sapiens GN=TMED1 PE=1 SV=1	NA	NA	NA	NA	NA	NA	NA	NA	NA	NA	NA	NA	NA	NA	NA	NA	NA	NA	NA	NA	NA	NA	NA	NA	NA	NA	NA	NA	NA	NA	High	0.0008552	0.006736	0.394	2.06
[K].ADGVKPQTNSTK.[N]	2xTMT6plex [K5; K12]; 1xTMT6plex [N-Term]; 1xPhospho [S10(100)]	Q13554-3; Q13554	Q13554-3 1xPhospho [S334(100)]; Q13554 1xPhospho [S358(100)]	Isoform 2 of Calcium/calmodulin-dependent protein kinase type II subunit beta OS=Homo sapiens GN=CAMK2B;Calcium/calmodulin-dependent protein kinase type II subunit beta OS=Homo sapiens GN=CAMK2B PE=1 SV=3	0.909	0.959	0.604	0.815	1.008	0.668	0.729	0.96	0.606	1.106	0.757	1.189	1.108	1.473	0.47	1.054	0.726	0.596	1.301	0.975	2.832	0.667	0.958	0.844	0.576	1.438	0.788	0.817	1.154	0.995	High	6.299e-05	0.0002165	1.024	4.41
[K].ADGVKPQTNSTK.[N]	1xDeamidated [N9]; 2xTMT6plex [K5; K12]; 1xTMT6plex [N-Term]; 1xPhospho [S10(100)]	Q13554-3; Q13554	Q13554-3 1xPhospho [S334(100)]; Q13554 1xPhospho [S358(100)]	Isoform 2 of Calcium/calmodulin-dependent protein kinase type II subunit beta OS=Homo sapiens GN=CAMK2B;Calcium/calmodulin-dependent protein kinase type II subunit beta OS=Homo sapiens GN=CAMK2B PE=1 SV=3	0.943	0.768	0.66	0.912	1.011	0.856	0.83	0.83	0.961	0.913	1.771	1	1.37	1.366	0.72	1.098	0.849	0.755	1.576	1.075	NA	NA	NA	NA	NA	NA	NA	NA	NA	NA	High	0.0001018	0.0005595	0.83	3.91
[K].ADGVKPQTNSTKNSAAATSPK.[G]	1xDeamidated [N13]; 3xTMT6plex [K5; K12; K21]; 1xTMT6plex [N-Term]; 1xPhospho [S19(93.7)]	Q13554-3; Q13554	Q13554-3 1xPhospho [S343(93.7)]; Q13554 1xPhospho [S367(93.7)]	Isoform 2 of Calcium/calmodulin-dependent protein kinase type II subunit beta OS=Homo sapiens GN=CAMK2B;Calcium/calmodulin-dependent protein kinase type II subunit beta OS=Homo sapiens GN=CAMK2B PE=1 SV=3	NA	NA	NA	NA	NA	NA	NA	NA	NA	NA	0.993	1.157	1.485	0.831	1.152	0.983	1.1	0.472	1.109	0.987	NA	NA	NA	NA	NA	NA	NA	NA	NA	NA	High	5.789e-05	0.0001609	1.09	4.65
[K].ADGVKPQTNSTKNSAAATSPK.[G]	2xDeamidated [N13; N/Q]; 3xTMT6plex [K5; K12; K21]; 1xTMT6plex [N-Term]; 1xPhospho [S19(100)]	Q13554-3; Q13554	Q13554-3 1xPhospho [S343(100)]; Q13554 1xPhospho [S367(100)]	Isoform 2 of Calcium/calmodulin-dependent protein kinase type II subunit beta OS=Homo sapiens GN=CAMK2B;Calcium/calmodulin-dependent protein kinase type II subunit beta OS=Homo sapiens GN=CAMK2B PE=1 SV=3	0.936	0.967	1.016	0.921	1.014	1.327	0.942	1.009	0.664	1.053	0.782	1.189	1.285	1.031	1.305	0.946	1.147	0.552	0.99	1.123	0.928	1.04	0.918	1.004	1.216	1.111	1.085	1.131	0.935	0.99	High	2.398e-05	5.635e-05	1.074	4.05
[K].ADGVKPQTNSTKNSAAATSPK.[G]	3xDeamidated [Q7; N9; N13]; 3xTMT6plex [K5; K12; K21]; 1xTMT6plex [N-Term]; 1xPhospho [S/T]	Q13554-3; Q13554		Isoform 2 of Calcium/calmodulin-dependent protein kinase type II subunit beta OS=Homo sapiens GN=CAMK2B;Calcium/calmodulin-dependent protein kinase type II subunit beta OS=Homo sapiens GN=CAMK2B PE=1 SV=3	NA	NA	NA	NA	NA	NA	NA	NA	NA	NA	NA	NA	NA	NA	NA	NA	NA	NA	NA	NA	0.833	0.846	0.826	0.821	1.026	1.142	1.007	0.903	0.783	0.902	High	0.00109	0.01228	0.301	3.21
[R].ADGVSVR.[T]	1xTMT6plex [N-Term]	O75145		Liprin-alpha-3 OS=Homo sapiens GN=PPFIA3 PE=1 SV=3	NA	NA	NA	NA	NA	NA	NA	NA	NA	NA	0.843	0.86	1.434	0.59	1.222	0.751	0.742	0.997	0.999	1.141	NA	NA	NA	NA	NA	NA	NA	NA	NA	NA	High	0.0007744	0.005873	0.414	2.66
[R].ADGYEPPVQESV.[-]	1xTMT6plex [N-Term]; 1xPhospho [S11(100)]	D6RAT0	D6RAT0 1xPhospho [S226(100)]	40S ribosomal protein S3a OS=Homo sapiens GN=RPS3A PE=1 SV=1	1.353	0.953	1.155	0.982	1.096	0.971	0.888	0.908	1.111	1.06	0.773	1.053	1.181	1.098	1.343	1.113	1.042	1.218	0.977	1.103	0.825	1.205	0.948	1.146	1.105	1.09	1.044	1.264	0.924	1.038	High	2.398e-05	5.697e-05	1.072	3.31
[K].ADGYNQPDSK.[R]	1xTMT6plex [K10]; 1xTMT6plex [N-Term]	O43390; O60506		Heterogeneous nuclear ribonucleoprotein R OS=Homo sapiens GN=HNRNPR PE=1 SV=1;Heterogeneous nuclear ribonucleoprotein Q OS=Homo sapiens GN=SYNCRIP PE=1 SV=2	1.018	0.882	0.913	0.97	0.904	0.779	0.88	0.914	1.062	0.911	0.373	1.131	1.331	0.883	1.225	0.868	1	1.003	0.924	0.972	0.809	1.068	0.995	1.093	1.069	0.943	0.958	1.081	0.967	1.028	High	2.398e-05	2.913e-05	1.172	2.44
[K].ADGYNQPDSK.[R]	1xDeamidated [N5]; 1xTMT6plex [K10]; 1xTMT6plex [N-Term]	O43390; O60506		Heterogeneous nuclear ribonucleoprotein R OS=Homo sapiens GN=HNRNPR PE=1 SV=1;Heterogeneous nuclear ribonucleoprotein Q OS=Homo sapiens GN=SYNCRIP PE=1 SV=2	NA	NA	NA	NA	NA	NA	NA	NA	NA	NA	NA	NA	NA	NA	NA	NA	NA	NA	NA	NA	0.784	1.094	0.88	1.356	1.207	1.105	1.03	1.314	0.968	1.128	High	0.0004894	0.002634	0.515	3.47
[K].ADGYNQPDSK.[R]	1xTMT6plex [K10]; 1xTMT6plex [N-Term]; 1xPhospho [S9(100)]	O43390; O60506	O43390 1xPhospho [S583(100)]; O60506 1xPhospho [S575(100)]	Heterogeneous nuclear ribonucleoprotein R OS=Homo sapiens GN=HNRNPR PE=1 SV=1;Heterogeneous nuclear ribonucleoprotein Q OS=Homo sapiens GN=SYNCRIP PE=1 SV=2	0.919	0.911	0.83	1.327	1.085	0.865	0.758	0.873	0.767	0.968	0.418	1.608	0.745	1.002	0.715	0.859	0.785	1.015	1.66	1.105	0.828	0.962	0.912	0.988	0.858	1.279	0.84	1.083	0.79	1.685	High	3.931e-05	0.0001078	0.977	3.25
[R].ADHGEPIGR.[G]	1xTMT6plex [N-Term]	P08238		Heat shock protein HSP 90-beta OS=Homo sapiens GN=HSP90AB1 PE=1 SV=4	1.182	0.927	1.231	1.249	1.241	1.058	1.039	0.988	1.136	1.204	0.866	0.8	1.442	0.765	1.188	0.851	1.045	1.162	0.549	0.885	1.064	0.964	0.831	0.985	0.858	0.859	0.826	1.101	0.96	0.866	High	0.0001018	0.0003622	0.916	3.35
[R].ADHGEPIGRGTK.[V]	1xTMT6plex [K12]; 1xTMT6plex [N-Term]; 1xPhospho [T11(100)]	P08238	P08238 1xPhospho [T179(100)]	Heat shock protein HSP 90-beta OS=Homo sapiens GN=HSP90AB1 PE=1 SV=4	0.764	0.951	1.051	1.068	1.065	1.398	1.247	0.818	1.025	1.018	1.071	1.08	0.705	1.385	0.709	1.137	1.167	0.893	0.649	1.016	1.346	0.74	1.101	0.874	0.993	1.084	1.198	0.828	1.485	0.855	High	4.331e-05	8.479e-05	1.25	4.42
[R].ADHGVPLPGSPPPTVALPLPSR.[T]	1xTMT6plex [N-Term]; 1xPhospho [S10(100)]	Q9UK80	Q9UK80 1xPhospho [S93(100)]	Ubiquitin carboxyl-terminal hydrolase 21 OS=Homo sapiens GN=USP21 PE=1 SV=1	NA	NA	NA	NA	NA	NA	NA	NA	NA	NA	1.045	0.917	0.917	0.922	1.065	0.924	1.043	0.946	1.015	0.914	0.955	1.205	0.965	1.15	1.108	1.139	1.166	0.91	0.911	1.085	High	2.398e-05	3.161e-08	2.182	4.32
[R].ADHRSSPNVANQPPSPGGK.[S]	1xTMT6plex [K19]; 1xTMT6plex [N-Term]; 1xPhospho [S]	A8MQ02; P55196-1		Afadin OS=Homo sapiens GN=MLLT4 PE=1 SV=2;Isoform 2 of Afadin OS=Homo sapiens GN=MLLT4	NA	NA	NA	NA	NA	NA	NA	NA	NA	NA	0.902	1.138	0.931	1.08	0.985	0.976	1.113	1.232	1.058	0.998	NA	NA	NA	NA	NA	NA	NA	NA	NA	NA	High	3.19e-05	7.967e-05	1.233	4.72
[R].ADHRSSPNVANQPPSPGGK.[S]	1xTMT6plex [K19]; 1xTMT6plex [N-Term]; 2xPhospho [S15(100); S]	A8MQ02; P55196-1	A8MQ02 2xPhospho [S1141(100); S]; P55196-1 2xPhospho [S1165(100); S]	Afadin OS=Homo sapiens GN=MLLT4 PE=1 SV=2;Isoform 2 of Afadin OS=Homo sapiens GN=MLLT4	NA	NA	NA	NA	NA	NA	NA	NA	NA	NA	0.939	1.257	0.659	1.385	0.951	1.338	1.552	0.74	1.653	1.089	NA	NA	NA	NA	NA	NA	NA	NA	NA	NA	High	1.958e-05	4.355e-05	1.354	3.6
[K].ADHTLSSLEPAYSAK.[W]	1xTMT6plex [K15]; 1xTMT6plex [N-Term]; 1xPhospho [S13(100)]	Q5VW32	Q5VW32 1xPhospho [S235(100)]	BRO1 domain-containing protein BROX OS=Homo sapiens GN=BROX PE=1 SV=1	NA	NA	NA	NA	NA	NA	NA	NA	NA	NA	NA	NA	NA	NA	NA	NA	NA	NA	NA	NA	1.375	0.963	1.188	0.924	0.882	0.977	1.002	0.977	1.333	1.119	High	2.898e-05	1.069e-05	1.884	4.94
[K].ADLAAVEAK.[V]	1xTMT6plex [K9]; 1xTMT6plex [N-Term]	Q14204		Cytoplasmic dynein 1 heavy chain 1 OS=Homo sapiens GN=DYNC1H1 PE=1 SV=5	1.024	0.83	1.028	0.941	1.038	1.349	0.869	1.21	1.127	0.957	NA	NA	NA	NA	NA	NA	NA	NA	NA	NA	0.977	0.981	0.908	0.838	1.267	0.935	0.944	1.028	1.005	1.014	High	2.398e-05	9.897e-06	1.332	4.16
[R].ADLAEEYSK.[D]	1xTMT6plex [K9]; 1xTMT6plex [N-Term]	A0A0B4J2G9		HCG1789329, isoform CRA_a OS=Homo sapiens GN=hCG_1789329 PE=4 SV=1	0.904	0.837	0.938	0.876	0.902	0.966	0.703	0.868	0.889	0.917	NA	NA	NA	NA	NA	NA	NA	NA	NA	NA	NA	NA	NA	NA	NA	NA	NA	NA	NA	NA	High	2.398e-05	1.907e-05	1.235	3.09
[K].ADIAVPLVFTK.[Y]	1xTMT6plex [K11]; 1xTMT6plex [N-Term]	Q96JE9		Microtubule-associated protein 6 OS=Homo sapiens GN=MAP6 PE=1 SV=2	NA	NA	NA	NA	NA	NA	NA	NA	NA	NA	1.114	1.032	0.907	0.781	0.925	0.821	0.865	0.8	0.864	0.997	0.973	1.347	0.752	1.429	1.098	0.955	1.122	1.395	0.641	1.078	High	4.331e-05	4.823e-05	1.424	3.68
[K].ADIAVPLVFTK.[Y]	1xTMT6plex [K11]; 1xTMT6plex [N-Term]; 1xPhospho [T10(100)]	Q96JE9	Q96JE9 1xPhospho [T31(100)]	Microtubule-associated protein 6 OS=Homo sapiens GN=MAP6 PE=1 SV=2	NA	NA	NA	NA	NA	NA	NA	NA	NA	NA	NA	NA	NA	NA	NA	NA	NA	NA	NA	NA	1.058	1.426	0.919	1.505	1.221	1.044	1.195	1.482	0.856	1.295	High	4.331e-05	9.119e-05	1.23	3.89
[K].ADIDISGPNVDVDVPDVNIEGPDAK.[L]	1xTMT6plex [K25]; 1xTMT6plex [N-Term]	Q09666		Neuroblast differentiation-associated protein AHNAK OS=Homo sapiens GN=AHNAK PE=1 SV=2	NA	NA	NA	NA	NA	NA	NA	NA	NA	NA	0.802	0.867	0.842	1.033	0.778	1.115	1.06	1.032	0.769	0.981	0.782	0.979	1.162	1.04	0.961	1.036	0.836	0.95	1.434	0.972	High	1.958e-05	3.502e-08	2.754	6.75
[K].ADIDISGPNVDVDVPDVNIEGPDAK.[L]	1xDeamidated [N18]; 1xTMT6plex [K25]; 1xTMT6plex [N-Term]	Q09666		Neuroblast differentiation-associated protein AHNAK OS=Homo sapiens GN=AHNAK PE=1 SV=2	NA	NA	NA	NA	NA	NA	NA	NA	NA	NA	NA	NA	NA	NA	NA	NA	NA	NA	NA	NA	1.004	1.22	1.014	1.172	1.134	1.081	1.069	1.224	1.096	1.111	High	2.898e-05	1.953e-05	1.709	4.67
[K].ADLDVSGPK.[V]	1xTMT6plex [K9]; 1xTMT6plex [N-Term]	Q09666		Neuroblast differentiation-associated protein AHNAK OS=Homo sapiens GN=AHNAK PE=1 SV=2	NA	NA	NA	NA	NA	NA	NA	NA	NA	NA	1.122	0.918	0.904	1.153	0.841	1.049	1.187	1.068	0.801	1.022	NA	NA	NA	NA	NA	NA	NA	NA	NA	NA	High	1.958e-05	4.285e-05	1.358	4
[K].ADIDVSGPSVDTDAPDLDIEGPEGK.[L]	1xTMT6plex [K25]; 1xTMT6plex [N-Term]	Q09666		Neuroblast differentiation-associated protein AHNAK OS=Homo sapiens GN=AHNAK PE=1 SV=2	1.183	1.358	0.629	1.25	1.32	1.134	1.151	0.778	0.731	1.02	0.872	0.886	0.936	0.689	0.828	1.136	1.174	1.095	0.758	0.953	0.722	0.876	1.267	1.086	0.963	1.04	0.715	0.897	1.718	0.985	High	1.958e-05	6.132e-09	3.095	7.08
[K].ADLEAAQR.[L]	1xTMT6plex [N-Term]	A5PKW4		PH and SEC7 domain-containing protein 1 OS=Homo sapiens GN=PSD PE=1 SV=2	NA	NA	NA	NA	NA	NA	NA	NA	NA	NA	1.232	0.905	1.23	0.927	1.161	1.006	1.198	1.072	0.871	1.011	NA	NA	NA	NA	NA	NA	NA	NA	NA	NA	High	0.0006555	0.004256	0.465	2.31
[K].ADLEAQR.[D]	1xTMT6plex [N-Term]	P61106		Ras-related protein Rab-14 OS=Homo sapiens GN=RAB14 PE=1 SV=4	NA	NA	NA	NA	NA	NA	NA	NA	NA	NA	1.591	0.928	1.157	0.713	1.128	0.924	0.972	1.02	0.841	0.949	0.933	1.023	0.891	1.003	1.01	1.041	1.084	0.954	0.841	0.981	High	0.0002864	0.001704	0.627	3.19
[K].ADLESESFRPNLSDPSELLLPDQIEK.[L]	1xTMT6plex [K26]; 1xTMT6plex [N-Term]	Q8N573; Q8N573-2		Oxidation resistance protein 1 OS=Homo sapiens GN=OXR1 PE=1 SV=2;Isoform 2 of Oxidation resistance protein 1 OS=Homo sapiens GN=OXR1	NA	NA	NA	NA	NA	NA	NA	NA	NA	NA	1.45	0.905	1.265	0.593	1.063	0.93	0.755	0.917	0.977	0.894	0.924	1.145	0.911	1.076	1.03	1.136	1.1	1.142	0.772	1.085	High	1.958e-05	9.382e-07	2.109	5.3
[K].ADLESESFRPNLSDPSELLLPDQIEK.[L]	1xDeamidated [N11]; 1xTMT6plex [K26]; 1xTMT6plex [N-Term]	Q8N573; Q8N573-2		Oxidation resistance protein 1 OS=Homo sapiens GN=OXR1 PE=1 SV=2;Isoform 2 of Oxidation resistance protein 1 OS=Homo sapiens GN=OXR1	NA	NA	NA	NA	NA	NA	NA	NA	NA	NA	NA	NA	NA	NA	NA	NA	NA	NA	NA	NA	0.813	1.061	0.882	0.959	1.154	1.041	1.022	1.176	0.717	0.917	High	4.331e-05	6.455e-05	1.331	4.71
[R].ADLESPQRK.[H]	1xTMT6plex [K9]; 1xTMT6plex [N-Term]; 1xPhospho [S5(100)]	A0A087X1K6	A0A087X1K6 1xPhospho [S160(100)]	Krueppel-like factor 13 OS=Homo sapiens GN=KLF13 PE=1 SV=1	NA	NA	NA	NA	NA	NA	NA	NA	NA	NA	0.634	1.11	1.001	1.189	1.164	1.155	1.133	0.868	1.142	1.017	0.966	1.013	1.492	0.976	1.062	0.984	1.169	0.985	1.173	1.129	High	0.0009699	0.009512	0.347	2.28
[K].ADIGVAMGIAGSDVSK.[Q]	1xOxidation [M7]; 1xTMT6plex [K16]; 1xTMT6plex [N-Term]	P05023; P13637		Sodium/potassium-transporting ATPase subunit alpha-1 OS=Homo sapiens GN=ATP1A1 PE=1 SV=1;Sodium/potassium-transporting ATPase subunit alpha-3 OS=Homo sapiens GN=ATP1A3 PE=1 SV=3	NA	NA	NA	NA	NA	NA	NA	NA	NA	NA	NA	NA	NA	NA	NA	NA	NA	NA	NA	NA	0.917	1.229	0.835	1.282	1.096	1.075	1.181	1.119	0.9	1.288	High	2.398e-05	1.774e-05	1.246	3.31
[K].ADIGVAMGIAGSDVSK.[Q]	1xTMT6plex [K16]; 1xTMT6plex [N-Term]; 1xPhospho [S12(100)]	P05023; P13637	P05023 1xPhospho [S739(100)]; P13637 1xPhospho [S729(100)]	Sodium/potassium-transporting ATPase subunit alpha-1 OS=Homo sapiens GN=ATP1A1 PE=1 SV=1;Sodium/potassium-transporting ATPase subunit alpha-3 OS=Homo sapiens GN=ATP1A3 PE=1 SV=3	NA	NA	NA	NA	NA	NA	NA	NA	NA	NA	NA	NA	NA	NA	NA	NA	NA	NA	NA	NA	0.918	1.023	0.849	1.018	0.828	1.059	0.925	0.894	0.819	0.883	High	4.331e-05	3.005e-05	1.578	4.45
[R].ADLIAYLK.[K]	1xTMT6plex [K8]; 1xTMT6plex [N-Term]	C9JFR7		Cytochrome c (Fragment) OS=Homo sapiens GN=CYCS PE=1 SV=1	NA	NA	NA	NA	NA	NA	NA	NA	NA	NA	1.656	0.961	1.267	0.505	1.008	0.761	0.809	1.17	0.964	1.001	0.939	1.271	0.731	0.981	0.886	0.919	1.095	1.042	0.607	0.891	High	4.331e-05	0.0001445	1.114	3.73
[R].ADLIAYLK.[K]	1xTMT6plex [K8]; 1xTMT6plex [N-Term]; 1xPhospho [Y6(100)]	C9JFR7	C9JFR7 1xPhospho [Y98(100)]	Cytochrome c (Fragment) OS=Homo sapiens GN=CYCS PE=1 SV=1	NA	NA	NA	NA	NA	NA	NA	NA	NA	NA	1.576	1.092	1.237	0.862	1.366	1.013	1.107	1.194	1.113	1.208	0.884	1.244	0.912	1.212	1.1	1.281	1.205	0.983	0.921	0.992	High	6.299e-05	0.0002456	0.997	3.43
[K].ADLLLSTQPGR.[E]	1xDeamidated [Q8]; 1xTMT6plex [N-Term]	P08195-3		Isoform 3 of 4F2 cell-surface antigen heavy chain OS=Homo sapiens GN=SLC3A2	NA	NA	NA	NA	NA	NA	NA	NA	NA	NA	NA	NA	NA	NA	NA	NA	NA	NA	NA	NA	0.873	1.016	0.908	1.035	1.02	0.929	1.023	0.947	0.917	0.936	High	0.0004958	0.002717	0.509	2.82
[K].ADLLLSTQPGREEGSPLELER.[L]	1xTMT6plex [N-Term]	P08195-3		Isoform 3 of 4F2 cell-surface antigen heavy chain OS=Homo sapiens GN=SLC3A2	NA	NA	NA	NA	NA	NA	NA	NA	NA	NA	1.453	0.937	1.072	0.866	0.96	0.931	0.982	1.209	0.89	0.973	1.038	1.234	1.045	1.054	1.022	1.212	1.212	1.041	0.897	0.999	High	1.958e-05	9.205e-09	3.016	5.95
[K].ADLINNLGTIAK.[SF]	1xTMT6plex [K12]; 1xTMT6plex [N-Term]	P07900; P08238; Q58FF8; Q14568		Heat shock protein HSP 90-alpha OS=Homo sapiens GN=HSP90AA1 PE=1 SV=5;Heat shock protein HSP 90-beta OS=Homo sapiens GN=HSP90AB1 PE=1 SV=4;Putative heat shock protein HSP 90-beta 2 OS=Homo sapiens GN=HSP90AB2P PE=1 SV=2;Putative heat shock protein HSP 90-alpha A2 OS=Homo sapiens GN=HSP90AA2 PE=1 SV=2	0.981	0.883	1.03	0.998	0.944	1.331	0.961	1.038	1.203	1.045	1.307	0.931	1.208	0.781	1.184	0.964	1.136	1.115	0.842	1.018	0.823	0.976	0.882	0.862	0.9	0.987	1.01	0.956	0.731	0.922	High	2.898e-05	6.282e-07	2.682	6.01
[K].ADLINNLGTIAK.[SF]	1xDeamidated [N5]; 1xTMT6plex [K12]; 1xTMT6plex [N-Term]	P07900; P08238; Q58FF8; Q14568		Heat shock protein HSP 90-alpha OS=Homo sapiens GN=HSP90AA1 PE=1 SV=5;Heat shock protein HSP 90-beta OS=Homo sapiens GN=HSP90AB1 PE=1 SV=4;Putative heat shock protein HSP 90-beta 2 OS=Homo sapiens GN=HSP90AB2P PE=1 SV=2;Putative heat shock protein HSP 90-alpha A2 OS=Homo sapiens GN=HSP90AA2 PE=1 SV=2	NA	NA	NA	NA	NA	NA	NA	NA	NA	NA	1.196	0.869	1.042	0.853	0.879	0.978	1.037	1.03	0.834	1.075	0.93	0.958	0.939	0.992	1.052	0.946	1.122	0.952	0.943	1.011	High	4.331e-05	8.523e-05	1.249	3.92
[K].ADLINNLGTIAK.[SF]	1xTMT6plex [K12]; 1xTMT6plex [N-Term]; 1xPhospho [T9(100)]	P07900; P08238; Q58FF8; Q14568	P07900 1xPhospho [T109(100)]; P08238 1xPhospho [T104(100)]; Q58FF8 1xPhospho [T104(100)]; Q14568 1xPhospho [T109(100)]	Heat shock protein HSP 90-alpha OS=Homo sapiens GN=HSP90AA1 PE=1 SV=5;Heat shock protein HSP 90-beta OS=Homo sapiens GN=HSP90AB1 PE=1 SV=4;Putative heat shock protein HSP 90-beta 2 OS=Homo sapiens GN=HSP90AB2P PE=1 SV=2;Putative heat shock protein HSP 90-alpha A2 OS=Homo sapiens GN=HSP90AA2 PE=1 SV=2	NA	NA	NA	NA	NA	NA	NA	NA	NA	NA	0.966	0.912	1.042	0.807	1.065	1.048	1.202	1.068	0.796	1.021	1.149	0.9	1.002	0.886	0.93	0.913	0.984	0.989	1.066	0.95	High	3.19e-05	0.0001024	1.182	4.61
[K].ADLIPYQDSPEGPDHSSASSGVPNPPK.[A]	1xDeamidated [Q7]; 1xTMT6plex [K27]; 1xTMT6plex [N-Term]; 1xPhospho [S9(89)]	Q8WUA4	Q8WUA4 1xPhospho [S765(89)]	General transcription factor 3C polypeptide 2 OS=Homo sapiens GN=GTF3C2 PE=1 SV=2	NA	NA	NA	NA	NA	NA	NA	NA	NA	NA	NA	NA	NA	NA	NA	NA	NA	NA	NA	NA	NA	NA	NA	NA	NA	NA	NA	NA	NA	NA	High	0.0002461	0.001722	0.559	2.75
[R].ADIITGR.[L]	1xTMT6plex [N-Term]	A0A0C4DH22; Q9H4G0-2		Band 4.1-like protein 1 OS=Homo sapiens GN=EPB41L1 PE=4 SV=1;Isoform 2 of Band 4.1-like protein 1 OS=Homo sapiens GN=EPB41L1	0.842	0.782	1.025	0.834	1.172	1.338	0.992	0.954	0.968	0.998	1.464	0.862	1.04	0.835	1.094	0.973	1.072	1.126	0.897	0.971	0.853	0.897	0.839	1.179	1.126	1.105	0.992	0.953	1.001	0.92	High	0.0002246	0.001399	0.59	2.89
[K].ADILYFDGDDAISYR.[F]	1xTMT6plex [N-Term]	P78357		Contactin-associated protein 1 OS=Homo sapiens GN=CNTNAP1 PE=1 SV=1	NA	NA	NA	NA	NA	NA	NA	NA	NA	NA	1.195	1.033	1.148	0.92	1.179	0.955	0.942	1.098	0.978	1.075	NA	NA	NA	NA	NA	NA	NA	NA	NA	NA	High	1.958e-05	3.656e-06	1.843	4.63
[R].ADLNQGIGEPQSPSR.[R]	1xTMT6plex [N-Term]	Q96C19		EF-hand domain-containing protein D2 OS=Homo sapiens GN=EFHD2 PE=1 SV=1	NA	NA	NA	NA	NA	NA	NA	NA	NA	NA	0.977	1.031	0.832	1.372	1.25	1.077	1.36	1.066	0.822	1.093	NA	NA	NA	NA	NA	NA	NA	NA	NA	NA	High	6.593e-05	0.0002037	1.042	3.64
[R].ADLNQGIGEPQSPSR.[R]	1xTMT6plex [N-Term]; 1xPhospho [S14(99.3)]	Q96C19	Q96C19 1xPhospho [S76(99.3)]	EF-hand domain-containing protein D2 OS=Homo sapiens GN=EFHD2 PE=1 SV=1	0.601	0.806	0.576	0.579	0.644	0.748	2.123	0.843	1.33	0.982	0.566	0.93	0.581	1.337	1.001	1.229	0.795	0.744	1.178	0.974	1.48	0.762	1.384	0.705	0.825	0.946	0.976	0.858	1.488	1.05	High	2.398e-05	2.5e-07	1.876	5.28
[R].ADLNQGIGEPQSPSR.[R]	1xDeamidated [Q11]; 1xTMT6plex [N-Term]; 1xPhospho [S]	Q96C19		EF-hand domain-containing protein D2 OS=Homo sapiens GN=EFHD2 PE=1 SV=1	NA	NA	NA	NA	NA	NA	NA	NA	NA	NA	0.956	1.062	0.693	1.434	1.051	1.683	0.956	0.569	1.037	0.85	NA	NA	NA	NA	NA	NA	NA	NA	NA	NA	High	6.593e-05	0.0002134	1.032	4.34
[R].ADLNQGIGEPQSPSRR.[V]	1xTMT6plex [N-Term]; 1xPhospho [S]	Q96C19		EF-hand domain-containing protein D2 OS=Homo sapiens GN=EFHD2 PE=1 SV=1	0.366	0.746	0.496	0.464	0.508	0.76	2.569	1.069	1.226	1.015	1.683	0.955	0.436	1.728	0.608	1.646	0.824	0.54	0.957	0.94	2.071	0.521	1.378	0.524	0.791	0.85	0.901	0.831	1.705	0.986	High	2.398e-05	4.257e-08	2.138	5.82
[K].ADINTK.[W]	1xTMT6plex [K6]; 1xTMT6plex [N-Term]	P50914		60S ribosomal protein L14 OS=Homo sapiens GN=RPL14 PE=1 SV=4	NA	NA	NA	NA	NA	NA	NA	NA	NA	NA	1.083	0.919	1.066	0.807	1.034	0.789	0.935	1.199	0.914	0.987	NA	NA	NA	NA	NA	NA	NA	NA	NA	NA	High	0.001783	0.02267	0.24	2.76
[R].ADLPTWEESPAPTLEEVNAWAQSFDK.[L]	1xTMT6plex [K26]; 1xTMT6plex [N-Term]; 2xPhospho [T5(95.5); S23(100)]	O76081-6	O76081-6 2xPhospho [T97(95.5); S115(100)]	Isoform 5 of Regulator of G-protein signaling 20 OS=Homo sapiens GN=RGS20	NA	NA	NA	NA	NA	NA	NA	NA	NA	NA	NA	NA	NA	NA	NA	NA	NA	NA	NA	NA	1.087	1.196	0.955	1.542	1.264	1.168	1.217	1.038	1.054	1.308	High	0.002036	0.0272	0.219	3.95
[K].ADISGNITK.[I]	1xTMT6plex [K9]; 1xTMT6plex [N-Term]; 1xPhospho [T8(100)]	Q9NZD2	Q9NZD2 1xPhospho [T54(100)]	Glycolipid transfer protein OS=Homo sapiens GN=GLTP PE=1 SV=3	0.934	1.181	1.298	0.949	1.057	1.381	1.086	0.917	1.027	1.001	1.144	0.887	0.816	1.094	1.045	1.16	1.332	1.062	0.777	0.968	1.078	0.797	1.37	0.825	1.12	1.06	0.853	1.095	1.417	0.961	High	0.001013	0.01093	0.329	2.35
[K].ADLSPEREVQAVEGK.[K]	1xTMT6plex [K15]; 1xTMT6plex [N-Term]; 1xPhospho [S4(100)]	Q8TAI7	Q8TAI7 1xPhospho [S124(100)]	GTPase RhebL1 OS=Homo sapiens GN=RHEBL1 PE=1 SV=1	NA	NA	NA	NA	NA	NA	NA	NA	NA	NA	NA	NA	NA	NA	NA	NA	NA	NA	NA	NA	0.974	1.436	0.675	1.041	0.972	0.833	1.131	1.081	0.625	1.024	High	5.303e-05	0.0001621	1.088	3.66
[R].ADLTAEMISAPLGDFR.[H]	1xTMT6plex [N-Term]	Q9H3Q1; J3QQS6		Cdc42 effector protein 4 OS=Homo sapiens GN=CDC42EP4 PE=1 SV=1;Cdc42 effector protein 4 (Fragment) OS=Homo sapiens GN=CDC42EP4 PE=1 SV=1	NA	NA	NA	NA	NA	NA	NA	NA	NA	NA	NA	NA	NA	NA	NA	NA	NA	NA	NA	NA	NA	NA	NA	NA	NA	NA	NA	NA	NA	NA	High	4.331e-05	5.934e-05	1.357	3.73
[R].ADLTAEMISAPLGDFRHTMHVGR.[A]	1xTMT6plex [N-Term]; 1xPhospho [T18(95.9)]	Q9H3Q1; J3QQS6	Q9H3Q1 1xPhospho [T37(95.9)]; J3QQS6 1xPhospho [T37(95.9)]	Cdc42 effector protein 4 OS=Homo sapiens GN=CDC42EP4 PE=1 SV=1;Cdc42 effector protein 4 (Fragment) OS=Homo sapiens GN=CDC42EP4 PE=1 SV=1	1.018	0.954	0.853	1.023	1.014	1.043	1.074	0.912	0.931	0.991	NA	NA	NA	NA	NA	NA	NA	NA	NA	NA	NA	NA	NA	NA	NA	NA	NA	NA	NA	NA	High	0.002445	0.02173	0.205	2.05
[R].ADLTEYLSTHYK.[A]	1xTMT6plex [K12]; 1xTMT6plex [N-Term]	P31930		Cytochrome b-c1 complex subunit 1, mitochondrial OS=Homo sapiens GN=UQCRC1 PE=1 SV=3	NA	NA	NA	NA	NA	NA	NA	NA	NA	NA	NA	NA	NA	NA	NA	NA	NA	NA	NA	NA	0.928	1.093	0.855	1.098	0.924	0.976	1.03	1.162	0.793	1.04	High	4.331e-05	7.862e-05	1.272	4.63
[R].ADLTEYLSTHYK.[A]	1xTMT6plex [K12]; 1xTMT6plex [N-Term]; 1xPhospho [T9(99.3)]	P31930	P31930 1xPhospho [T222(99.3)]	Cytochrome b-c1 complex subunit 1, mitochondrial OS=Homo sapiens GN=UQCRC1 PE=1 SV=3	1.077	0.845	1.041	1.125	1.122	1.318	0.917	0.987	1.179	1.01	1.197	1.028	1.158	0.75	1.281	0.986	0.869	1.198	1.074	1.063	0.898	1.152	0.834	1.012	0.969	1.005	1.1	0.876	0.698	1.001	High	4.331e-05	0.0001074	1.187	4.97
[R].ADLVESLCSESTATSPV.[-]	1xCarbamidomethyl [C8]; 1xTMT6plex [N-Term]; 1xPhospho [S15(97.8)]	P08138	P08138 1xPhospho [S425(97.8)]	Tumor necrosis factor receptor superfamily member 16 OS=Homo sapiens GN=NGFR PE=1 SV=1	0.941	1.256	0.974	0.695	0.919	1.684	0.843	1.148	0.755	1.029	NA	NA	NA	NA	NA	NA	NA	NA	NA	NA	NA	NA	NA	NA	NA	NA	NA	NA	NA	NA	High	0.0002033	0.001096	0.626	2.09
[K].ADIVQQLLQQGASPNAATTSGYTPLHLSAR.[E]	1xTMT6plex [N-Term]; 1xPhospho [S20(94)]	Q12955; Q12955-7	Q12955 1xPhospho [S531(94)]; Q12955-7 1xPhospho [S152(94)]	Ankyrin-3 OS=Homo sapiens GN=ANK3 PE=1 SV=3;Isoform 5 of Ankyrin-3 OS=Homo sapiens GN=ANK3	NA	NA	NA	NA	NA	NA	NA	NA	NA	NA	1.369	1.065	1.363	0.825	1.144	0.867	1.137	1.034	1.058	1.155	1.08	1.51	1.223	1.371	1.369	1.855	1.533	1.687	1.414	1.364	High	2.898e-05	3.449e-06	2.204	5.57
[K].ADIVQQLLQQGASPNAATTSGYTPLHLSAR.[E]	1xDeamidated [N15]; 1xTMT6plex [N-Term]; 1xPhospho [S13(100)]	Q12955; Q12955-7	Q12955 1xPhospho [S524(100)]; Q12955-7 1xPhospho [S145(100)]	Ankyrin-3 OS=Homo sapiens GN=ANK3 PE=1 SV=3;Isoform 5 of Ankyrin-3 OS=Homo sapiens GN=ANK3	NA	NA	NA	NA	NA	NA	NA	NA	NA	NA	1.246	1.129	1.331	0.843	1.458	1.083	1.128	1.109	1.162	1.436	NA	NA	NA	NA	NA	NA	NA	NA	NA	NA	High	1.958e-05	1.046e-08	2.991	7.64
[K].ADIVQQLLQQGASPNAATTSGYTPLHLSAR.[E]	2xDeamidated [Q9; Q10]; 1xTMT6plex [N-Term]; 1xPhospho [S/T/Y]	Q12955; Q12955-7		Ankyrin-3 OS=Homo sapiens GN=ANK3 PE=1 SV=3;Isoform 5 of Ankyrin-3 OS=Homo sapiens GN=ANK3	NA	NA	NA	NA	NA	NA	NA	NA	NA	NA	NA	NA	NA	NA	NA	NA	NA	NA	NA	NA	NA	NA	NA	NA	NA	NA	NA	NA	NA	NA	High	0.0007243	0.004914	0.442	3.77
[K].ADMTASGSPDYGQPHK.[I]	1xTMT6plex [K16]; 1xTMT6plex [N-Term]; 1xPhospho [S8(100)]	Q01543	Q01543 1xPhospho [S39(100)]	Friend leukemia integration 1 transcription factor OS=Homo sapiens GN=FLI1 PE=1 SV=1	NA	NA	NA	NA	NA	NA	NA	NA	NA	NA	NA	NA	NA	NA	NA	NA	NA	NA	NA	NA	0.74	0.371	1.499	0.347	1.398	0.891	0.874	0.418	1.885	1.043	High	2.898e-05	2.524e-05	1.632	5.52
[K].ADMTASGSPDYGQPHK.[I]	1xOxidation [M3]; 1xTMT6plex [K16]; 1xTMT6plex [N-Term]; 1xPhospho [S8(98.7)]	Q01543	Q01543 1xPhospho [S39(98.7)]	Friend leukemia integration 1 transcription factor OS=Homo sapiens GN=FLI1 PE=1 SV=1	NA	NA	NA	NA	NA	NA	NA	NA	NA	NA	1.199	0.853	1.147	1.116	0.791	0.958	1.165	1.037	0.638	0.981	NA	NA	NA	NA	NA	NA	NA	NA	NA	NA	High	0.001013	0.01097	0.328	2.61
[K].ADNAVNK.[K]	1xTMT6plex [K7]; 1xTMT6plex [N-Term]	Q9NTI2; Q9Y2Q0		Phospholipid-transporting ATPase IB OS=Homo sapiens GN=ATP8A2 PE=1 SV=2;Phospholipid-transporting ATPase IA OS=Homo sapiens GN=ATP8A1 PE=1 SV=1	NA	NA	NA	NA	NA	NA	NA	NA	NA	NA	1.063	1.041	1.068	0.868	1.346	1.046	1.089	1.034	0.847	1.113	NA	NA	NA	NA	NA	NA	NA	NA	NA	NA	High	0.0008632	0.007566	0.378	2.46
[K].ADNDAGNAAIDSLLNYETVK.[Y]	1xTMT6plex [K20]; 1xTMT6plex [N-Term]	A0A087WW65		ATP-binding cassette sub-family B member 7, mitochondrial OS=Homo sapiens GN=ABCB7 PE=1 SV=1	NA	NA	NA	NA	NA	NA	NA	NA	NA	NA	1.867	1.054	1.248	0.987	1.145	1.14	1.191	1.317	0.769	1.048	NA	NA	NA	NA	NA	NA	NA	NA	NA	NA	High	1.958e-05	8.601e-07	2.126	4.61
[K].ADNFEYSDPVDGSISR.[N]	1xTMT6plex [N-Term]	P36871		Phosphoglucomutase-1 OS=Homo sapiens GN=PGM1 PE=1 SV=3	1.131	0.991	1.419	1.121	1.233	1.338	1.001	0.994	1.122	1.034	1.156	0.96	1.093	0.919	1.081	0.967	1.036	1.052	0.907	0.916	0.943	0.981	0.988	1.027	0.927	0.882	1.09	0.872	0.956	1.028	High	1.958e-05	9.37e-07	2.11	5.48
[K].ADNFEYSDPVDGSISR.[N]	1xDeamidated [N3]; 1xTMT6plex [N-Term]	P36871		Phosphoglucomutase-1 OS=Homo sapiens GN=PGM1 PE=1 SV=3	NA	NA	NA	NA	NA	NA	NA	NA	NA	NA	1.079	0.694	1.067	0.709	1.012	0.883	1.13	1.065	0.843	0.795	0.867	1.104	1.063	1.166	1.092	1.251	1.101	1.083	1.131	1.134	High	4.331e-05	7.585e-05	1.282	4.64
[K].ADPAFGLESSGIAGTTSDEPERIEESGNDEAR.[V]	1xTMT6plex [N-Term]	Q8TAQ2		SWI/SNF complex subunit SMARCC2 OS=Homo sapiens GN=SMARCC2 PE=1 SV=1	1.19	0.965	1.185	1.08	1.147	1.057	1.024	1.004	1.282	1.119	0.667	0.911	1.232	0.743	1.263	0.845	1.052	1.016	0.911	1.027	NA	NA	NA	NA	NA	NA	NA	NA	NA	NA	High	2.398e-05	5.408e-09	2.443	5.11
[K].ADPAFGLESSGIAGTTSDEPERIEESGNDEAR.[V]	1xDeamidated [N28]; 1xTMT6plex [N-Term]	Q8TAQ2		SWI/SNF complex subunit SMARCC2 OS=Homo sapiens GN=SMARCC2 PE=1 SV=1	1.31	1.01	1.074	1.24	1.286	1.309	0.972	0.986	1.289	1.002	0.664	0.721	1.027	0.678	1.105	0.901	0.903	0.879	0.742	0.763	NA	NA	NA	NA	NA	NA	NA	NA	NA	NA	High	1.958e-05	2.135e-07	2.4	5.95
[K].ADPALLNNHSNLKPAPTVPSSPDATPEPK.[G]	1xDeamidated [N]; 2xTMT6plex [K13; K29]; 1xTMT6plex [N-Term]; 1xPhospho [T/S]	Q8N111		Cell cycle exit and neuronal differentiation protein 1 OS=Homo sapiens GN=CEND1 PE=2 SV=1	0.999	0.626	0.683	0.932	1.145	0.911	0.861	0.981	1.087	0.932	0.669	1.053	1.027	0.923	1.132	1.152	1.084	1.123	1.282	1.209	0.907	1.605	0.862	0.969	1.325	0.898	1.614	1.071	0.852	1.055	High	2.398e-05	1.869e-07	1.919	4.68
[K].ADPALLNNHSNLKPAPTVPSSPDATPEPK.[G]	2xDeamidated [N8; N]; 2xTMT6plex [K13; K29]; 1xTMT6plex [N-Term]; 1xPhospho [S21(96.3)]	Q8N111	Q8N111 1xPhospho [S87(96.3)]	Cell cycle exit and neuronal differentiation protein 1 OS=Homo sapiens GN=CEND1 PE=2 SV=1	1.123	0.798	0.885	1.06	1.22	1.387	0.935	1.222	1.136	1.029	0.709	1.055	1.067	0.697	1.155	0.884	1.023	1.237	1.011	1.061	0.824	1.503	0.855	1.007	1.159	0.99	1.377	0.997	0.767	1.002	High	2.398e-05	1.684e-08	2.275	5.6
[K].ADPALLNNHSNLKPAPTVPSSPDATPEPK.[G]	3xDeamidated [N7; N8; N11]; 2xTMT6plex [K13; K29]; 1xTMT6plex [N-Term]; 1xPhospho [S21(98.6)]	Q8N111	Q8N111 1xPhospho [S87(98.6)]	Cell cycle exit and neuronal differentiation protein 1 OS=Homo sapiens GN=CEND1 PE=2 SV=1	1.027	0.783	0.937	1.068	1.23	1.482	0.902	1.132	1.229	1.026	0.806	1.064	1.087	0.594	1.096	0.803	0.946	1.292	0.913	1.001	0.866	1.285	0.837	1.11	1.079	1.118	1.185	1.099	0.809	1.047	High	2.398e-05	4.34e-08	2.135	5.5
[K].ADPALLNNHSNLKPAPTVPSSPDATPEPK.[G]	1xDeamidated [N]; 2xTMT6plex [K13; K29]; 1xTMT6plex [N-Term]; 2xPhospho [S/T]	Q8N111		Cell cycle exit and neuronal differentiation protein 1 OS=Homo sapiens GN=CEND1 PE=2 SV=1	1.153	0.727	0.879	1.184	1.577	1.057	0.85	1.137	0.947	0.974	0.745	1.09	1.049	0.816	1.176	0.838	1.053	1.064	1.103	1.003	0.823	1.577	0.943	1.224	1.166	0.921	1.423	0.979	0.85	1.138	High	1.958e-05	5.779e-06	1.753	5.86
[K].ADPALLNNHSNLKPAPTVPSSPDATPEPK.[G]	2xDeamidated [N7; N8]; 2xTMT6plex [K13; K29]; 1xTMT6plex [N-Term]; 2xPhospho [T17(97.9); S21(97.9)]	Q8N111	Q8N111 2xPhospho [T83(97.9); S87(97.9)]	Cell cycle exit and neuronal differentiation protein 1 OS=Homo sapiens GN=CEND1 PE=2 SV=1	1.135	0.835	0.924	1.114	1.344	1.2	0.837	1.147	1.097	1.092	0.854	1.004	1.097	0.675	1.113	0.799	0.935	1.255	1.01	1.028	0.84	1.7	0.78	1.992	1.099	0.993	1.22	1.734	0.814	1.059	High	2.398e-05	5.246e-08	2.107	5.48
[K].ADPHLEFQQFPQSP.[-]	1xTMT6plex [N-Term]; 1xPhospho [S13(100)]	Q96NT5	Q96NT5 1xPhospho [S458(100)]	Proton-coupled folate transporter OS=Homo sapiens GN=SLC46A1 PE=1 SV=1	NA	NA	NA	NA	NA	NA	NA	NA	NA	NA	1.099	1.023	1.104	0.928	1.131	1.006	1.046	1.057	0.985	1.113	0.876	1.064	0.96	1.161	0.955	1	1.093	0.842	0.845	1.021	High	1.958e-05	2.357e-05	1.476	4.61
[R].ADPLRVSSR.[D]	1xTMT6plex [N-Term]; 1xPhospho [S7(100)]	Q9BWH2	Q9BWH2 1xPhospho [S31(100)]	FUN14 domain-containing protein 2 OS=Homo sapiens GN=FUNDC2 PE=1 SV=2	1.323	1.449	0.842	1.386	1.089	1.108	0.843	1.068	1.406	1.197	0.122	1.144	1.799	0.468	0.528	0.526	0.373	1.426	1.293	0.932	0.222	1.331	0.709	2.127	0.798	0.719	0.335	2.377	0.625	0.925	High	0.0007266	0.006003	0.382	2.31
[K].ADPNGPVEGTVIESFTDK.[G]	1xTMT6plex [K18]; 1xTMT6plex [N-Term]	P46199		Translation initiation factor IF-2, mitochondrial OS=Homo sapiens GN=MTIF2 PE=1 SV=2	NA	NA	NA	NA	NA	NA	NA	NA	NA	NA	1.341	0.96	1	1.042	1.051	0.883	1.007	0.975	0.943	1.034	NA	NA	NA	NA	NA	NA	NA	NA	NA	NA	High	1.958e-05	4.38e-05	1.353	4.17
[K].ADPNGPVEGTVIESFTDK.[G]	1xDeamidated [N4]; 1xTMT6plex [K18]; 1xTMT6plex [N-Term]	P46199		Translation initiation factor IF-2, mitochondrial OS=Homo sapiens GN=MTIF2 PE=1 SV=2	NA	NA	NA	NA	NA	NA	NA	NA	NA	NA	1.772	1.048	1.353	0.858	1.054	0.946	1.238	1.349	0.949	1.048	0.857	1.155	0.903	0.959	0.957	0.91	0.946	0.968	0.855	0.92	High	1.958e-05	2.805e-06	1.895	4.41
[R].ADPSLLGFSVNASSER.[L]	1xTMT6plex [N-Term]; 1xPhospho [S13(98.8)]	Q6Y7W6-5; Q6Y7W6-3	Q6Y7W6-5 1xPhospho [S1278(98.8)]; Q6Y7W6-3 1xPhospho [S1305(98.8)]	Isoform 4 of PERQ amino acid-rich with GYF domain-containing protein 2 OS=Homo sapiens GN=GIGYF2;Isoform 2 of PERQ amino acid-rich with GYF domain-containing protein 2 OS=Homo sapiens GN=GIGYF2	NA	NA	NA	NA	NA	NA	NA	NA	NA	NA	0.99	1.214	0.95	1.028	0.955	0.976	0.996	0.954	1.121	0.996	1.15	1.056	1.134	1.072	0.948	1.018	0.971	0.95	0.977	0.985	High	1.958e-05	6.95e-06	1.717	5.14
[R].ADQELMTYSHDNIICGITSVSFSK.[S]	1xCarbamidomethyl [C15]; 1xTMT6plex [K24]; 1xTMT6plex [N-Term]	P62873		Guanine nucleotide-binding protein G(I)/G(S)/G(T) subunit beta-1 OS=Homo sapiens GN=GNB1 PE=1 SV=3	NA	NA	NA	NA	NA	NA	NA	NA	NA	NA	0.815	0.787	0.786	1.054	1.052	1.263	0.9	1.037	0.679	1.163	NA	NA	NA	NA	NA	NA	NA	NA	NA	NA	High	1.958e-05	5.059e-06	1.779	5.16
[R].ADQELMTYSHDNIICGITSVSFSK.[S]	1xCarbamidomethyl [C15]; 1xTMT6plex [K24]; 1xTMT6plex [N-Term]; 1xPhospho [T/S/Y]	P62873		Guanine nucleotide-binding protein G(I)/G(S)/G(T) subunit beta-1 OS=Homo sapiens GN=GNB1 PE=1 SV=3	NA	NA	NA	NA	NA	NA	NA	NA	NA	NA	NA	NA	NA	NA	NA	NA	NA	NA	NA	NA	1.013	0.902	0.963	1.246	1.308	1.097	1.067	1.278	1.033	1.091	High	2.898e-05	7.719e-06	1.977	6.01
[R].ADQELMTYSHDNIICGITSVSFSK.[S]	1xCarbamidomethyl [C15]; 1xDeamidated [N12]; 1xTMT6plex [K24]; 1xTMT6plex [N-Term]; 1xPhospho [S21(99.9)]	P62873	P62873 1xPhospho [S277(99.9)]	Guanine nucleotide-binding protein G(I)/G(S)/G(T) subunit beta-1 OS=Homo sapiens GN=GNB1 PE=1 SV=3	NA	NA	NA	NA	NA	NA	NA	NA	NA	NA	NA	NA	NA	NA	NA	NA	NA	NA	NA	NA	0.792	0.815	1.024	1.273	1.123	1.027	1.06	1.12	1.11	1.114	High	2.898e-05	9.263e-06	1.925	5.75
[R].ADQELMTYSHDNIICGITSVSFSK.[S]	1xCarbamidomethyl [C15]; 1xOxidation [M6]; 1xTMT6plex [K24]; 1xTMT6plex [N-Term]; 1xPhospho [S23(100)]	P62873	P62873 1xPhospho [S279(100)]	Guanine nucleotide-binding protein G(I)/G(S)/G(T) subunit beta-1 OS=Homo sapiens GN=GNB1 PE=1 SV=3	NA	NA	NA	NA	NA	NA	NA	NA	NA	NA	NA	NA	NA	NA	NA	NA	NA	NA	NA	NA	1.217	1.217	1.101	1.016	1.097	1.285	1.33	1.155	0.875	1.322	High	0.0005243	0.003139	0.48	3.15
[R].ADQLADESLESTR.[R]	1xTMT6plex [N-Term]	P60880; P60880-2		Synaptosomal-associated protein 25 OS=Homo sapiens GN=SNAP25 PE=1 SV=1;Isoform 2 of Synaptosomal-associated protein 25 OS=Homo sapiens GN=SNAP25	NA	NA	NA	NA	NA	NA	NA	NA	NA	NA	1.552	0.895	1.326	0.859	1.016	0.865	0.96	1.053	0.906	0.99	0.734	0.928	0.929	0.939	0.903	0.875	0.855	0.882	0.864	0.875	High	1.958e-05	4.293e-05	1.357	4.32
[R].ADQLADESLESTR.[R]	1xTMT6plex [N-Term]; 1xPhospho [S8(100)]	P60880; P60880-2	P60880 1xPhospho [S25(100)]; P60880-2 1xPhospho [S25(100)]	Synaptosomal-associated protein 25 OS=Homo sapiens GN=SNAP25 PE=1 SV=1;Isoform 2 of Synaptosomal-associated protein 25 OS=Homo sapiens GN=SNAP25	NA	NA	NA	NA	NA	NA	NA	NA	NA	NA	1.246	0.924	1.168	0.843	0.941	0.881	0.979	1.143	1.347	0.963	0.908	1.027	0.735	1.587	0.802	1.124	0.918	0.922	0.868	1.021	High	3.19e-05	7.283e-05	1.251	4.35
[R].ADQLADESLESTRR.[M]	1xTMT6plex [N-Term]; 1xPhospho [S11(100)]	P60880; P60880-2	P60880 1xPhospho [S28(100)]; P60880-2 1xPhospho [S28(100)]	Synaptosomal-associated protein 25 OS=Homo sapiens GN=SNAP25 PE=1 SV=1;Isoform 2 of Synaptosomal-associated protein 25 OS=Homo sapiens GN=SNAP25	1.209	1.066	0.985	1.165	1.003	1.391	0.861	0.917	0.897	0.974	1.292	0.904	1.087	0.75	1.048	0.852	0.884	0.959	0.876	0.939	1.252	1.192	1.07	1.222	1.044	1.264	1.223	1.081	0.793	1.171	High	2.898e-05	2.101e-05	1.687	6.04
[K].ADQLVQSFAELDK.[K]	1xTMT6plex [K13]; 1xTMT6plex [N-Term]; 1xPhospho [S7(100)]	C9JY79	C9JY79 1xPhospho [S1418(100)]	Non-erythrocytic beta-spectrin 4 OS=Homo sapiens GN=SPTBN4 PE=1 SV=2	NA	NA	NA	NA	NA	NA	NA	NA	NA	NA	1.584	1.476	1.383	1.207	1.19	1.103	1.181	1.369	1.16	1.332	1.56	0.75	0.83	1.034	0.869	0.939	0.906	0.702	1.024	0.976	High	4.331e-05	0.0001135	1.173	3.64
[K].ADRDQSPFSK.[I]	1xTMT6plex [K10]; 1xTMT6plex [N-Term]; 1xPhospho [S6(100)]	Q13427	Q13427 1xPhospho [S687(100)]	Peptidyl-prolyl cis-trans isomerase G OS=Homo sapiens GN=PPIG PE=1 SV=2	1.174	1.111	0.949	1.013	1.054	1.127	0.878	0.992	0.905	0.921	0.317	0.959	0.993	1.067	1.056	0.927	1.073	1.088	0.93	1.019	0.77	1.135	0.829	1.121	0.92	0.941	0.808	1.152	0.858	0.973	High	9.729e-05	0.00043	0.766	2.83
[K].ADRDQSPFSK.[I]	1xDeamidated [Q5]; 1xTMT6plex [K10]; 1xTMT6plex [N-Term]; 1xPhospho [S6(100)]	Q13427	Q13427 1xPhospho [S687(100)]	Peptidyl-prolyl cis-trans isomerase G OS=Homo sapiens GN=PPIG PE=1 SV=2	0.933	1.036	1.018	0.94	0.79	0.841	0.955	0.98	0.876	0.92	NA	NA	NA	NA	NA	NA	NA	NA	NA	NA	NA	NA	NA	NA	NA	NA	NA	NA	NA	NA	High	0.001451	0.01236	0.282	2.27
[K].ADRDQYELLCLDNTR.[K]	1xCarbamidomethyl [C10]; 1xDeamidated [N13]; 1xTMT6plex [N-Term]	P02787		Serotransferrin OS=Homo sapiens GN=TF PE=1 SV=3	NA	NA	NA	NA	NA	NA	NA	NA	NA	NA	NA	NA	NA	NA	NA	NA	NA	NA	NA	NA	NA	NA	NA	NA	NA	NA	NA	NA	NA	NA	High	4.568e-05	0.0001323	1.13	3.62
[K].ADREVQAEQPSSSSPR.[R]	1xTMT6plex [N-Term]; 1xPhospho [S]	Q9Y388		RNA-binding motif protein, X-linked 2 OS=Homo sapiens GN=RBMX2 PE=1 SV=2	1.206	1.017	1.255	0.939	1.107	1.44	1.021	1.263	0.945	0.971	0.638	0.935	0.858	0.929	1.204	0.918	0.938	1.052	0.829	0.908	1.055	1.08	0.892	0.989	0.868	0.964	0.903	0.976	0.913	0.966	High	2.398e-05	5.274e-08	2.107	6.42
[R].ADRLEGDRSEGSGQENENEDEE.[-]	1xTMT6plex [N-Term]; 1xPhospho [S12(99.9)]	Q58WW2	Q58WW2 1xPhospho [S850(99.9)]	DDB1- and CUL4-associated factor 6 OS=Homo sapiens GN=DCAF6 PE=1 SV=1	NA	NA	NA	NA	NA	NA	NA	NA	NA	NA	NA	NA	NA	NA	NA	NA	NA	NA	NA	NA	NA	NA	NA	NA	NA	NA	NA	NA	NA	NA	High	0.0002395	0.001363	0.66	3.35
[R].ADRLEGDRSEGSGQENENEDEE.[-]	1xTMT6plex [N-Term]; 2xPhospho [S9(100); S12(100)]	Q58WW2	Q58WW2 2xPhospho [S847(100); S850(100)]	DDB1- and CUL4-associated factor 6 OS=Homo sapiens GN=DCAF6 PE=1 SV=1	NA	NA	NA	NA	NA	NA	NA	NA	NA	NA	0.28	0.925	0.644	1.062	1.422	1.239	1.449	0.415	0.782	0.832	NA	NA	NA	NA	NA	NA	NA	NA	NA	NA	High	0.0001585	0.001077	0.712	4.02
[R].ADRPSSLPLDFNDEFSDLDGVVQQR.[R]	1xTMT6plex [N-Term]	Q96HH9		GRAM domain-containing protein 3 OS=Homo sapiens GN=GRAMD3 PE=1 SV=1	NA	NA	NA	NA	NA	NA	NA	NA	NA	NA	0.959	0.924	0.967	0.937	0.805	0.785	0.978	0.982	0.896	0.959	NA	NA	NA	NA	NA	NA	NA	NA	NA	NA	High	1.958e-05	8.761e-07	2.123	5.46
[R].ADRPSSLPLDFNDEFSDLDGVVQQR.[R]	1xDeamidated [N12]; 1xTMT6plex [N-Term]	Q96HH9		GRAM domain-containing protein 3 OS=Homo sapiens GN=GRAMD3 PE=1 SV=1	NA	NA	NA	NA	NA	NA	NA	NA	NA	NA	1.321	1.066	1.031	0.99	0.928	0.872	1.171	1.067	0.85	1.008	NA	NA	NA	NA	NA	NA	NA	NA	NA	NA	High	1.958e-05	1.859e-07	2.427	6.06
[K].ADSCSQAAGTK.[G]	1xCarbamidomethyl [C4]; 1xTMT6plex [K11]; 1xTMT6plex [N-Term]; 1xPhospho [S3(100)]	Q9H7N4	Q9H7N4 1xPhospho [S949(100)]	Splicing factor, arginine/serine-rich 19 OS=Homo sapiens GN=SCAF1 PE=1 SV=3	0.595	2.096	0.971	1.075	1.347	0.455	1.152	0.515	0.526	1.144	NA	NA	NA	NA	NA	NA	NA	NA	NA	NA	NA	NA	NA	NA	NA	NA	NA	NA	NA	NA	High	7.36e-05	0.000251	0.848	2.67
[K].ADSDGAKPEPVAMAR.[S]	1xTMT6plex [K7]; 1xTMT6plex [N-Term]; 1xPhospho [S3(100)]	Q7Z4V5-4; Q7Z4V5	Q7Z4V5-4 1xPhospho [S240(100)]; Q7Z4V5 1xPhospho [S240(100)]	Isoform 4 of Hepatoma-derived growth factor-related protein 2 OS=Homo sapiens GN=HDGFRP2;Hepatoma-derived growth factor-related protein 2 OS=Homo sapiens GN=HDGFRP2 PE=1 SV=1	NA	NA	NA	NA	NA	NA	NA	NA	NA	NA	0.659	1.733	0.521	0.894	0.945	0.669	1.422	1.037	0.908	1.039	1.1	0.804	0.982	0.54	0.47	1.277	0.667	0.841	0.99	0.913	High	1.958e-05	4.823e-05	1.334	4.77
[K].ADSDGAKPEPVAMAR.[S]	1xOxidation [M13]; 1xTMT6plex [K7]; 1xTMT6plex [N-Term]; 1xPhospho [S3(100)]	Q7Z4V5-4; Q7Z4V5	Q7Z4V5-4 1xPhospho [S240(100)]; Q7Z4V5 1xPhospho [S240(100)]	Isoform 4 of Hepatoma-derived growth factor-related protein 2 OS=Homo sapiens GN=HDGFRP2;Hepatoma-derived growth factor-related protein 2 OS=Homo sapiens GN=HDGFRP2 PE=1 SV=1	NA	NA	NA	NA	NA	NA	NA	NA	NA	NA	NA	NA	NA	NA	NA	NA	NA	NA	NA	NA	0.984	0.93	0.912	0.7	0.563	1.364	0.774	0.927	1.035	1.013	High	0.00063	0.004658	0.416	2.93
[R].ADSDRIQPSADR.[A]	1xTMT6plex [N-Term]; 1xPhospho [S3(100)]	Q5T4P9	Q5T4P9 1xPhospho [S44(100)]	Pleckstrin homology domain containing, family O member 1 OS=Homo sapiens GN=PLEKHO1 PE=1 SV=1	0.416	0.999	0.493	0.698	0.547	0.808	1.746	0.675	0.527	0.913	NA	NA	NA	NA	NA	NA	NA	NA	NA	NA	NA	NA	NA	NA	NA	NA	NA	NA	NA	NA	High	0.0001219	0.0008038	0.672	3.3
[K].ADSDSEDK.[G]	1xTMT6plex [K8]; 1xTMT6plex [N-Term]; 1xPhospho [S3(100)]	P83916	P83916 1xPhospho [S89(100)]	Chromobox protein homolog 1 OS=Homo sapiens GN=CBX1 PE=1 SV=1	1.113	0.868	1.063	0.707	1.221	1.222	0.725	0.786	1.05	0.963	0.513	0.625	1.364	0.741	1.095	1.366	1.054	1.03	0.768	0.942	0.749	0.826	0.82	0.961	1.298	0.894	0.822	0.933	0.798	1.009	High	0.00063	0.0045	0.421	2.84
[R].ADSDSSQR.[D]	1xTMT6plex [N-Term]; 1xPhospho [S3(100)]	V9GYM8	V9GYM8 1xPhospho [S764(100)]	Rho guanine nucleotide exchange factor 2 OS=Homo sapiens GN=ARHGEF2 PE=1 SV=1	NA	NA	NA	NA	NA	NA	NA	NA	NA	NA	NA	NA	NA	NA	NA	NA	NA	NA	NA	NA	1.75	1.176	0.826	1.013	1.226	0.946	1.506	0.912	0.625	1.052	High	0.0003633	0.00191	0.586	3.19
[R].ADSDSSQRDR.[N]	1xTMT6plex [N-Term]; 1xPhospho [S]	V9GYM8		Rho guanine nucleotide exchange factor 2 OS=Homo sapiens GN=ARHGEF2 PE=1 SV=1	NA	NA	NA	NA	NA	NA	NA	NA	NA	NA	NA	NA	NA	NA	NA	NA	NA	NA	NA	NA	2.358	1.203	1.109	0.752	0.797	1.144	1.181	0.364	1.388	0.955	High	0.001033	0.01127	0.311	2.04
[R].ADSDSSQRDRNGNQLR.[S]	1xDeamidated [Q/N]; 1xTMT6plex [N-Term]; 2xPhospho [S3(100); S]	V9GYM8	V9GYM8 2xPhospho [S764(100); S]	Rho guanine nucleotide exchange factor 2 OS=Homo sapiens GN=ARHGEF2 PE=1 SV=1	NA	NA	NA	NA	NA	NA	NA	NA	NA	NA	1.21	0.819	0.84	0.942	0.748	0.874	0.816	0.869	0.682	0.939	2.596	1.106	0.992	0.846	0.881	1.154	1.359	0.644	0.698	0.989	High	0.0001018	0.0004877	0.857	3.86
[K].ADSDVADDVPVAQETVQVIPGSK.[L]	1xTMT6plex [K23]; 1xTMT6plex [N-Term]	Q9H1P3		Oxysterol-binding protein-related protein 2 OS=Homo sapiens GN=OSBPL2 PE=1 SV=1	NA	NA	NA	NA	NA	NA	NA	NA	NA	NA	1.43	1.011	1.173	0.986	1.138	0.912	1.009	1.281	0.908	1.019	1.029	1.09	0.886	1.227	1.077	1.152	1.254	1.281	0.967	1.192	High	1.958e-05	2.772e-07	2.348	5.28
[K].ADSEASSGPLLDDK.[A]	1xTMT6plex [K14]; 1xTMT6plex [N-Term]	O43295		SLIT-ROBO Rho GTPase-activating protein 3 OS=Homo sapiens GN=SRGAP3 PE=1 SV=3	1.272	0.847	1.396	1.009	1.217	1.445	0.906	1.255	1.27	1.187	1.391	0.844	1.281	0.774	1.175	0.852	1.083	1.084	0.95	0.973	NA	NA	NA	NA	NA	NA	NA	NA	NA	NA	High	1.958e-05	4.315e-06	1.81	4.94
[K].ADSEASSGPLLDDK.[A]	1xTMT6plex [K14]; 1xTMT6plex [N-Term]; 1xPhospho [S3(100)]	O43295	O43295 1xPhospho [S817(100)]	SLIT-ROBO Rho GTPase-activating protein 3 OS=Homo sapiens GN=SRGAP3 PE=1 SV=3	0.757	1.028	0.883	0.93	0.922	1.297	0.919	1.018	1.111	0.966	2.385	1.224	0.569	1.115	0.969	1.133	1.154	0.705	1.186	1.016	0.807	0.661	1.12	0.637	1.359	1.242	1.381	0.466	0.924	1.007	High	2.398e-05	2.06e-05	1.224	4.28
[K].ADSEASSGPLLDDK.[A]	1xTMT6plex [K14]; 1xTMT6plex [N-Term]; 2xPhospho [S6(100); S7(100)]	O43295	O43295 2xPhospho [S820(100); S821(100)]	SLIT-ROBO Rho GTPase-activating protein 3 OS=Homo sapiens GN=SRGAP3 PE=1 SV=3	0.754	1.102	0.832	0.957	0.899	1.104	1.016	1.042	0.945	1.098	1.237	1.163	0.86	1.044	1.095	1.165	1.219	0.93	1.227	0.974	0.993	0.975	1.124	0.784	1.219	1.005	1.179	0.75	1.02	0.944	High	2.398e-05	2.304e-05	1.207	4.24
[K].ADSEASSGPLLDDKASSK.[N]	2xTMT6plex [K14; K18]; 1xTMT6plex [N-Term]; 1xPhospho [S16(98.8)]	O43295	O43295 1xPhospho [S830(98.8)]	SLIT-ROBO Rho GTPase-activating protein 3 OS=Homo sapiens GN=SRGAP3 PE=1 SV=3	NA	NA	NA	NA	NA	NA	NA	NA	NA	NA	1.514	0.961	0.592	1.753	0.656	1.335	0.853	0.673	1.087	0.999	NA	NA	NA	NA	NA	NA	NA	NA	NA	NA	High	5.789e-05	0.0001513	1.103	3.42
[K].ADSEASSGPVTEDKSSSK.[D]	2xTMT6plex [K14; K18]; 1xTMT6plex [N-Term]; 1xPhospho [S/T]	G5EA48		SLIT-ROBO Rho GTPase activating protein 1, isoform CRA_a OS=Homo sapiens GN=SRGAP1 PE=1 SV=1	NA	NA	NA	NA	NA	NA	NA	NA	NA	NA	NA	NA	NA	NA	NA	NA	NA	NA	NA	NA	1.144	0.999	1.529	0.567	1.035	0.858	1.012	0.511	1.328	1.051	High	0.0001018	0.0004919	0.855	2.68
[R].ADSEEEGTVELSA.[-]	1xTMT6plex [N-Term]	O14576		Cytoplasmic dynein 1 intermediate chain 1 OS=Homo sapiens GN=DYNC1I1 PE=1 SV=2	1.103	0.946	1.18	1.239	1.116	1.13	0.853	1.116	1.085	1.139	0.952	0.858	1.156	0.786	1.247	0.864	0.911	0.972	0.811	0.968	NA	NA	NA	NA	NA	NA	NA	NA	NA	NA	High	3.931e-05	0.0001222	0.958	2.86
[R].ADSEEEGTVELSA.[-]	1xTMT6plex [N-Term]; 1xPhospho [S3(100)]	O14576	O14576 1xPhospho [S635(100)]	Cytoplasmic dynein 1 intermediate chain 1 OS=Homo sapiens GN=DYNC1I1 PE=1 SV=2	1.213	0.826	1.251	1.056	1.141	1.144	0.871	0.808	1.522	1.006	0.9	0.855	1.31	0.759	1.169	0.907	0.872	1.016	0.831	1.179	0.831	1.084	0.913	1.194	1.138	1.088	1.039	1.129	0.8	1.124	High	3.931e-05	7.379e-05	1.034	3.59
[K].ADSEGSNSGGTWPK.[A]	1xTMT6plex [K14]; 1xTMT6plex [N-Term]; 1xPhospho [S3(100)]	Q8TDM6	Q8TDM6 1xPhospho [S938(100)]	Disks large homolog 5 OS=Homo sapiens GN=DLG5 PE=1 SV=4	0.868	0.976	1.023	1.271	1.004	1.171	0.861	1.094	0.992	0.969	0.999	0.976	0.868	1.092	0.889	1.128	1.156	0.969	1.016	0.977	1.004	0.881	0.966	0.64	0.977	0.873	0.822	0.652	0.926	0.895	High	8.462e-05	0.0003138	0.953	4.23
[R].ADSEQPSK.[R]	1xTMT6plex [K8]; 1xTMT6plex [N-Term]; 1xPhospho [S3(100)]	Q9Y3Z3	Q9Y3Z3 1xPhospho [S6(100)]	Deoxynucleoside triphosphate triphosphohydrolase SAMHD1 OS=Homo sapiens GN=SAMHD1 PE=1 SV=2	1.389	1.119	0.927	1.358	1.076	0.829	0.84	1.077	0.635	0.968	0.306	1.236	0.88	1.161	0.718	0.909	0.799	0.9	1.253	1.056	0.553	0.757	0.968	2.05	0.777	1.11	0.61	0.91	1.353	1.018	High	0.0006171	0.003899	0.443	2.9
[R].ADSEYTDK.[L]	1xTMT6plex [K8]; 1xTMT6plex [N-Term]; 1xPhospho [S3(100)]	B1AKC9	B1AKC9 1xPhospho [S570(100)]	Receptor protein-tyrosine kinase OS=Homo sapiens GN=EPHB2 PE=1 SV=1	0.98	0.985	1.053	1.1	1.097	1.04	0.828	1.1	0.996	1.054	NA	NA	NA	NA	NA	NA	NA	NA	NA	NA	1.402	0.889	0.686	0.847	0.69	1.003	0.783	0.486	0.899	0.907	High	0.00063	0.004686	0.415	3.27
[R].ADSGEEENTK.[N]	1xTMT6plex [K10]; 1xTMT6plex [N-Term]; 1xPhospho [S3(100)]	Q9BVG4	Q9BVG4 1xPhospho [S181(100)]	Protein PBDC1 OS=Homo sapiens GN=PBDC1 PE=1 SV=1	1.296	0.787	1.112	1.052	1.01	1.195	0.821	0.972	0.859	1.056	1.042	1.01	1.301	0.973	1.296	0.904	1.081	1.267	0.924	1.134	0.809	1.097	0.894	0.922	0.889	0.937	0.786	0.979	1.095	0.944	High	3.931e-05	0.0001755	0.903	3.41
[R].ADSGPTQPPLSLSPAPETK.[R]	1xTMT6plex [K19]; 1xTMT6plex [N-Term]; 1xPhospho [S13(98.3)]	J3KNL6	J3KNL6 1xPhospho [S2083(98.3)]	Protein transport protein Sec16A OS=Homo sapiens GN=SEC16A PE=1 SV=1	1.012	1.255	0.972	1.171	1.283	1.118	0.985	1.012	1.04	1.047	0.339	1.13	0.518	1.519	0.676	1.789	1.466	0.915	1.668	1.116	0.664	0.718	1.496	0.741	0.993	0.865	0.895	0.915	1.256	1.077	High	1.958e-05	2.601e-06	1.909	5.82
[R].ADSGPTQPPLSLSPAPETK.[R]	1xDeamidated [Q7]; 1xTMT6plex [K19]; 1xTMT6plex [N-Term]; 1xPhospho [S/T]	J3KNL6		Protein transport protein Sec16A OS=Homo sapiens GN=SEC16A PE=1 SV=1	NA	NA	NA	NA	NA	NA	NA	NA	NA	NA	NA	NA	NA	NA	NA	NA	NA	NA	NA	NA	NA	NA	NA	NA	NA	NA	NA	NA	NA	NA	High	0.0001488	0.0009788	0.643	2.57
[R].ADSGPVSPAASR.[N]	1xTMT6plex [N-Term]; 1xPhospho [S7(100)]	O15018	O15018 1xPhospho [S2037(100)]	PDZ domain-containing protein 2 OS=Homo sapiens GN=PDZD2 PE=1 SV=4	0.509	0.749	0.525	0.923	0.515	0.801	0.991	1.416	1.948	1.032	NA	NA	NA	NA	NA	NA	NA	NA	NA	NA	1.688	0.791	1.153	0.65	1.098	0.968	1.841	0.4	1.157	1.072	High	2.398e-05	3.318e-05	1.153	3.83
[R].ADSHEGEVAEGK.[L]	1xTMT6plex [K12]; 1xTMT6plex [N-Term]; 1xPhospho [S3(100)]	Q99704	Q99704 1xPhospho [S269(100)]	Docking protein 1 OS=Homo sapiens GN=DOK1 PE=1 SV=1	0.517	1.104	0.718	0.856	1.013	0.918	1.493	1.039	0.877	1.099	1.319	0.989	0.706	1.216	1.048	1.389	1.316	0.936	0.792	1.07	1.147	0.521	1.249	0.808	1.123	1.129	1.173	0.753	1.667	0.908	High	2.398e-05	1.469e-05	1.274	4.69
[R].ADSKESLK.[A]	2xTMT6plex [K4; K8]; 1xTMT6plex [N-Term]; 1xPhospho [S6(100)]	E9PGC8	E9PGC8 1xPhospho [S560(100)]	Microtubule-associated protein 1A OS=Homo sapiens GN=MAP1A PE=1 SV=1	0.605	1.091	0.303	1.298	0.618	0.184	1.03	1.601	0.328	1.016	NA	NA	NA	NA	NA	NA	NA	NA	NA	NA	NA	NA	NA	NA	NA	NA	NA	NA	NA	NA	High	0.002144	0.01871	0.225	2.86
[R].ADSKESLK.[A]	2xTMT6plex [K4; K8]; 1xTMT6plex [N-Term]; 2xPhospho [S3(100); S6(100)]	E9PGC8	E9PGC8 2xPhospho [S557(100); S560(100)]	Microtubule-associated protein 1A OS=Homo sapiens GN=MAP1A PE=1 SV=1	NA	NA	NA	NA	NA	NA	NA	NA	NA	NA	1.5	1.455	0.615	1.476	0.651	1.092	1.244	0.705	1.278	1.1	1.184	0.619	1.349	0.54	1.072	1.071	1.816	0.499	1.145	1.023	High	0.001867	0.02486	0.229	2.13
[R].ADSIEIYIPEAQTR.[L]	1xTMT6plex [N-Term]; 1xPhospho [S3(100)]	Q9P1A6	Q9P1A6 1xPhospho [S1042(100)]	Disks large-associated protein 2 OS=Homo sapiens GN=DLGAP2 PE=1 SV=4	NA	NA	NA	NA	NA	NA	NA	NA	NA	NA	NA	NA	NA	NA	NA	NA	NA	NA	NA	NA	0.94	0.889	0.933	0.819	1.039	0.899	1.056	0.816	0.839	0.894	High	2.398e-05	6.182e-05	1.06	3.73
[K].ADSIERR.[H]	1xTMT6plex [N-Term]; 1xPhospho [S3(100)]	O15020	O15020 1xPhospho [S1255(100)]	Spectrin beta chain, non-erythrocytic 2 OS=Homo sapiens GN=SPTBN2 PE=1 SV=3	1.248	0.686	0.95	1.041	1.012	1.371	0.662	1.023	1.04	0.861	0.492	0.902	1.57	0.552	0.953	0.809	0.884	1.387	1.024	0.908	0.804	1.046	0.733	0.86	1.033	1.029	1.25	1.022	0.468	0.908	High	0.0005069	0.004165	0.433	3.35
[K].ADSLEVQQMK.[A]	1xTMT6plex [K10]; 1xTMT6plex [N-Term]; 1xPhospho [S3(100)]	P35240	P35240 1xPhospho [S315(100)]	Merlin OS=Homo sapiens GN=NF2 PE=1 SV=1	NA	NA	NA	NA	NA	NA	NA	NA	NA	NA	0.941	1.172	1.145	1.161	1.182	1.08	1.167	1.058	1.138	1.183	NA	NA	NA	NA	NA	NA	NA	NA	NA	NA	High	0.0007297	0.005181	0.434	3.05
[R].ADSIGSGR.[A]	1xTMT6plex [N-Term]; 1xPhospho [S3(100)]	E7EUN2	E7EUN2 1xPhospho [S604(100)]	Arf-GAP with GTPase, ANK repeat and PH domain-containing protein 1 OS=Homo sapiens GN=AGAP1 PE=1 SV=1	0.581	0.978	0.432	0.623	0.598	0.41	1.34	0.846	0.47	0.904	NA	NA	NA	NA	NA	NA	NA	NA	NA	NA	NA	NA	NA	NA	NA	NA	NA	NA	NA	NA	High	0.0006445	0.005379	0.397	3.27
[K].ADSLLAVVK.[R]	1xTMT6plex [K9]; 1xTMT6plex [N-Term]; 1xPhospho [S3(100)]	Q15424; Q14151	Q15424 1xPhospho [S288(100)]; Q14151 1xPhospho [S287(100)]	Scaffold attachment factor B1 OS=Homo sapiens GN=SAFB PE=1 SV=4;Scaffold attachment factor B2 OS=Homo sapiens GN=SAFB2 PE=1 SV=1	NA	NA	NA	NA	NA	NA	NA	NA	NA	NA	0.274	1.028	0.701	1.256	0.694	1.298	0.974	0.618	1.215	1.045	0.946	0.919	1.214	0.802	0.919	1.129	0.9	0.817	1.111	0.972	High	5.303e-05	0.0001853	1.058	4.28
[K].ADSLSSPR.[K]	1xTMT6plex [N-Term]; 1xPhospho [S3(100)]	H7C1J4	H7C1J4 1xPhospho [S432(100)]	Chromosome 6 open reading frame 107, isoform CRA_b OS=Homo sapiens GN=UHRF1BP1 PE=1 SV=1	NA	NA	NA	NA	NA	NA	NA	NA	NA	NA	NA	NA	NA	NA	NA	NA	NA	NA	NA	NA	0.97	0.99	1.093	1.163	0.979	1.089	1.077	0.981	1.219	1.032	High	0.001259	0.01584	0.275	2.31
[R].ADSPAGPESSR.[R]	1xTMT6plex [N-Term]; 1xPhospho [S3(100)]	Q9Y4F5-2; Q9Y4F5	Q9Y4F5-2 1xPhospho [S711(100)]; Q9Y4F5 1xPhospho [S711(100)]	Isoform 2 of Centrosomal protein of 170 kDa protein B OS=Homo sapiens GN=CEP170B;Centrosomal protein of 170 kDa protein B OS=Homo sapiens GN=CEP170B PE=1 SV=4	0.403	0.802	0.356	0.966	0.479	0.358	0.922	1.142	0.879	1	1.956	1.407	0.304	1.23	0.736	1.14	0.905	0.425	1.508	1.104	1.736	0.676	1.055	0.774	0.868	0.904	1.239	0.555	1.05	0.99	High	9.729e-05	0.0004439	0.761	3.4
[R].ADSPAGPESSRR.[S]	1xTMT6plex [N-Term]; 1xPhospho [S3(100)]	Q9Y4F5-2; Q9Y4F5	Q9Y4F5-2 1xPhospho [S711(100)]; Q9Y4F5 1xPhospho [S711(100)]	Isoform 2 of Centrosomal protein of 170 kDa protein B OS=Homo sapiens GN=CEP170B;Centrosomal protein of 170 kDa protein B OS=Homo sapiens GN=CEP170B PE=1 SV=4	NA	NA	NA	NA	NA	NA	NA	NA	NA	NA	0.897	0.933	0.888	1.104	1.109	0.993	1.347	0.877	1.12	0.895	1.379	0.718	0.918	0.943	0.922	0.85	1.148	0.609	1.104	0.975	High	0.0001018	0.0003796	0.906	3.85
[truncated: 71,080 more rows]
