# Supplementary material for: A Dual-Background Statistical Framework for Phosphoproteomics Highlights Intrinsic, High-Confidence Phosphorylation Signature by Mitigating Orthogonal Sources of Bias
Source: Proteomes. 2026 Jul 7;14(3):33. doi: 10.3390/proteomes14030033 (PMC13398324; doi:10.3390/proteomes14030033)
Supplement: Supplementary file 1 [file proteomes-14-00033-s001.zip › Supplementary Table S2_FG_Sites_Explicit.csv]

Annotated_Sequence	CleanSeq	Site_Residue	Site_Position	Motif15mer
[R].AAAAAAAAAAAPPAPPEGASPGDSAR.[Q]	AAAAAAAAAAAPPAPPEGASPGDSAR	S	20	PAPPEGASPGDSARX
[R].AAAAAAAAQMHAKNGGGSSSR.[S]	AAAAAAAAQMHAKNGGGSSSR	S	18	HAKNGGGSSSRXXXX
[K].AAAAAAQSEGDEDRPGER.[R]	AAAAAAQSEGDEDRPGER	S	8	AAAAAAQSEGDEDRP
[K].AAAAAASGGSRAPR.[H]	AAAAAASGGSRAPR	S	10	AAAASGGSRAPRXXX
[R].AAAAAATAPPSPGPAQPGPR.[A]	AAAAAATAPPSPGPAQPGPR	S	11	AAATAPPSPGPAQPG
[K].AAAAALSGSPPQTEKPTHYR.[Y]	AAAAALSGSPPQTEKPTHYR	S	9	AAAALSGSPPQTEKP
[R].AAAAALSQQQSLQER.[L]	AAAAALSQQQSLQER	S	11	AALSQQQSLQERXXX
[K].AAAAAPASED.[-]	AAAAAPASED	S	8	AAAAAPASEDXXXXX
[K].AAAAAPASEDEDDEDDEDDEDDDDDEEDDSEEEAMETTPAK.[G]	AAAAAPASEDEDDEDDEDDEDDDDDEEDDSEEEAMETTPAK	S	30	DDDEEDDSEEEAMET
[K].AAAAAPTPPAR.[G]	AAAAAPTPPAR	T	7	XAAAAAPTPPARXXX
[K].AAAAPAATTATPPPEGAPPQPGVHNLPVPTLFGTVK.[Q]	AAAAPAATTATPPPEGAPPQPGVHNLPVPTLFGTVK	T	11	APAATTATPPPEGAP
[R].AAAASAAEAGIATTGTEDSDDALLK.[M]	AAAASAAEAGIATTGTEDSDDALLK	S	19	ATTGTEDSDDALLKX
[K].AAAAVAPGGLQSTPGR.[S]	AAAAVAPGGLQSTPGR	T	13	APGGLQSTPGRXXXX
[R].AAACPSSPHK.[I]	AAACPSSPHK	S	7	XAAACPSSPHKXXXX
[K].AAAGAGAGASSR.[S]	AAAGAGAGASSR	S	10	AGAGAGASSRXXXXX
[R].AAAGDAPPAAAPAASCSASLPGALGGSAGAAGAEDSYGLVAPATAAYR.[E]	AAAGDAPPAAAPAASCSASLPGALGGSAGAAGAEDSYGLVAPATAAYR	S	15	PAAAPAASCSASLPG
[R].AAAGGTASPGGGAR.[R]	AAAGGTASPGGGAR	S	8	AAAGGTASPGGGARX
[R].AAAGGTRGSNHAR.[I]	AAAGGTRGSNHAR	S	9	AAGGTRGSNHARXXX
[R].AAAGLGGGDSGDGTAR.[A]	AAAGLGGGDSGDGTAR	T	14	GGDSGDGTARXXXXX
[K].AAAGPLDMSLPSTPDIK.[I]	AAAGPLDMSLPSTPDIK	T	13	LDMSLPSTPDIKXXX
[R].AAAGSELCR.[R]	AAAGSELCR	S	5	XXXAAAGSELCRXXX
[R].AAAGVGGSLR.[A]	AAAGVGGSLR	S	8	AAAGVGGSLRXXXXX
[K].AAAKASESSSSEESSDDDDEEDQK.[K]	AAAKASESSSSEESSDDDDEEDQK	S	6	XXAAAKASESSSSEE
[K].AAAKASESSSSEESSDDDDEEDQK.[K]	AAAKASESSSSEESSDDDDEEDQK	S	9	AAKASESSSSEESSD
[K].AAAIGIDLGTTYSCVGVFQHGK.[GV]	AAAIGIDLGTTYSCVGVFQHGKGV	S	13	IDLGTTYSCVGVFQH
[K].AAALLLQNDNNADVESK.[S]	AAALLLQNDNNADVESK	S	16	DNNADVESKXXXXXX
[R].AAALSLSTLASPK.[G]	AAALSLSTLASPK	S	5	XXXAAALSLSTLASP
[K].AAAMAAAAAETSQR.[I]	AAAMAAAAAETSQR	S	12	AAAAAETSQRXXXXX
[R].AAANEQLTR.[A]	AAANEQLTR	T	8	AAANEQLTRXXXXXX
[R].AAAPPQPSPPPTK.[F]	AAAPPQPSPPPTK	S	8	AAAPPQPSPPPTKXX
[R].AAAPSPDR.[R]	AAAPSPDR	S	5	XXXAAAPSPDRXXXX
[R].AAAPSPDRR.[D]	AAAPSPDRR	S	5	XXXAAAPSPDRRXXX
[R].AAAPSPDRRDSASPGAAGGLDPQDSAR.[S]	AAAPSPDRRDSASPGAAGGLDPQDSAR	S	5	XXXAAAPSPDRRDSA
[R].AAAPSPDRRDSASPGAAGGLDPQDSAR.[S]	AAAPSPDRRDSASPGAAGGLDPQDSAR	S	11	PSPDRRDSASPGAAG
[R].AAAPSPDRRDSASPGAAGGLDPQDSAR.[S]	AAAPSPDRRDSASPGAAGGLDPQDSAR	S	13	PDRRDSASPGAAGGL
[K].AAAQLLQSQAQQSGAQQTK.[K]	AAAQLLQSQAQQSGAQQTK	S	8	AAAQLLQSQAQQSGA
[K].AAAQLLQSQAQQSGAQQTKK.[D]	AAAQLLQSQAQQSGAQQTKK	T	18	QQSGAQQTKKXXXXX
[R].AAARLSLTDPLVAER.[A]	AAARLSLTDPLVAER	S	6	XXAAARLSLTDPLVA
[R].AAASLVSR.[E]	AAASLVSR	S	4	XXXXAAASLVSRXXX
[R].AAASLVSREESK.[N]	AAASLVSREESK	S	11	SLVSREESKXXXXXX
[R].AAASPPTPIR.[S]	AAASPPTPIR	S	4	XXXXAAASPPTPIRX
[R].AAASTDYYK.[R]	AAASTDYYK	T	5	XXXAAASTDYYKXXX
[R].AAATGNASPGK.[L]	AAATGNASPGK	S	8	AAATGNASPGKXXXX
[K].AAATPAK.[K]	AAATPAK	T	4	XXXXAAATPAKXXXX
[K].AAATPEPAMAQPDSTAPEGATGQAPPSSK.[G]	AAATPEPAMAQPDSTAPEGATGQAPPSSK	T	4	XXXXAAATPEPAMAQ
[K].AAATPEPAMAQPDSTAPEGATGQAPPSSK.[G]	AAATPEPAMAQPDSTAPEGATGQAPPSSK	S	28	TGQAPPSSKXXXXXX
[K].AAATPESQEPQAK.[G]	AAATPESQEPQAK	T	4	XXXXAAATPESQEPQ
[K].AAATPESQEPQAK.[G]	AAATPESQEPQAK	S	7	XAAATPESQEPQAKX
[R].AAATTPTK.[V]	AAATTPTK	T	5	XXXAAATTPTKXXXX
[K].AAAYDISEDEED.[-]	AAAYDISEDEED	S	7	XAAAYDISEDEEDXX
[R].AACLHSPGLGQPR.[G]	AACLHSPGLGQPR	S	6	XXAACLHSPGLGQPR
[R].AACSDPGASGR.[A]	AACSDPGASGR	S	4	XXXXAACSDPGASGR
[R].AADGGERPLAASPPGTVK.[A]	AADGGERPLAASPPGTVK	S	12	GERPLAASPPGTVKX
[R].AADKSPESQNLIDGTK.[K]	AADKSPESQNLIDGTK	S	5	XXXAADKSPESQNLI
[K].AADISLDNLVEGK.[R]	AADISLDNLVEGK	S	5	XXXAADISLDNLVEG
[R].AADPSSLQSHIPVLDK.[G]	AADPSSLQSHIPVLDK	S	5	XXXAADPSSLQSHIP
[K].AADRLPNLSSPSAEGPPGPPSGPAPR.[K]	AADRLPNLSSPSAEGPPGPPSGPAPR	S	9	ADRLPNLSSPSAEGP
[R].AADSGSWER.[V]	AADSGSWER	S	6	XXAADSGSWERXXXX
[R].AADSQNSGEGNTGAAESSFSQEVSR.[E]	AADSQNSGEGNTGAAESSFSQEVSR	S	7	XAADSQNSGEGNTGA
[R].AADSQNSGEGNTGAAESSFSQEVSR.[E]	AADSQNSGEGNTGAAESSFSQEVSR	S	4	XXXXAADSQNSGEGN
[R].AADSSAPEDSEK.[L]	AADSSAPEDSEK	S	10	DSSAPEDSEKXXXXX
[R].AADSSDSDGAEESPAEPGAPR.[E]	AADSSDSDGAEESPAEPGAPR	S	5	XXXAADSSDSDGAEE
[R].AADSSDSDGAEESPAEPGAPR.[E]	AADSSDSDGAEESPAEPGAPR	S	4	XXXXAADSSDSDGAE
[K].AAEAAAAPAESAAPAAGEEPSK.[E]	AAEAAAAPAESAAPAAGEEPSK	S	11	AAAAPAESAAPAAGE
[K].AAEAAAAPAESAAPAAGEEPSKEEGEPK.[K]	AAEAAAAPAESAAPAAGEEPSKEEGEPK	S	21	PAAGEEPSKEEGEPK
[K].AAEAFSELSK.[R]	AAEAFSELSK	S	9	AEAFSELSKXXXXXX
[K].AAEAGGAEEQYGFLTTPTK.[Q]	AAEAGGAEEQYGFLTTPTK	T	18	YGFLTTPTKXXXXXX
[K].AAEAGGAEEQYGFLTTPTK.[Q]	AAEAGGAEEQYGFLTTPTK	T	16	EQYGFLTTPTKXXXX
[K].AAEDMPEAEQDLERPPTPAGGRPDSPGLQAPAGQQR.[A]	AAEDMPEAEQDLERPPTPAGGRPDSPGLQAPAGQQR	S	25	PAGGRPDSPGLQAPA
[K].AAEDMPEAEQDLERPPTPAGGRPDSPGLQAPAGQQR.[A]	AAEDMPEAEQDLERPPTPAGGRPDSPGLQAPAGQQR	T	17	QDLERPPTPAGGRPD
[K].AAEDSNLISGFDVPEGSDK.[V]	AAEDSNLISGFDVPEGSDK	S	17	GFDVPEGSDKXXXXX
[R].AAEEAFVNDIDESSPGTEWER.[V]	AAEEAFVNDIDESSPGTEWER	S	14	VNDIDESSPGTEWER
[K].AAEEPSKVEEK.[K]	AAEEPSKVEEK	S	6	XXAAEEPSKVEEKXX
[K].AAEEQGDDQDSEK.[S]	AAEEQGDDQDSEK	S	11	EQGDDQDSEKXXXXX
[K].AAEEQGDDQDSEKSKPAGSDGER.[R]	AAEEQGDDQDSEKSKPAGSDGER	S	11	EQGDDQDSEKSKPAG
[K].AAEEQGDDQDSEKSKPAGSDGER.[R]	AAEEQGDDQDSEKSKPAGSDGER	S	14	DDQDSEKSKPAGSDG
[K].AAEEQGDDQDSEKSKPAGSDGER.[R]	AAEEQGDDQDSEKSKPAGSDGER	S	19	EKSKPAGSDGERXXX
[K].AAEEQGDDQDSEKSKPAGSDGERR.[G]	AAEEQGDDQDSEKSKPAGSDGERR	S	11	EQGDDQDSEKSKPAG
[K].AAEEQGDDQDSEKSKPAGSDGERR.[G]	AAEEQGDDQDSEKSKPAGSDGERR	S	14	DDQDSEKSKPAGSDG
[K].AAEEQGDDQDSEKSKPAGSDGERR.[G]	AAEEQGDDQDSEKSKPAGSDGERR	S	19	EKSKPAGSDGERRXX
[R].AAEGLSPVQSAQR.[C]	AAEGLSPVQSAQR	S	6	XXAAEGLSPVQSAQR
[R].AAELSPEER.[A]	AAELSPEER	S	5	XXXAAELSPEERXXX
[K].AAEMVPDLPSPPMEAPAPASNPSGR.[K]	AAEMVPDLPSPPMEAPAPASNPSGR	S	10	EMVPDLPSPPMEAPA
[K].AAENGALGSPER.[E]	AAENGALGSPER	S	9	AENGALGSPERXXXX
[K].AAENGALGSPEREEK.[V]	AAENGALGSPEREEK	S	9	AENGALGSPEREEKX
[R].AAEPHFGTLPK.[A]	AAEPHFGTLPK	T	8	AAEPHFGTLPKXXXX
[K].AAESETPGKSPEK.[K]	AAESETPGKSPEK	S	10	ESETPGKSPEKXXXX
[R].AAESLTAIPEPASPQLLETPIHASQIQK.[V]	AAESLTAIPEPASPQLLETPIHASQIQK	S	13	TAIPEPASPQLLETP
[K].AAESPDQK.[D]	AAESPDQK	S	4	XXXXAAESPDQKXXX
[K].AAESPSPR.[L]	AAESPSPR	S	6	XXAAESPSPRXXXXX
[K].AAESVSKPDVSEEAPGPSK.[V]	AAESVSKPDVSEEAPGPSK	S	4	XXXXAAESVSKPDVS
[K].AAFDDAIAELDTLSEESYK.[D]	AAFDDAIAELDTLSEESYK	S	14	IAELDTLSEESYKXX
[K].AAFERESDVPLK.[T]	AAFERESDVPLK	S	7	XAAFERESDVPLKXX
[R].AAFNSGK.[V]	AAFNSGK	S	5	XXXAAFNSGKXXXXX
[R].AAFPSPTAAEMAEISR.[I]	AAFPSPTAAEMAEISR	S	5	XXXAAFPSPTAAEMA
[K].AAFSKDESK.[E]	AAFSKDESK	S	8	AAFSKDESKXXXXXX
[K].AAFSKDESKEPIVEVR.[T]	AAFSKDESKEPIVEVR	S	8	AAFSKDESKEPIVEV
[K].AAFSKDESKEPIVEVR.[T]	AAFSKDESKEPIVEVR	S	4	XXXXAAFSKDESKEP
[K].AAFSQEK.[S]	AAFSQEK	S	4	XXXXAAFSQEKXXXX
[R].AAFTAGR.[M]	AAFTAGR	T	4	XXXXAAFTAGRXXXX
[R].AAFTTPDHAPLSPQSSVASSGSEQTEEQGSSR.[N]	AAFTTPDHAPLSPQSSVASSGSEQTEEQGSSR	S	12	TPDHAPLSPQSSVAS
[R].AAFVQLTQK.[K]	AAFVQLTQK	T	7	XAAFVQLTQKXXXXX
[R].AAGAGGSGSESDHTAPSGVGSSWR.[E]	AAGAGGSGSESDHTAPSGVGSSWR	S	7	XAAGAGGSGSESDHT
[R].AAGALGSASSGSMPNLAAR.[G]	AAGALGSASSGSMPNLAAR	S	12	LGSASSGSMPNLAAR
[K].AAGARPLTSPESLSR.[D]	AAGARPLTSPESLSR	S	9	AGARPLTSPESLSRX
[K].AAGASPAEK.[G]	AAGASPAEK	S	5	XXXAAGASPAEKXXX
[K].AAGCDFTNVVK.[T]	AAGCDFTNVVK	T	7	XAAGCDFTNVVKXXX
[R].AAGDSGEDSDDSDYENLIDPTEPSNSEYSHSK.[D]	AAGDSGEDSDDSDYENLIDPTEPSNSEYSHSK	S	5	XXXAAGDSGEDSDDS
[R].AAGDTPER.[K]	AAGDTPER	T	5	XXXAAGDTPERXXXX
[R].AAGDTPERK.[E]	AAGDTPERK	T	5	XXXAAGDTPERKXXX
[K].AAGDTTVIENSDVSPETESSEK.[E]	AAGDTTVIENSDVSPETESSEK	S	14	VIENSDVSPETESSE
[R].AAGGAPSPPPPVR.[R]	AAGGAPSPPPPVR	S	7	XAAGGAPSPPPPVRX
[R].AAGGAPSPPPPVRR.[A]	AAGGAPSPPPPVRR	S	7	XAAGGAPSPPPPVRR
[K].AAGGATPK.[K]	AAGGATPK	T	6	XXAAGGATPKXXXXX
[R].AAGGGAGSPPAPLAPSASGPPVCK.[S]	AAGGGAGSPPAPLAPSASGPPVCK	S	8	AAGGGAGSPPAPLAP
[R].AAGGGAGSSEDDAQSR.[R]	AAGGGAGSSEDDAQSR	S	8	AAGGGAGSSEDDAQS
[R].AAGGGAGSSEDDAQSR.[R]	AAGGGAGSSEDDAQSR	S	9	AGGGAGSSEDDAQSR
[K].AAGGGGPLYGDGYGFRLPPSSPQK.[L]	AAGGGGPLYGDGYGFRLPPSSPQK	S	21	GFRLPPSSPQKXXXX
[R].AAGGGSYK.[G]	AAGGGSYK	S	6	XXAAGGGSYKXXXXX
[K].AAGISLIVPGKSPTR.[K]	AAGISLIVPGKSPTR	S	12	SLIVPGKSPTRXXXX
[K].AAGPASPPEEDPER.[T]	AAGPASPPEEDPER	S	6	XXAAGPASPPEEDPE
[R].AAGPGGGSLASSSVAK.[S]	AAGPGGGSLASSSVAK	S	13	GGSLASSSVAKXXXX
[K].AAGPSLSHTSGGTQSK.[V]	AAGPSLSHTSGGTQSK	S	5	XXXAAGPSLSHTSGG
[K].AAGPSRNSSPR.[A]	AAGPSRNSSPR	S	8	AAGPSRNSSPRXXXX
[R].AAGQSPR.[R]	AAGQSPR	S	5	XXXAAGQSPRXXXXX
[R].AAGQSPRR.[G]	AAGQSPRR	S	5	XXXAAGQSPRRXXXX
[R].AAGSGVSDYDYLDLDK.[M]	AAGSGVSDYDYLDLDK	S	4	XXXXAAGSGVSDYDY
[R].AAGSPPAPGTMSK.[H]	AAGSPPAPGTMSK	S	4	XXXXAAGSPPAPGTM
[R].AAGSPSPLPAPDPAPK.[S]	AAGSPSPLPAPDPAPK	S	4	XXXXAAGSPSPLPAP
[K].AAGSPSSSDQDEK.[L]	AAGSPSSSDQDEK	S	4	XXXXAAGSPSSSDQD
[R].AAGSTVR.[Q]	AAGSTVR	S	4	XXXXAAGSTVRXXXX
[R].AAGSTVRQR.[K]	AAGSTVRQR	S	4	XXXXAAGSTVRQRXX
[R].AAGSTVRQR.[K]	AAGSTVRQR	T	5	XXXAAGSTVRQRXXX
[K].AAGSVSK.[S]	AAGSVSK	S	4	XXXXAAGSVSKXXXX
[R].AAGTDGSDFQHR.[E]	AAGTDGSDFQHR	S	7	XAAGTDGSDFQHRXX
[R].AAGTLPSPQSLR.[K]	AAGTLPSPQSLR	S	7	XAAGTLPSPQSLRXX
[K].AAGTPGPTGQHDGR.[R]	AAGTPGPTGQHDGR	T	4	XXXXAAGTPGPTGQH
[R].AAGVGSSPGDQSGDENITQMLK.[R]	AAGVGSSPGDQSGDENITQMLK	S	7	XAAGVGSSPGDQSGD
[R].AAHLPLLTIEPPSDSSVDLSDR.[S]	AAHLPLLTIEPPSDSSVDLSDR	S	13	LLTIEPPSDSSVDLS
[R].AAHLPLLTIEPPSDSSVDLSDR.[S]	AAHLPLLTIEPPSDSSVDLSDR	S	16	IEPPSDSSVDLSDRX
[R].AAHQSSLLR.[L]	AAHQSSLLR	S	6	XXAAHQSSLLRXXXX
[R].AAHSEGNTTAGLDMR.[E]	AAHSEGNTTAGLDMR	S	4	XXXXAAHSEGNTTAG
[K].AAHSYNPK.[E]	AAHSYNPK	S	4	XXXXAAHSYNPKXXX
[R].AAHTEDINACTLTTSPR.[L]	AAHTEDINACTLTTSPR	T	13	DINACTLTTSPRXXX
[R].AAKDEVSESR.[R]	AAKDEVSESR	S	7	XAAKDEVSESRXXXX
[K].AAKNSEEEEEEK.[K]	AAKNSEEEEEEK	S	5	XXXAAKNSEEEEEEK
[K].AAKNSEEEEEEKK.[K]	AAKNSEEEEEEKK	S	5	XXXAAKNSEEEEEEK
[R].AAKSDNVAPADR.[S]	AAKSDNVAPADR	S	4	XXXXAAKSDNVAPAD
[R].AAKYSETDLDTVPLR.[C]	AAKYSETDLDTVPLR	S	5	XXXAAKYSETDLDTV
[R].AALAHSEEVTASQVAATK.[T]	AALAHSEEVTASQVAATK	T	10	LAHSEEVTASQVAAT
[R].AALAHSEEVTASQVAATK.[T]	AALAHSEEVTASQVAATK	S	6	XXAALAHSEEVTASQ
[K].AALANEDCPHIDQALTPDEGLPFTR.[S]	AALANEDCPHIDQALTPDEGLPFTR	T	16	PHIDQALTPDEGLPF
[R].AALAPAKESPRK.[G]	AALAPAKESPRK	S	9	ALAPAKESPRKXXXX
[R].AALAQSER.[S]	AALAQSER	S	6	XXAALAQSERXXXXX
[R].AALAVGSPGPGGGSFAR.[E]	AALAVGSPGPGGGSFAR	S	7	XAALAVGSPGPGGGS
[R].AALAVGSPGPGGGSFAREPSPTHR.[G]	AALAVGSPGPGGGSFAREPSPTHR	S	14	SPGPGGGSFAREPSP
[R].AALAVGSPGPGGGSFAREPSPTHR.[G]	AALAVGSPGPGGGSFAREPSPTHR	S	20	GSFAREPSPTHRXXX
[K].AALEQPCEGSLTRPK.[K]	AALEQPCEGSLTRPK	S	10	LEQPCEGSLTRPKXX
[R].AALETPIIQGQDGSPELLIR.[S]	AALETPIIQGQDGSPELLIR	S	14	IIQGQDGSPELLIRX
[R].AALEYLGSFDHYAT.[-]	AALEYLGSFDHYAT	S	8	AALEYLGSFDHYATX
[K].AALFVSNNSR.[R]	AALFVSNNSR	S	6	XXAALFVSNNSRXXX
[K].AALFVSNNSRR.[A]	AALFVSNNSRR	S	9	ALFVSNNSRRXXXXX
[R].AALGESGEQADGPK.[A]	AALGESGEQADGPK	S	6	XXAALGESGEQADGP
[K].AALHSPVSEGAPVIPPSSGLPLPTPDAR.[V]	AALHSPVSEGAPVIPPSSGLPLPTPDAR	S	5	XXXAALHSPVSEGAP
[K].AALLAQYADVTDEEDEADEK.[D]	AALLAQYADVTDEEDEADEK	T	11	LAQYADVTDEEDEAD
[R].AALIPGGLSDGQFYSPPESEAGSEEAEEK.[Q]	AALIPGGLSDGQFYSPPESEAGSEEAEEK	S	23	PPESEAGSEEAEEKX
[K].AALPAATTPGPGLETAGPADAPAGAVVGGGSPR.[G]	AALPAATTPGPGLETAGPADAPAGAVVGGGSPR	S	31	GAVVGGGSPRXXXXX
[K].AAIPPPVYEEQDRPRSPTGPSNSFLANMGGTVAHK.[I]	AAIPPPVYEEQDRPRSPTGPSNSFLANMGGTVAHK	S	16	EEQDRPRSPTGPSNS
[K].AALPSLTNPPSLSPIR.[R]	AALPSLTNPPSLSPIR	S	13	LTNPPSLSPIRXXXX
[K].AALPSLTNPPSLSPIRR.[K]	AALPSLTNPPSLSPIRR	S	13	LTNPPSLSPIRRXXX
[R].AALPTPALSPEDK.[A]	AALPTPALSPEDK	S	9	ALPTPALSPEDKXXX
[R].AALQEEEQASK.[Q]	AALQEEEQASK	S	10	LQEEEQASKXXXXXX
[R].AALQELLSK.[G]	AALQELLSK	S	8	AALQELLSKXXXXXX
[R].AALQLVVSPGDPR.[E]	AALQLVVSPGDPR	S	8	AALQLVVSPGDPRXX
[K].AALQTAPESADDSPSQLSK.[W]	AALQTAPESADDSPSQLSK	S	13	APESADDSPSQLSKX
[K].AALRGSAFDPLSQSR.[G]	AALRGSAFDPLSQSR	S	6	XXAALRGSAFDPLSQ
[K].AALSEEELEK.[K]	AALSEEELEK	S	4	XXXXAALSEEELEKX
[K].AALSEEELER.[K]	AALSEEELER	S	4	XXXXAALSEEELERX
[K].AALSEEELERK.[S]	AALSEEELERK	S	4	XXXXAALSEEELERK
[R].AALSHSGSPGVVPEGNGTFLDDTHNVSEWR.[E]	AALSHSGSPGVVPEGNGTFLDDTHNVSEWR	S	8	AALSHSGSPGVVPEG
[K].AALSPVQEHETGR.[R]	AALSPVQEHETGR	S	4	XXXXAALSPVQEHET
[K].AALSPVQEHETGRR.[S]	AALSPVQEHETGRR	S	4	XXXXAALSPVQEHET
[K].AAISQLRSPR.[V]	AAISQLRSPR	S	8	AAISQLRSPRXXXXX
[R].AALSSTGEMK.[R]	AALSSTGEMK	S	4	XXXXAALSSTGEMKX
[K].AAMRETWLSENQR.[L]	AAMRETWLSENQR	T	6	XXAAMRETWLSENQR
[K].AANEVSSADVK.[Q]	AANEVSSADVK	S	6	XXAANEVSSADVKXX
[K].AANFVHMDTAQK.[K]	AANFVHMDTAQK	T	9	ANFVHMDTAQKXXXX
[R].AANGEVASLRR.[G]	AANGEVASLRR	S	8	AANGEVASLRRXXXX
[R].AANMIPAHDSPLAALAFDASGTK.[L]	AANMIPAHDSPLAALAFDASGTK	S	10	NMIPAHDSPLAALAF
[K].AANMLQQSGSK.[N]	AANMLQQSGSK	S	10	NMLQQSGSKXXXXXX
[K].AANQVEETLHTHLPQTPETNFR.[D]	AANQVEETLHTHLPQTPETNFR	T	16	LHTHLPQTPETNFRX
[K].AANRTPPK.[S]	AANRTPPK	T	5	XXXAANRTPPKXXXX
[K].AANRTPPKSPGDPSK.[D]	AANRTPPKSPGDPSK	T	5	XXXAANRTPPKSPGD
[K].AANRTPPKSPGDPSK.[D]	AANRTPPKSPGDPSK	S	14	PKSPGDPSKXXXXXX
[R].AAPACSPK.[E]	AAPACSPK	S	6	XXAAPACSPKXXXXX
[R].AAPAEGAGEDEDDGASR.[I]	AAPAEGAGEDEDDGASR	S	16	EDEDDGASRXXXXXX
[R].AAPAGSVISR.[Y]	AAPAGSVISR	S	6	XXAAPAGSVISRXXX
[R].AAPALTPPDR.[L]	AAPALTPPDR	T	6	XXAAPALTPPDRXXX
[K].AAPAQVRPPSPGNIRPVK.[R]	AAPAQVRPPSPGNIRPVK	S	10	PAQVRPPSPGNIRPV
[R].AAPASSAGASDAR.[L]	AAPASSAGASDAR	S	6	XXAAPASSAGASDAR
[R].AAPEASGTPSSDAVSR.[L]	AAPEASGTPSSDAVSR	T	8	AAPEASGTPSSDAVS
[K].AAPEASSPPASPLQHLLPGK.[A]	AAPEASSPPASPLQHLLPGK	S	11	EASSPPASPLQHLLP
[K].AAPEASSPPASPLQHLLPGK.[A]	AAPEASSPPASPLQHLLPGK	S	6	XXAAPEASSPPASPL
[K].AAPEASSPPASPLQHLLPGK.[A]	AAPEASSPPASPLQHLLPGK	S	7	XAAPEASSPPASPLQ
[K].AAPGAAGSRR.[A]	AAPGAAGSRR	S	8	AAPGAAGSRRXXXXX
[R].AAPPAGSPANNLISK.[V]	AAPPAGSPANNLISK	S	7	XAAPPAGSPANNLIS
[R].AAPPAPNAPAAGEDTTETAPAPGTPAR.[G]	AAPPAPNAPAAGEDTTETAPAPGTPAR	T	24	ETAPAPGTPARXXXX
[K].AAPPPGSPAK.[F]	AAPPPGSPAK	S	7	XAAPPPGSPAKXXXX
[K].AAPPPPALTPDSQTVDSSCK.[T]	AAPPPPALTPDSQTVDSSCK	T	9	APPPPALTPDSQTVD
[K].AAPQSPSVPK.[K]	AAPQSPSVPK	S	5	XXXAAPQSPSVPKXX
[R].AAPREEPLTPR.[L]	AAPREEPLTPR	T	9	APREEPLTPRXXXXX
[R].AAPSPLQK.[T]	AAPSPLQK	S	4	XXXXAAPSPLQKXXX
[R].AAPSTAPAEATPPKPGEAEAPPK.[H]	AAPSTAPAEATPPKPGEAEAPPK	T	11	STAPAEATPPKPGEA
[K].AAPTASGK.[A]	AAPTASGK	S	6	XXAAPTASGKXXXXX
[R].AAPTRGSPTK.[N]	AAPTRGSPTK	S	7	XAAPTRGSPTKXXXX
[R].AAPTTPPPPVK.[R]	AAPTTPPPPVK	T	4	XXXXAAPTTPPPPVK
[K].AAPWGSNPSPSAESTQAMDR.[S]	AAPWGSNPSPSAESTQAMDR	S	9	APWGSNPSPSAESTQ
[R].AAQAGSLEISK.[A]	AAQAGSLEISK	S	6	XXAAQAGSLEISKXX
[R].AAQAPDGASEPR.[A]	AAQAPDGASEPR	S	9	AQAPDGASEPRXXXX
[R].AAQELSRSPR.[L]	AAQELSRSPR	S	8	AAQELSRSPRXXXXX
[K].AAQGQAGSPDK.[S]	AAQGQAGSPDK	S	8	AAQGQAGSPDKXXXX
[K].AAQGSQSPTGHEGGTIQLK.[S-]	AAQGSQSPTGHEGGTIQLKS	S	7	XAAQGSQSPTGHEGG
[K].AAQIANETGNLAASYHLAR.[Q]	AAQIANETGNLAASYHLAR	S	14	ETGNLAASYHLARXX
[R].AAQLQHSEK.[M]	AAQLQHSEK	S	7	XAAQLQHSEKXXXXX
[K].AAQLVDIELSPVSALR.[M]	AAQLVDIELSPVSALR	S	10	QLVDIELSPVSALRX
[R].AAQMHSGYQR.[R]	AAQMHSGYQR	S	6	XXAAQMHSGYQRXXX
[K].AAQPGSGK.[G]	AAQPGSGK	S	6	XXAAQPGSGKXXXXX
[R].AAQPPAQPCQLCGRSPLGEAPPGTPPCR.[L]	AAQPPAQPCQLCGRSPLGEAPPGTPPCR	S	15	PCQLCGRSPLGEAPP
[K].AAQQAASSSGQGQQAQTPTGF.[-]	AAQQAASSSGQGQQAQTPTGF	T	17	GQGQQAQTPTGFXXX
[K].AAQQAASSSGQGQQAQTPTGK.[Q]	AAQQAASSSGQGQQAQTPTGK	T	17	GQGQQAQTPTGKXXX
[K].AAQQAASSSGQGQQAQTPTGK.[Q]	AAQQAASSSGQGQQAQTPTGK	S	7	XAAQQAASSSGQGQQ
[K].AAQQDSDSDGEALGGNPMVAGFQDDVDLEDQPR.[G]	AAQQDSDSDGEALGGNPMVAGFQDDVDLEDQPR	S	6	XXAAQQDSDSDGEAL
[K].AAQQDSDSDGEALGGNPMVAGFQDDVDLEDQPR.[G]	AAQQDSDSDGEALGGNPMVAGFQDDVDLEDQPR	S	8	AAQQDSDSDGEALGG
[R].AAQQQQPSASPR.[A]	AAQQQQPSASPR	S	10	QQQQPSASPRXXXXX
[R].AAQQQQPSASPR.[A]	AAQQQQPSASPR	S	8	AAQQQQPSASPRXXX
[R].AAQQQTVQQQPLAGSRR.[N]	AAQQQTVQQQPLAGSRR	S	15	QQQPLAGSRRXXXXX
[K].AAQQTKGSYMEVEDNR.[S]	AAQQTKGSYMEVEDNR	S	8	AAQQTKGSYMEVEDN
[K].AAQQTKGSYMEVEDNR.[S]	AAQQTKGSYMEVEDNR	T	5	XXXAAQQTKGSYMEV
[K].AAQSLDEMSQTITDLLSEQK.[A]	AAQSLDEMSQTITDLLSEQK	S	4	XXXXAAQSLDEMSQT
[K].AAQSQLSQGDLVVAIDGVNTDTMTHLEAQNK.[I]	AAQSQLSQGDLVVAIDGVNTDTMTHLEAQNK	S	7	XAAQSQLSQGDLVVA
[R].AAQSTAMNR.[H]	AAQSTAMNR	S	4	XXXXAAQSTAMNRXX
[R].AAQSWSPR.[L]	AAQSWSPR	S	6	XXAAQSWSPRXXXXX
[R].AARDSIELR.[R]	AARDSIELR	S	5	XXXAARDSIELRXXX
[K].AARQSVYEEK.[L]	AARQSVYEEK	S	5	XXXAARQSVYEEKXX
[K].AASAAAAGSLK.[K]	AASAAAAGSLK	S	9	ASAAAAGSLKXXXXX
[K].AASAAAAGSLKK.[T]	AASAAAAGSLKK	S	9	ASAAAAGSLKKXXXX
[R].AASAAGAAGSAGGSSGAAGAAGGGAGAGTRPGDGGTASAGAAGPGAATK.[A]	AASAAGAAGSAGGSSGAAGAAGGGAGAGTRPGDGGTASAGAAGPGAATK	S	3	XXXXXAASAAGAAGS
[K].AASAAGVPLEASGEQVR.[L]	AASAAGVPLEASGEQVR	S	3	XXXXXAASAAGVPLE
[R].AASAATAAPTATPAAQESGTIPK.[K]	AASAATAAPTATPAAQESGTIPK	S	3	XXXXXAASAATAAPT
[K].AASADSTTEGTPADGFTVLSTK.[S]	AASADSTTEGTPADGFTVLSTK	S	3	XXXXXAASADSTTEG
[K].AASADSTTEGTPADGFTVLSTK.[S]	AASADSTTEGTPADGFTVLSTK	S	6	XXAASADSTTEGTPA
[R].AASAFFTYVSLSQEGR.[S]	AASAFFTYVSLSQEGR	S	12	FFTYVSLSQEGRXXX
[K].AASAGNVAK.[V]	AASAGNVAK	S	3	XXXXXAASAGNVAKX
[R].AASAGQEPLHNEELAGAGR.[V]	AASAGQEPLHNEELAGAGR	S	3	XXXXXAASAGQEPLH
[K].AASAGVPYHGEVPVSLAR.[A]	AASAGVPYHGEVPVSLAR	S	15	YHGEVPVSLARXXXX
[R].AASAHAIGTVK.[C]	AASAHAIGTVK	T	9	ASAHAIGTVKXXXXX
[R].AASALLLR.[S]	AASALLLR	S	3	XXXXXAASALLLRXX
[R].AASALLLRSPR.[L]	AASALLLRSPR	S	9	ASALLLRSPRXXXXX
[R].AASALLLRSPR.[L]	AASALLLRSPR	S	3	XXXXXAASALLLRSP
[GR].AASAPAKESPR.[K]	GRAASAPAKESPR	S	9	RAASAPAKESPRXXX
[GR].AASAPAKESPRK.[G]	GRAASAPAKESPRK	S	9	RAASAPAKESPRKXX
[K].AASASISSMSEGDEDEK.[-]	AASASISSMSEGDEDEK	S	10	SASISSMSEGDEDEK
[K].AASDDGSLK.[S]	AASDDGSLK	S	7	XAASDDGSLKXXXXX
[K].AASDELSK.[T]	AASDELSK	S	3	XXXXXAASDELSKXX
[R].AASDGQYENQSPEATSPR.[S]	AASDGQYENQSPEATSPR	S	3	XXXXXAASDGQYENQ
[R].AASDGQYENQSPEATSPR.[S]	AASDGQYENQSPEATSPR	S	11	DGQYENQSPEATSPR
[R].AASDGQYENQSPEATSPRSPGVR.[S]	AASDGQYENQSPEATSPRSPGVR	S	11	DGQYENQSPEATSPR
[R].AASDGQYENQSPEATSPRSPGVR.[S]	AASDGQYENQSPEATSPRSPGVR	S	19	PEATSPRSPGVRXXX
[K].AASDLMSYCEQHAR.[N]	AASDLMSYCEQHAR	S	7	XAASDLMSYCEQHAR
[R].AASDPLLSSVSPAVSK.[A]	AASDPLLSSVSPAVSK	S	3	XXXXXAASDPLLSSV
[R].AASDPLLSSVSPAVSK.[A]	AASDPLLSSVSPAVSK	S	11	DPLLSSVSPAVSKXX
[R].AASEAGGPAR.[L]	AASEAGGPAR	S	3	XXXXXAASEAGGPAR
[R].AASEDMTSDEER.[M]	AASEDMTSDEER	S	8	AASEDMTSDEERXXX
[K].AASEELLEK.[S]	AASEELLEK	S	3	XXXXXAASEELLEKX
[K].AASELGQQPMTELDSSSDLISSPGKK.[G]	AASELGQQPMTELDSSSDLISSPGKK	S	22	SSSDLISSPGKKXXX
[K].AASEQQADTSGGDSPK.[VD]	AASEQQADTSGGDSPKVD	S	14	ADTSGGDSPKVDXXX
[K].AASEQQADTSGGDSPKV.[-]	AASEQQADTSGGDSPKV	S	14	ADTSGGDSPKVXXXX
[R].AASGEDSTEEALAAAAAPWEGGPVPGVDR.[S]	AASGEDSTEEALAAAAAPWEGGPVPGVDR	S	3	XXXXXAASGEDSTEE
[K].AASGFNAMEDAQTLR.[K]	AASGFNAMEDAQTLR	S	3	XXXXXAASGFNAMED
[R].AASGGAALASPGPGTGSGAPAGSGGK.[E]	AASGGAALASPGPGTGSGAPAGSGGK	S	3	XXXXXAASGGAALAS
[R].AASGGSGSENVGPPAAAVPGPLSR.[S]	AASGGSGSENVGPPAAAVPGPLSR	S	3	XXXXXAASGGSGSEN
[R].AASGITNQMSIDELSPCEEEAPPSPAEDEHNQNGNLD.[-]	AASGITNQMSIDELSPCEEEAPPSPAEDEHNQNGNLD	S	24	CEEEAPPSPAEDEHN
[R].AASGITNQMSIDELSPCEEEAPPSPAEDEHNQNGNLD.[-]	AASGITNQMSIDELSPCEEEAPPSPAEDEHNQNGNLD	S	10	SGITNQMSIDELSPC
[R].AASGITNQMSIDELSPCEEEAPPSPAEDEHNQNGNLD.[-]	AASGITNQMSIDELSPCEEEAPPSPAEDEHNQNGNLD	S	15	QMSIDELSPCEEEAP
[K].AASGSLHK.[D]	AASGSLHK	S	5	XXXAASGSLHKXXXX
[R].AASGWSPSWPNDGDLSD.[-]	AASGWSPSWPNDGDLSD	S	16	WPNDGDLSDXXXXXX
[R].AASLDSVATSR.[V]	AASLDSVATSR	S	3	XXXXXAASLDSVATS
[R].AASLDTRGSPK.[R]	AASLDTRGSPK	S	9	ASLDTRGSPKXXXXX
[R].AASLDTRGSPK.[R]	AASLDTRGSPK	S	3	XXXXXAASLDTRGSP
[K].AASLELSEVK.[K]	AASLELSEVK	S	3	XXXXXAASLELSEVK
[R].AASIENVLQDSSPEHCGR.[G]	AASIENVLQDSSPEHCGR	S	12	ENVLQDSSPEHCGRX
[R].AASIENVLQDSSPEHCGR.[G]	AASIENVLQDSSPEHCGR	S	3	XXXXXAASIENVLQD
[R].AASIENVLQDSSPEHCGR.[G]	AASIENVLQDSSPEHCGR	S	11	IENVLQDSSPEHCGR
[R].AASLEQEVVATGK.[E]	AASLEQEVVATGK	S	3	XXXXXAASLEQEVVA
[K].AASLGSSQSSR.[T]	AASLGSSQSSR	S	9	ASLGSSQSSRXXXXX
[R].AASLLGADTPVK.[T]	AASLLGADTPVK	S	3	XXXXXAASLLGADTP
[R].AASLNYLNQPSAAPLQVSR.[G]	AASLNYLNQPSAAPLQVSR	S	3	XXXXXAASLNYLNQP
[R].AASLQEEGTADGAGVASEDQDAGGGGGSSTPAAASPVGAEK.[L]	AASLQEEGTADGAGVASEDQDAGGGGGSSTPAAASPVGAEK	S	35	SSTPAAASPVGAEKX
[K].AASLSSIPSGIER.[S]	AASLSSIPSGIER	S	3	XXXXXAASLSSIPSG
[R].AASLSTMVPLPR.[S]	AASLSTMVPLPR	S	3	XXXXXAASLSTMVPL
[K].AASITSEVFNK.[F]	AASITSEVFNK	S	3	XXXXXAASITSEVFN
[R].AASIYSSWAEEQR.[H]	AASIYSSWAEEQR	S	3	XXXXXAASIYSSWAE
[R].AASMDNNSK.[F]	AASMDNNSK	S	3	XXXXXAASMDNNSKX
[R].AASMDSSSK.[L]	AASMDSSSK	S	3	XXXXXAASMDSSSKX
[R].AASPAGPR.[K]	AASPAGPR	S	3	XXXXXAASPAGPRXX
[R].AASPAKPSSLDLVPNLPK.[G]	AASPAKPSSLDLVPNLPK	S	3	XXXXXAASPAKPSSL
[R].AASPESASSTPESLQAR.[R]	AASPESASSTPESLQAR	S	3	XXXXXAASPESASST
[R].AASPFRSSVQGASSR.[E]	AASPFRSSVQGASSR	S	8	AASPFRSSVQGASSR
[R].AASPFRSSVQGASSR.[E]	AASPFRSSVQGASSR	S	3	XXXXXAASPFRSSVQ
[R].AASPFRSSVQGASSR.[E]	AASPFRSSVQGASSR	S	7	XAASPFRSSVQGASS
[R].AASPFRSSVQGASSR.[E]	AASPFRSSVQGASSR	S	13	RSSVQGASSRXXXXX
[R].AASPFRSSVQGASSREGSPAR.[S]	AASPFRSSVQGASSREGSPAR	S	13	RSSVQGASSREGSPA
[R].AASPFRSSVQGASSREGSPAR.[S]	AASPFRSSVQGASSREGSPAR	S	18	GASSREGSPARXXXX
[R].AASPGMVK.[C]	AASPGMVK	S	3	XXXXXAASPGMVKXX
[R].AASPHQVTPQADEK.[M]	AASPHQVTPQADEK	S	3	XXXXXAASPHQVTPQ
[R].AASPPASASDLIEQQQK.[R]	AASPPASASDLIEQQQK	S	3	XXXXXAASPPASASD
[R].AASPPASASDLIEQQQK.[R]	AASPPASASDLIEQQQK	S	7	XAASPPASASDLIEQ
[R].AASPPRAPGTAGTLHLVDLAGSER.[A]	AASPPRAPGTAGTLHLVDLAGSER	S	3	XXXXXAASPPRAPGT
[R].AASPPSYTLDLGESQLAPPPSK.[L]	AASPPSYTLDLGESQLAPPPSK	S	3	XXXXXAASPPSYTLD
[R].AASPQDLAGGYTSSLACHR.[A]	AASPQDLAGGYTSSLACHR	S	3	XXXXXAASPQDLAGG
[K].AASPSPAR.[R]	AASPSPAR	S	5	XXXAASPSPARXXXX
[K].AASPSPPLRLEGSPPTR.[R]	AASPSPPLRLEGSPPTR	S	5	XXXAASPSPPLRLEG
[K].AASPSPPLRLEGSPPTR.[R]	AASPSPPLRLEGSPPTR	S	13	PPLRLEGSPPTRXXX
[K].AASPSPQSVR.[R]	AASPSPQSVR	S	5	XXXAASPSPQSVRXX
[K].AASPSPQSVR.[R]	AASPSPQSVR	S	3	XXXXXAASPSPQSVR
[K].AASPSPQSVR.[R]	AASPSPQSVR	S	8	AASPSPQSVRXXXXX
[K].AASPSPQSVRR.[V]	AASPSPQSVRR	S	3	XXXXXAASPSPQSVR
[R].AASPTRSSSSASQSNHSCTSMPSSPATPASGTK.[TV]	AASPTRSSSSASQSNHSCTSMPSSPATPASGTKTV	S	3	XXXXXAASPTRSSSS
[R].AASPTRSSSSASQSNHSCTSMPSSPATPASGTK.[TV]	AASPTRSSSSASQSNHSCTSMPSSPATPASGTKTV	T	5	XXXAASPTRSSSSAS
[K].AASPVLQEDIDIEGVQSEGQDNGAEDSGDTEDELRR.[V]	AASPVLQEDIDIEGVQSEGQDNGAEDSGDTEDELRR	S	3	XXXXXAASPVLQEDI
[R].AASPYSQRPASPTAIR.[R]	AASPYSQRPASPTAIR	S	11	PYSQRPASPTAIRXX
[R].AASPYSQRPASPTAIR.[R]	AASPYSQRPASPTAIR	S	3	XXXXXAASPYSQRPA
[R].AASPYSQRPASPTAIR.[R]	AASPYSQRPASPTAIR	T	13	SQRPASPTAIRXXXX
[R].AASPYSQRPASPTAIRR.[I]	AASPYSQRPASPTAIRR	S	11	PYSQRPASPTAIRRX
[R].AASQDHVR.[G]	AASQDHVR	S	3	XXXXXAASQDHVRXX
[R].AASQGSDSPLLPAQR.[N]	AASQGSDSPLLPAQR	S	3	XXXXXAASQGSDSPL
[R].AASQINVCGVR.[K]	AASQINVCGVR	S	3	XXXXXAASQINVCGV
[K].AASQPGELK.[D]	AASQPGELK	S	3	XXXXXAASQPGELKX
[K].AASQPTSLAPEK.[L]	AASQPTSLAPEK	S	3	XXXXXAASQPTSLAP
[K].AASQVLNSMWQYR.[D]	AASQVLNSMWQYR	S	3	XXXXXAASQVLNSMW
[R].AASSAAQGAFQGN.[-]	AASSAAQGAFQGN	S	3	XXXXXAASSAAQGAF
[R].AASSDQLR.[D]	AASSDQLR	S	3	XXXXXAASSDQLRXX
[R].AASSDQLRDNSPPPAFKPEPPK.[A]	AASSDQLRDNSPPPAFKPEPPK	S	11	SDQLRDNSPPPAFKP
[R].AASSDQLRDNSPPPAFKPEPPK.[A]	AASSDQLRDNSPPPAFKPEPPK	S	3	XXXXXAASSDQLRDN
[R].AASSLNLSNGETESVK.[T]	AASSLNLSNGETESVK	S	3	XXXXXAASSLNLSNG
[R].AASSLNLSNGETESVK.[T]	AASSLNLSNGETESVK	S	8	AASSLNLSNGETESV
[R].AASSPDGQLMSPGENGEVR.[Q]	AASSPDGQLMSPGENGEVR	S	4	XXXXAASSPDGQLMS
[R].AASSPDGQLMSPGENGEVR.[Q]	AASSPDGQLMSPGENGEVR	S	11	SPDGQLMSPGENGEV
[K].AASSPSNPAALPVASDSSPMGSK.[T]	AASSPSNPAALPVASDSSPMGSK	S	4	XXXXAASSPSNPAAL
[K].AASSPSNPAALPVASDSSPMGSK.[T]	AASSPSNPAALPVASDSSPMGSK	S	6	XXAASSPSNPAALPV
[K].AASSSPDSP.[-]	AASSSPDSP	S	8	AASSSPDSPXXXXXX
[R].AASSSSPGSPVASSPSR.[L]	AASSSSPGSPVASSPSR	S	9	ASSSSPGSPVASSPS
[R].AASSSSPGSPVASSPSR.[L]	AASSSSPGSPVASSPSR	S	14	PGSPVASSPSRXXXX
[K].AASSSSSSSSSSSSDDSEEEK.[A]	AASSSSSSSSSSSSDDSEEEK	S	4	XXXXAASSSSSSSSS
[K].AASSSSSSSSSSSSDDSEEEK.[A]	AASSSSSSSSSSSSDDSEEEK	S	5	XXXAASSSSSSSSSS
[R].AASSVPNLK.[K]	AASSVPNLK	S	4	XXXXAASSVPNLKXX
[K].AASTDLGAGETVVGK.[V]	AASTDLGAGETVVGK	S	3	XXXXXAASTDLGAGE
[R].AASVAAATTSPTPR.[T]	AASVAAATTSPTPR	T	9	ASVAAATTSPTPRXX
[R].AASVDDDEEEEDK.[L]	AASVDDDEEEEDK	S	3	XXXXXAASVDDDEEE
[K].AASVECISPVSPR.[A]	AASVECISPVSPR	S	8	AASVECISPVSPRXX
[K].AASVECISPVSPR.[A]	AASVECISPVSPR	S	11	VECISPVSPRXXXXX
[K].AASVECISPVSPRAPDAK.[M]	AASVECISPVSPRAPDAK	S	8	AASVECISPVSPRAP
[K].AASVECISPVSPRAPDAK.[M]	AASVECISPVSPRAPDAK	S	11	VECISPVSPRAPDAK
[K].AASVEEGDEGQDSPGGQSR.[G]	AASVEEGDEGQDSPGGQSR	S	3	XXXXXAASVEEGDEG
[K].AASVEEGDEGQDSPGGQSR.[G]	AASVEEGDEGQDSPGGQSR	S	13	EGDEGQDSPGGQSRX
[K].AASVELPQR.[R]	AASVELPQR	S	3	XXXXXAASVELPQRX
[K].AASVELPQRR.[S]	AASVELPQRR	S	3	XXXXXAASVELPQRR
[R].AASVIPGSTSR.[L]	AASVIPGSTSR	S	3	XXXXXAASVIPGSTS
[R].AASVLVGEELYSGVAADLMGR.[D]	AASVLVGEELYSGVAADLMGR	Y	11	VLVGEELYSGVAADL
[R].AASVLVGEELYSGVAADLMGR.[D]	AASVLVGEELYSGVAADLMGR	S	12	LVGEELYSGVAADLM
[R].AASVPCSVAPEK.[S]	AASVPCSVAPEK	S	3	XXXXXAASVPCSVAP
[R].AASVSGEQGTPPK.[V]	AASVSGEQGTPPK	S	3	XXXXXAASVSGEQGT
[R].AASVSSLHER.[I]	AASVSSLHER	S	6	XXAASVSSLHERXXX
[R].AASVSSLHER.[I]	AASVSSLHER	S	3	XXXXXAASVSSLHER
[K].AASWLFK.[N]	AASWLFK	S	3	XXXXXAASWLFKXXX
[R].AATAARPPAPPPAPQPPSPTPSPPRPTLAR.[E]	AATAARPPAPPPAPQPPSPTPSPPRPTLAR	S	22	QPPSPTPSPPRPTLA
[R].AATAARPPAPPPAPQPPSPTPSPPRPTLAR.[E]	AATAARPPAPPPAPQPPSPTPSPPRPTLAR	S	18	PPAPQPPSPTPSPPR
[R].AATAARPPAPPPAPQPPSPTPSPPRPTLAR.[E]	AATAARPPAPPPAPQPPSPTPSPPRPTLAR	T	27	TPSPPRPTLARXXXX
[K].AATEALGEKSPDSATVSGYDIMK.[S]	AATEALGEKSPDSATVSGYDIMK	S	10	TEALGEKSPDSATVS
[K].AATEEENSHGQANGLLNAPSLGSPIR.[V]	AATEEENSHGQANGLLNAPSLGSPIR	S	8	AATEEENSHGQANGL
[K].AATEEENSHGQANGLLNAPSLGSPIR.[V]	AATEEENSHGQANGLLNAPSLGSPIR	S	23	LNAPSLGSPIRXXXX
[R].AATHIPAAGDSK.[S]	AATHIPAAGDSK	S	11	HIPAAGDSKXXXXXX
[R].AATLGGGGGGLRESR.[R]	AATLGGGGGGLRESR	S	14	GGGGLRESRXXXXXX
[R].AATITATSPGALWGLDR.[V]	AATITATSPGALWGLDR	T	3	XXXXXAATITATSPG
[R].AATITGTLSRISLNDDEEEK.[G]	AATITGTLSRISLNDDEEEK	S	12	TGTLSRISLNDDEEE
[R].AATIVLQSYLR.[G]	AATIVLQSYLR	T	3	XXXXXAATIVLQSYL
[R].AATLYSQYTSK.[N]	AATLYSQYTSK	S	6	XXAATLYSQYTSKXX
[R].AATPLPSLR.[V]	AATPLPSLR	T	3	XXXXXAATPLPSLRX
[R].AATSEEPTGFSVDSNLLGSLSPK.[T]	AATSEEPTGFSVDSNLLGSLSPK	S	21	SNLLGSLSPKXXXXX
[K].AATTATPAATTSPK.[E]	AATTATPAATTSPK	S	12	ATPAATTSPKXXXXX
[K].AATTPTATYNSDRDNSFLQVHNCIQK.[E]	AATTPTATYNSDRDNSFLQVHNCIQK	T	8	AATTPTATYNSDRDN
[K].AATTPTATYNSDRDNSFLQVHNCIQK.[E]	AATTPTATYNSDRDNSFLQVHNCIQK	S	11	TPTATYNSDRDNSFL
[K].AATTPTRKSSSSEDSSSDEEEEQK.[K]	AATTPTRKSSSSEDSSSDEEEEQK	S	9	ATTPTRKSSSSEDSS
[K].AATTPTRKSSSSEDSSSDEEEEQK.[K]	AATTPTRKSSSSEDSSSDEEEEQK	S	10	TTPTRKSSSSEDSSS
[R].AATVGSLAGQPLQER.[A]	AATVGSLAGQPLQER	S	6	XXAATVGSLAGQPLQ
[R].AATVGYGILR.[E]	AATVGYGILR	Y	6	XXAATVGYGILRXXX
[R].AAVAAGGAGGGGEGSTDGGMSPSHPLGILTDR.[D]	AAVAAGGAGGGGEGSTDGGMSPSHPLGILTDR	S	21	GSTDGGMSPSHPLGI
[R].AAVAASSSS.[-]	AAVAASSSS	S	8	AAVAASSSSXXXXXX
[R].AAVAIQSQFR.[K]	AAVAIQSQFR	S	7	XAAVAIQSQFRXXXX
[R].AAVAIQSQFRK.[F]	AAVAIQSQFRK	S	7	XAAVAIQSQFRKXXX
[K].AAVAWEAGKPLSIEEIEVAPPK.[A]	AAVAWEAGKPLSIEEIEVAPPK	S	12	WEAGKPLSIEEIEVA
[K].AAVEALQSQALHATSQQPLR.[K]	AAVEALQSQALHATSQQPLR	S	15	SQALHATSQQPLRXX
[K].AAVEALQSQALHATSQQPLRK.[D]	AAVEALQSQALHATSQQPLRK	S	15	SQALHATSQQPLRKX
[R].AAVEELLERAESVER.[L]	AAVEELLERAESVER	S	12	ELLERAESVERXXXX
[R].AAVGQESPGGLEAGNAK.[A]	AAVGQESPGGLEAGNAK	S	7	XAAVGQESPGGLEAG
[K].AAVHYDRSGR.[S]	AAVHYDRSGR	S	8	AAVHYDRSGRXXXXX
[K].AAVLSDSEDEEK.[A]	AAVLSDSEDEEK	S	5	XXXAAVLSDSEDEEK
[K].AAVLSDSEDEEK.[A]	AAVLSDSEDEEK	S	7	XAAVLSDSEDEEKXX
[K].AAVMVHQLSK.[K]	AAVMVHQLSK	S	9	AVMVHQLSKXXXXXX
[K].AAVNGYSGSDTVGAGFTQAK.[E]	AAVNGYSGSDTVGAGFTQAK	S	7	XAAVNGYSGSDTVGA
[K].AAVNGYSGSDTVGAGFTQAK.[E]	AAVNGYSGSDTVGAGFTQAK	S	9	AVNGYSGSDTVGAGF
[R].AAVPELSAQPAGSPR.[A]	AAVPELSAQPAGSPR	S	13	LSAQPAGSPRXXXXX
[R].AAVPSGASTGIYEALELR.[D]	AAVPSGASTGIYEALELR	S	8	AAVPSGASTGIYEAL
[R].AAVPSGASTGIYEALELRDNDK.[T]	AAVPSGASTGIYEALELRDNDK	S	8	AAVPSGASTGIYEAL
[K].AAVPSVNK.[R]	AAVPSVNK	S	5	XXXAAVPSVNKXXXX
[R].AAVQTNMRDFQTELR.[K]	AAVQTNMRDFQTELR	T	5	XXXAAVQTNMRDFQT
[R].AAVQTNMRDFQTELR.[K]	AAVQTNMRDFQTELR	T	12	TNMRDFQTELRXXXX
[K].AAVSHWQQQSYLDSGIHSGATTTAPSLSGK.[G]	AAVSHWQQQSYLDSGIHSGATTTAPSLSGK	S	10	VSHWQQQSYLDSGIH
[K].AAVSHWQQQSYLDSGIHSGATTTAPSLSGK.[G]	AAVSHWQQQSYLDSGIHSGATTTAPSLSGK	S	26	GATTTAPSLSGKXXX
[R].AAVVTSPPPTTAPHK.[E]	AAVVTSPPPTTAPHK	S	6	XXAAVVTSPPPTTAP
[K].AAYDREESTNLEDYEPNTVASLLK.[Q]	AAYDREESTNLEDYEPNTVASLLK	S	8	AAYDREESTNLEDYE
[K].AAYDVSSFSFFQR.[S]	AAYDVSSFSFFQR	S	9	AYDVSSFSFFQRXXX
[R].AAYFGVYDTAK.[GV]	AAYFGVYDTAKGV	Y	3	XXXXXAAYFGVYDTA
[K].AAYGDLSSEEEEENEPESLGVVYK.[S]	AAYGDLSSEEEEENEPESLGVVYK	S	7	XAAYGDLSSEEEEEN
[K].AAYLKDGSK.[E]	AAYLKDGSK	S	8	AAYLKDGSKXXXXXX
[K].AAYLKDGSKEPIVEMR.[T]	AAYLKDGSKEPIVEMR	S	8	AAYLKDGSKEPIVEM
[R].AAYISALPTSPHWGR.[G]	AAYISALPTSPHWGR	S	10	YISALPTSPHWGRXX
[R].AAYNLVK.[R]	AAYNLVK	Y	3	XXXXXAAYNLVKXXX
[K].AAYRTSPR.[L]	AAYRTSPR	T	5	XXXAAYRTSPRXXXX
[K].ACADATLSQITNNIDPVGR.[I]	ACADATLSQITNNIDPVGR	T	6	XXACADATLSQITNN
[K].ACADATLSQITNNIDPVGR.[I]	ACADATLSQITNNIDPVGR	S	8	ACADATLSQITNNID
[R].ACAEQDGILASAEQLHAAWR.[D]	ACAEQDGILASAEQLHAAWR	S	11	EQDGILASAEQLHAA
[R].ACASPSAQVEGSPVAGSDGSQPAVK.[L]	ACASPSAQVEGSPVAGSDGSQPAVK	S	4	XXXXACASPSAQVEG
[R].ACASPSAQVEGSPVAGSDGSQPAVK.[L]	ACASPSAQVEGSPVAGSDGSQPAVK	S	12	PSAQVEGSPVAGSDG
[K].ACDASPESTPLTGQLPGK.[Q]	ACDASPESTPLTGQLPGK	S	5	XXXACDASPESTPLT
[K].ACGDSTLTQITAGLDPVGR.[I]	ACGDSTLTQITAGLDPVGR	S	5	XXXACGDSTLTQITA
[K].ACGLSFSVFR.[K]	ACGLSFSVFR	S	5	XXXACGLSFSVFRXX
[R].ACGTPDRPK.[A]	ACGTPDRPK	T	4	XXXXACGTPDRPKXX
[K].ACNDATLVQITSNMDSVGR.[I]	ACNDATLVQITSNMDSVGR	S	16	QITSNMDSVGRXXXX
[R].ACPEEPAAPSPEPR.[V]	ACPEEPAAPSPEPR	S	10	PEEPAAPSPEPRXXX
[K].ACQSIYPLHDVFVR.[K]	ACQSIYPLHDVFVR	S	4	XXXXACQSIYPLHDV
[R].ACRPPGSPGR.[A]	ACRPPGSPGR	S	7	XACRPPGSPGRXXXX
[R].ACSAGEDPNGSDSSDSAFQNAR.[A]	ACSAGEDPNGSDSSDSAFQNAR	S	11	AGEDPNGSDSSDSAF
[R].ACSAGEDPNGSDSSDSAFQNAR.[A]	ACSAGEDPNGSDSSDSAFQNAR	S	14	DPNGSDSSDSAFQNA
[R].ACSAGEDPNGSDSSDSAFQNAR.[A]	ACSAGEDPNGSDSSDSAFQNAR	S	13	EDPNGSDSSDSAFQN
[K].ACSPAASEITGLSTAVLAAHGR.[Q]	ACSPAASEITGLSTAVLAAHGR	S	3	XXXXXACSPAASEIT
[K].ACSPSNIPAVIITDMGTQEDGALEETQGSPR.[G]	ACSPSNIPAVIITDMGTQEDGALEETQGSPR	S	29	ALEETQGSPRXXXXX
[K].ACTGLSGPGSGSKSPPATR.[A]	ACTGLSGPGSGSKSPPATR	S	14	GPGSGSKSPPATRXX
[R].ACTLTVFPPEENPGSPSR.[E]	ACTLTVFPPEENPGSPSR	S	15	PPEENPGSPSRXXXX
[K].ACVIHGTDLK.[D]	ACVIHGTDLK	T	7	XACVIHGTDLKXXXX
[K].ACVVHGSDLK.[D]	ACVVHGSDLK	S	7	XACVVHGSDLKXXXX
[R].ACYLSINPQK.[D]	ACYLSINPQK	S	5	XXXACYLSINPQKXX
[R].ACYRDMSSFPETK.[A]	ACYRDMSSFPETK	Y	3	XXXXXACYRDMSSFP
[K].ADAASSLTVDVTPPTAK.[A]	ADAASSLTVDVTPPTAK	T	12	SSLTVDVTPPTAKXX
[R].ADADPSPTSPPTAR.[D]	ADADPSPTSPPTAR	S	9	DADPSPTSPPTARXX
[R].ADADPSPTSPPTAR.[D]	ADADPSPTSPPTAR	S	6	XXADADPSPTSPPTA
[K].ADAGGLGISIK.[G]	ADAGGLGISIK	S	9	DAGGLGISIKXXXXX
[K].ADAGPSGQGDSVSIGK.[V]	ADAGPSGQGDSVSIGK	S	13	SGQGDSVSIGKXXXX
[R].ADALQAGASQFESSAAK.[L]	ADALQAGASQFESSAAK	S	14	GASQFESSAAKXXXX
[R].ADALQAGASQFETSAAK.[L]	ADALQAGASQFETSAAK	T	13	AGASQFETSAAKXXX
[R].ADALQAGASQFETSAAK.[L]	ADALQAGASQFETSAAK	S	9	DALQAGASQFETSAA
[K].ADAISKSELTK.[F]	ADAISKSELTK	S	7	XADAISKSELTKXXX
[R].ADAPDAGAQSDSELPSYHQNDVSLDR.[G]	ADAPDAGAQSDSELPSYHQNDVSLDR	S	10	APDAGAQSDSELPSY
[R].ADASEVHRDSE.[-]	ADASEVHRDSE	S	10	ASEVHRDSEXXXXXX
[K].ADCLVPSEIRK.[L]	ADCLVPSEIRK	S	7	XADCLVPSEIRKXXX
[R].ADDADEFGYSR.[-]	ADDADEFGYSR	S	10	DADEFGYSRXXXXXX
[R].ADDFPVRDDPSDVTDEDEGPAEPPPPPK.[L]	ADDFPVRDDPSDVTDEDEGPAEPPPPPK	S	11	FPVRDDPSDVTDEDE
[R].ADDFPVRDDPSDVTDEDEGPAEPPPPPK.[L]	ADDFPVRDDPSDVTDEDEGPAEPPPPPK	T	14	RDDPSDVTDEDEGPA
[R].ADDGSLTSQTK.[L]	ADDGSLTSQTK	S	5	XXXADDGSLTSQTKX
[K].ADDPYAHLSK.[K]	ADDPYAHLSK	S	9	DDPYAHLSKXXXXXX
[K].ADEASELACPTPK.[E]	ADEASELACPTPK	T	11	ASELACPTPKXXXXX
[R].ADEGLPANESFLNGNLAGASLSPLHTK.[T]	ADEGLPANESFLNGNLAGASLSPLHTK	S	22	NLAGASLSPLHTKXX
[R].ADELASQDGR.[-]	ADELASQDGR	S	6	XXADELASQDGRXXX
[R].ADEPQWSLYPSDSQVSEEVK.[T]	ADEPQWSLYPSDSQVSEEVK	S	16	YPSDSQVSEEVKXXX
[K].ADEPSSEESDLEIDK.[E]	ADEPSSEESDLEIDK	S	9	DEPSSEESDLEIDKX
[K].ADEPSSEESDLEIDK.[E]	ADEPSSEESDLEIDK	S	5	XXXADEPSSEESDLE
[K].ADEPSSEESDLEIDK.[E]	ADEPSSEESDLEIDK	S	6	XXADEPSSEESDLEI
[R].ADESEDSPDSCK.[N]	ADESEDSPDSCK	S	4	XXXXADESEDSPDSC
[R].ADESQEPQSQVR.[A]	ADESQEPQSQVR	S	4	XXXXADESQEPQSQV
[K].ADEVTLSEAGSTAGAAETR.[G]	ADEVTLSEAGSTAGAAETR	S	11	VTLSEAGSTAGAAET
[K].ADEVTLSEAGSTAGAAETR.[G]	ADEVTLSEAGSTAGAAETR	S	7	XADEVTLSEAGSTAG
[K].ADFSPFGNSQGPSR.[V]	ADFSPFGNSQGPSR	S	4	XXXXADFSPFGNSQG
[K].ADFTVVAGDEGSSTTGGSSEENK.[G]	ADFTVVAGDEGSSTTGGSSEENK	S	18	GSSTTGGSSEENKXX
[K].ADGATSDDLDLHDDRLSYLSAPGSEYSMYSTDSR.[H]	ADGATSDDLDLHDDRLSYLSAPGSEYSMYSTDSR	S	17	DLHDDRLSYLSAPGS
[K].ADGATSDDLDLHDDRLSYLSAPGSEYSMYSTDSR.[H]	ADGATSDDLDLHDDRLSYLSAPGSEYSMYSTDSR	S	20	DDRLSYLSAPGSEYS
[R].ADGKISEQSDAK.[L]	ADGKISEQSDAK	S	6	XXADGKISEQSDAKX
[K].ADGRASPLYASYK.[A]	ADGRASPLYASYK	S	6	XXADGRASPLYASYK
[K].ADGTSTYK.[Q]	ADGTSTYK	S	5	XXXADGTSTYKXXXX
[K].ADGVKPQTNSTK.[N]	ADGVKPQTNSTK	S	10	GVKPQTNSTKXXXXX
[K].ADGVKPQTNSTKNSAAATSPK.[G]	ADGVKPQTNSTKNSAAATSPK	S	19	KNSAAATSPKXXXXX
[R].ADGYEPPVQESV.[-]	ADGYEPPVQESV	S	11	YEPPVQESVXXXXXX
[K].ADGYNQPDSK.[R]	ADGYNQPDSK	S	9	DGYNQPDSKXXXXXX
[R].ADHGEPIGRGTK.[V]	ADHGEPIGRGTK	T	11	GEPIGRGTKXXXXXX
[R].ADHGVPLPGSPPPTVALPLPSR.[T]	ADHGVPLPGSPPPTVALPLPSR	S	10	HGVPLPGSPPPTVAL
[R].ADHRSSPNVANQPPSPGGK.[S]	ADHRSSPNVANQPPSPGGK	S	15	NVANQPPSPGGKXXX
[K].ADHTLSSLEPAYSAK.[W]	ADHTLSSLEPAYSAK	S	13	SSLEPAYSAKXXXXX
[K].ADIAVPLVFTK.[Y]	ADIAVPLVFTK	T	10	IAVPLVFTKXXXXXX
[R].ADLESPQRK.[H]	ADLESPQRK	S	5	XXXADLESPQRKXXX
[K].ADIGVAMGIAGSDVSK.[Q]	ADIGVAMGIAGSDVSK	S	12	VAMGIAGSDVSKXXX
[R].ADLIAYLK.[K]	ADLIAYLK	Y	6	XXADLIAYLKXXXXX
[K].ADLINNLGTIAK.[SF]	ADLINNLGTIAKSF	T	9	DLINNLGTIAKSFXX
[K].ADLIPYQDSPEGPDHSSASSGVPNPPK.[A]	ADLIPYQDSPEGPDHSSASSGVPNPPK	S	9	DLIPYQDSPEGPDHS
[R].ADLNQGIGEPQSPSR.[R]	ADLNQGIGEPQSPSR	S	14	IGEPQSPSRXXXXXX
[R].ADLPTWEESPAPTLEEVNAWAQSFDK.[L]	ADLPTWEESPAPTLEEVNAWAQSFDK	T	5	XXXADLPTWEESPAP
[R].ADLPTWEESPAPTLEEVNAWAQSFDK.[L]	ADLPTWEESPAPTLEEVNAWAQSFDK	S	23	EVNAWAQSFDKXXXX
[K].ADISGNITK.[I]	ADISGNITK	T	8	ADISGNITKXXXXXX
[K].ADLSPEREVQAVEGK.[K]	ADLSPEREVQAVEGK	S	4	XXXXADLSPEREVQA
[R].ADLTAEMISAPLGDFRHTMHVGR.[A]	ADLTAEMISAPLGDFRHTMHVGR	T	18	PLGDFRHTMHVGRXX
[R].ADLTEYLSTHYK.[A]	ADLTEYLSTHYK	T	9	DLTEYLSTHYKXXXX
[R].ADLVESLCSESTATSPV.[-]	ADLVESLCSESTATSPV	S	15	CSESTATSPVXXXXX
[K].ADIVQQLLQQGASPNAATTSGYTPLHLSAR.[E]	ADIVQQLLQQGASPNAATTSGYTPLHLSAR	S	20	SPNAATTSGYTPLHL
[K].ADIVQQLLQQGASPNAATTSGYTPLHLSAR.[E]	ADIVQQLLQQGASPNAATTSGYTPLHLSAR	S	13	QLLQQGASPNAATTS
[K].ADMTASGSPDYGQPHK.[I]	ADMTASGSPDYGQPHK	S	8	ADMTASGSPDYGQPH
[K].ADPALLNNHSNLKPAPTVPSSPDATPEPK.[G]	ADPALLNNHSNLKPAPTVPSSPDATPEPK	S	21	PAPTVPSSPDATPEP
[K].ADPALLNNHSNLKPAPTVPSSPDATPEPK.[G]	ADPALLNNHSNLKPAPTVPSSPDATPEPK	T	17	SNLKPAPTVPSSPDA
[K].ADPHLEFQQFPQSP.[-]	ADPHLEFQQFPQSP	S	13	EFQQFPQSPXXXXXX
[R].ADPLRVSSR.[D]	ADPLRVSSR	S	7	XADPLRVSSRXXXXX
[R].ADPSLLGFSVNASSER.[L]	ADPSLLGFSVNASSER	S	13	LGFSVNASSERXXXX
[R].ADQELMTYSHDNIICGITSVSFSK.[S]	ADQELMTYSHDNIICGITSVSFSK	S	21	ICGITSVSFSKXXXX
[R].ADQELMTYSHDNIICGITSVSFSK.[S]	ADQELMTYSHDNIICGITSVSFSK	S	23	GITSVSFSKXXXXXX
[R].ADQLADESLESTR.[R]	ADQLADESLESTR	S	8	ADQLADESLESTRXX
[R].ADQLADESLESTRR.[M]	ADQLADESLESTRR	S	11	LADESLESTRRXXXX
[K].ADQLVQSFAELDK.[K]	ADQLVQSFAELDK	S	7	XADQLVQSFAELDKX
[K].ADRDQSPFSK.[I]	ADRDQSPFSK	S	6	XXADRDQSPFSKXXX
[R].ADRLEGDRSEGSGQENENEDEE.[-]	ADRLEGDRSEGSGQENENEDEE	S	12	EGDRSEGSGQENENE
[R].ADRLEGDRSEGSGQENENEDEE.[-]	ADRLEGDRSEGSGQENENEDEE	S	9	DRLEGDRSEGSGQEN
[K].ADSCSQAAGTK.[G]	ADSCSQAAGTK	S	3	XXXXXADSCSQAAGT
[K].ADSDGAKPEPVAMAR.[S]	ADSDGAKPEPVAMAR	S	3	XXXXXADSDGAKPEP
[R].ADSDRIQPSADR.[A]	ADSDRIQPSADR	S	3	XXXXXADSDRIQPSA
[K].ADSDSEDK.[G]	ADSDSEDK	S	3	XXXXXADSDSEDKXX
[R].ADSDSSQR.[D]	ADSDSSQR	S	3	XXXXXADSDSSQRXX
[R].ADSDSSQRDRNGNQLR.[S]	ADSDSSQRDRNGNQLR	S	3	XXXXXADSDSSQRDR
[K].ADSEASSGPLLDDK.[A]	ADSEASSGPLLDDK	S	3	XXXXXADSEASSGPL
[K].ADSEASSGPLLDDK.[A]	ADSEASSGPLLDDK	S	6	XXADSEASSGPLLDD
[K].ADSEASSGPLLDDK.[A]	ADSEASSGPLLDDK	S	7	XADSEASSGPLLDDK
[K].ADSEASSGPLLDDKASSK.[N]	ADSEASSGPLLDDKASSK	S	16	PLLDDKASSKXXXXX
[R].ADSEEEGTVELSA.[-]	ADSEEEGTVELSA	S	3	XXXXXADSEEEGTVE
[K].ADSEGSNSGGTWPK.[A]	ADSEGSNSGGTWPK	S	3	XXXXXADSEGSNSGG
[R].ADSEQPSK.[R]	ADSEQPSK	S	3	XXXXXADSEQPSKXX
[R].ADSEYTDK.[L]	ADSEYTDK	S	3	XXXXXADSEYTDKXX
[R].ADSGEEENTK.[N]	ADSGEEENTK	S	3	XXXXXADSGEEENTK
[R].ADSGPTQPPLSLSPAPETK.[R]	ADSGPTQPPLSLSPAPETK	S	13	TQPPLSLSPAPETKX
[R].ADSGPVSPAASR.[N]	ADSGPVSPAASR	S	7	XADSGPVSPAASRXX
[R].ADSHEGEVAEGK.[L]	ADSHEGEVAEGK	S	3	XXXXXADSHEGEVAE
[R].ADSKESLK.[A]	ADSKESLK	S	6	XXADSKESLKXXXXX
[R].ADSKESLK.[A]	ADSKESLK	S	3	XXXXXADSKESLKXX
[R].ADSIEIYIPEAQTR.[L]	ADSIEIYIPEAQTR	S	3	XXXXXADSIEIYIPE
[K].ADSIERR.[H]	ADSIERR	S	3	XXXXXADSIERRXXX
[K].ADSLEVQQMK.[A]	ADSLEVQQMK	S	3	XXXXXADSLEVQQMK
[R].ADSIGSGR.[A]	ADSIGSGR	S	3	XXXXXADSIGSGRXX
[K].ADSLLAVVK.[R]	ADSLLAVVK	S	3	XXXXXADSLLAVVKX
[K].ADSLSSPR.[K]	ADSLSSPR	S	3	XXXXXADSLSSPRXX
[R].ADSPAGPESSR.[R]	ADSPAGPESSR	S	3	XXXXXADSPAGPESS
[R].ADSPAGPESSRR.[S]	ADSPAGPESSRR	S	3	XXXXXADSPAGPESS
[R].ADSPDGLAAGR.[S]	ADSPDGLAAGR	S	3	XXXXXADSPDGLAAG
[R].ADSPPKEEQGR.[T]	ADSPPKEEQGR	S	3	XXXXXADSPPKEEQG
[K].ADSPPPSYPTQQAEQAPNTCECHVCK.[Q]	ADSPPPSYPTQQAEQAPNTCECHVCK	S	3	XXXXXADSPPPSYPT
[K].ADSPSIDYAELLQHFEK.[V]	ADSPSIDYAELLQHFEK	S	3	XXXXXADSPSIDYAE
[R].ADSPVHMEQQSR.[T]	ADSPVHMEQQSR	S	3	XXXXXADSPVHMEQQ
[K].ADSPVNGLPK.[G]	ADSPVNGLPK	S	3	XXXXXADSPVNGLPK
[K].ADSQDAGQETEK.[E]	ADSQDAGQETEK	S	3	XXXXXADSQDAGQET
[K].ADSRSESPTCK.[S]	ADSRSESPTCK	S	3	XXXXXADSRSESPTC
[K].ADSRSESPTCK.[S]	ADSRSESPTCK	S	5	XXXADSRSESPTCKX
[K].ADSSPTCK.[S]	ADSSPTCK	S	4	XXXXADSSPTCKXXX
[K].ADSSSSEEESSSSEEEK.[T]	ADSSSSEEESSSSEEEK	S	4	XXXXADSSSSEEESS
[K].ADSSSSEEESSSSEEEK.[T]	ADSSSSEEESSSSEEEK	S	12	SSEEESSSSEEEKXX
[K].ADSSSSEEESSSSEEEK.[T]	ADSSSSEEESSSSEEEK	S	13	SEEESSSSEEEKXXX
[K].ADSSSVLPSPLSISTK.[S]	ADSSSVLPSPLSISTK	S	12	SVLPSPLSISTKXXX
[R].ADSTVQLAPSPPK.[S]	ADSTVQLAPSPPK	S	10	STVQLAPSPPKXXXX
[R].ADSTVQLAPSPPKSPK.[V]	ADSTVQLAPSPPKSPK	S	10	STVQLAPSPPKSPKX
[R].ADSTVQLAPSPPKSPK.[V]	ADSTVQLAPSPPKSPK	S	14	LAPSPPKSPKXXXXX
[K].ADSVDVEVR.[V]	ADSVDVEVR	S	3	XXXXXADSVDVEVRX
[R].ADSVSSSNIK.[N]	ADSVSSSNIK	S	3	XXXXXADSVSSSNIK
[K].ADTDTSCR.[S]	ADTDTSCR	T	3	XXXXXADTDTSCRXX
[K].ADTDTSCRSTPSLER.[Q]	ADTDTSCRSTPSLER	S	9	DTDTSCRSTPSLERX
[K].ADTDTSCRSTPSLER.[Q]	ADTDTSCRSTPSLER	T	10	TDTSCRSTPSLERXX
[K].ADTDTSCRSTPSLER.[Q]	ADTDTSCRSTPSLER	S	12	TSCRSTPSLERXXXX
[K].ADTDTSCRSTPSLERQEQR.[L]	ADTDTSCRSTPSLERQEQR	S	12	TSCRSTPSLERQEQR
[K].ADTDTSCRSTPSLERQEQR.[L]	ADTDTSCRSTPSLERQEQR	S	9	DTDTSCRSTPSLERQ
[K].ADTDTSCRSTPSLERQEQR.[L]	ADTDTSCRSTPSLERQEQR	T	10	TDTSCRSTPSLERQE
[K].ADTISKSELHK.[F]	ADTISKSELHK	S	7	XADTISKSELHKXXX
[K].ADTLTLK.[E]	ADTLTLK	T	5	XXXADTLTLKXXXXX
[K].ADTLTPEECQQFK.[K]	ADTLTPEECQQFK	T	3	XXXXXADTLTPEECQ
[K].ADTMTLEEK.[S]	ADTMTLEEK	T	3	XXXXXADTMTLEEKX
[K].ADTMTLEEKSEFK.[Q]	ADTMTLEEKSEFK	S	10	TMTLEEKSEFKXXXX
[R].ADTQTYQPYNK.[D]	ADTQTYQPYNK	Y	9	DTQTYQPYNKXXXXX
[K].ADTTTPTPTAILAPGSPASPPGSLEPK.[A]	ADTTTPTPTAILAPGSPASPPGSLEPK	S	19	LAPGSPASPPGSLEP
[K].ADTVSKTELQK.[F]	ADTVSKTELQK	T	7	XADTVSKTELQKXXX
[R].ADVEASPGNPPDRQNSK.[L]	ADVEASPGNPPDRQNSK	S	16	NPPDRQNSKXXXXXX
[K].ADVGRLSPEVK.[A]	ADVGRLSPEVK	S	7	XADVGRLSPEVKXXX
[R].ADVIITSGGVSMGEK.[D]	ADVIITSGGVSMGEK	S	11	IITSGGVSMGEKXXX
[K].ADVPYILK.[M]	ADVPYILK	Y	5	XXXADVPYILKXXXX
[K].ADVQLFMDDDSYSHHSGLEYADPEK.[F]	ADVQLFMDDDSYSHHSGLEYADPEK	S	13	FMDDDSYSHHSGLEY
[K].ADVQLFMDDDSYSHHSGLEYADPEK.[F]	ADVQLFMDDDSYSHHSGLEYADPEK	S	16	DDSYSHHSGLEYADP
[R].ADVQMEFIQGPKEESK.[E]	ADVQMEFIQGPKEESK	S	15	IQGPKEESKXXXXXX
[K].ADVQSIIGLQR.[F]	ADVQSIIGLQR	S	5	XXXADVQSIIGLQRX
[K].ADVVESWIGEK.[E]	ADVVESWIGEK	S	6	XXADVVESWIGEKXX
[R].ADVVPQQADPEFPRASPR.[A]	ADVVPQQADPEFPRASPR	S	16	DPEFPRASPRXXXXX
[K].AEAAAAPTVAPGPAQPGHVSPTPATTSPGEK.[G]	AEAAAAPTVAPGPAQPGHVSPTPATTSPGEK	S	20	PAQPGHVSPTPATTS
[K].AEAAAAPTVAPGPAQPGHVSPTPATTSPGEK.[G]	AEAAAAPTVAPGPAQPGHVSPTPATTSPGEK	S	27	SPTPATTSPGEKXXX
[K].AEAAAAPTVAPGPAQPGHVSPTPATTSPGEK.[G]	AEAAAAPTVAPGPAQPGHVSPTPATTSPGEK	T	26	VSPTPATTSPGEKXX
[K].AEAAASALADADADLEER.[L]	AEAAASALADADADLEER	S	6	XXAEAAASALADADA
[R].AEAAAVAGLSTPGSLHR.[A]	AEAAAVAGLSTPGSLHR	S	14	AGLSTPGSLHRXXXX
[K].AEAEAEATTPIELISR.[G]	AEAEAEATTPIELISR	T	9	EAEAEATTPIELISR
[K].AEAEAGAGSPTSTPAPPEALSSEMSELSAR.[L]	AEAEAGAGSPTSTPAPPEALSSEMSELSAR	S	9	EAEAGAGSPTSTPAP
[R].AEAERPEEQAEASGLK.[K]	AEAERPEEQAEASGLK	S	13	PEEQAEASGLKXXXX
[R].AEAESPGGASESDQDGGHESPPK.[K]	AEAESPGGASESDQDGGHESPPK	S	12	SPGGASESDQDGGHE
[K].AEAGAGSATEFQFR.[G]	AEAGAGSATEFQFR	S	7	XAEAGAGSATEFQFR
[K].AEAGGGWEGSASYK.[L]	AEAGGGWEGSASYK	S	10	AGGGWEGSASYKXXX
[R].AEAGSGGPGFTFTFR.[S]	AEAGSGGPGFTFTFR	S	5	XXXAEAGSGGPGFTF
[R].AEAGSGGPGFTFTFRSPEEVFR.[E]	AEAGSGGPGFTFTFRSPEEVFR	S	16	GFTFTFRSPEEVFRX
[PK].AEAKSPEK.[EA]	PKAEAKSPEKEA	S	5	XXXPKAEAKSPEKEA
[K].AEAPALFSR.[T]	AEAPALFSR	S	8	AEAPALFSRXXXXXX
[K].AEAPLPSPK.[L]	AEAPLPSPK	S	7	XAEAPLPSPKXXXXX
[R].AEAPPLEREDSGTFSLGK.[M]	AEAPPLEREDSGTFSLGK	S	11	PPLEREDSGTFSLGK
[K].AEAPSSPDVAPAGK.[E]	AEAPSSPDVAPAGK	S	6	XXAEAPSSPDVAPAG
[K].AEAPSSPDVAPAGKEDSPSASGR.[V]	AEAPSSPDVAPAGKEDSPSASGR	S	17	APAGKEDSPSASGRX
[K].AEAPSSPDVAPAGKEDSPSASGR.[V]	AEAPSSPDVAPAGKEDSPSASGR	S	6	XXAEAPSSPDVAPAG
[K].AEASPEPGPGPAAPGLPK.[A]	AEASPEPGPGPAAPGLPK	S	4	XXXXAEASPEPGPGP
[R].AEASPNDTAGAR.[T]	AEASPNDTAGAR	S	4	XXXXAEASPNDTAGA
[R].AEASPRREPAYPALR.[A]	AEASPRREPAYPALR	S	4	XXXXAEASPRREPAY
[R].AEASPSSAAVSSLIEK.[F]	AEASPSSAAVSSLIEK	S	4	XXXXAEASPSSAAVS
[K].AEASSPVPYLSPETNPASSTSAVNHNVNLTNVR.[L]	AEASSPVPYLSPETNPASSTSAVNHNVNLTNVR	S	5	XXXAEASSPVPYLSP
[K].AEATEAAR.[Q]	AEATEAAR	T	4	XXXXAEATEAARXXX
[K].AEAYGDSLDK.[Q]	AEAYGDSLDK	S	7	XAEAYGDSLDKXXXX
[K].AEDGATPSPSNETPK.[K]	AEDGATPSPSNETPK	T	13	TPSPSNETPKXXXXX
[K].AEDGATPSPSNETPK.[K]	AEDGATPSPSNETPK	T	6	XXAEDGATPSPSNET
[K].AEDGATPSPSNETPK.[K]	AEDGATPSPSNETPK	S	8	AEDGATPSPSNETPK
[K].AEDGATPSPSNETPKK.[K]	AEDGATPSPSNETPKK	T	13	TPSPSNETPKKXXXX
[K].AEDGATPSPSNETPKK.[K]	AEDGATPSPSNETPKK	S	8	AEDGATPSPSNETPK
[K].AEDMLSEDTDADR.[G]	AEDMLSEDTDADR	S	6	XXAEDMLSEDTDADR
[R].AEDMYSAQSHQAATPPK.[D]	AEDMYSAQSHQAATPPK	T	14	AQSHQAATPPKXXXX
[R].AEDSPEGYEK.[E]	AEDSPEGYEK	S	4	XXXXAEDSPEGYEKX
[K].AEDVGTAQR.[L]	AEDVGTAQR	T	6	XXAEDVGTAQRXXXX
[K].AEEAAQENASDYLAIPSENK.[E]	AEEAAQENASDYLAIPSENK	S	10	EAAQENASDYLAIPS
[R].AEEAATAAGADGERSGEEEEEEPEAAGTGSAGGAPLSPLPK.[A]	AEEAATAAGADGERSGEEEEEEPEAAGTGSAGGAPLSPLPK	S	15	AGADGERSGEEEEEE
[R].AEEAATAAGADGERSGEEEEEEPEAAGTGSAGGAPLSPLPK.[A]	AEEAATAAGADGERSGEEEEEEPEAAGTGSAGGAPLSPLPK	S	37	SAGGAPLSPLPKXXX
[K].AEEAGIGDTPSLEDEAAGHVTQAR.[M]	AEEAGIGDTPSLEDEAAGHVTQAR	S	11	AGIGDTPSLEDEAAG
[K].AEEAGIGDTPSLEDEAAGHVTQAR.[M]	AEEAGIGDTPSLEDEAAGHVTQAR	T	9	EEAGIGDTPSLEDEA
[K].AEEAKDEPPSEGEAEEEEK.[D]	AEEAKDEPPSEGEAEEEEK	S	10	EAKDEPPSEGEAEEE
[K].AEEAQKTESVDNEGE.[-]	AEEAQKTESVDNEGE	S	9	EEAQKTESVDNEGEX
[K].AEEDEILNRSPR.[N]	AEEDEILNRSPR	S	10	EDEILNRSPRXXXXX
[K].AEEDEILNRSPRNR.[K]	AEEDEILNRSPRNR	S	10	EDEILNRSPRNRXXX
[K].AEEEAATPGGGVER.[K]	AEEEAATPGGGVER	T	7	XAEEEAATPGGGVER
[R].AEEEDLAAVPFLASDNEEEEDEK.[G]	AEEEDLAAVPFLASDNEEEEDEK	S	14	AAVPFLASDNEEEED
[R].AEEESRSTSEK.[S]	AEEESRSTSEK	S	7	XAEEESRSTSEKXXX
[K].AEEGGRQSGESLSSTALGTPER.[R]	AEEGGRQSGESLSSTALGTPER	S	8	AEEGGRQSGESLSST
[K].AEEKSPISINVK.[T]	AEEKSPISINVK	S	5	XXXAEEKSPISINVK
[K].AEENTDQASPQEDYAGFER.[L]	AEENTDQASPQEDYAGFER	S	9	EENTDQASPQEDYAG
[R].AEEPPSPPVPK.[A]	AEEPPSPPVPK	S	6	XXAEEPPSPPVPKXX
[K].AEEPPSQLDQDTQVQDMDEGSDDEEEGQK.[V]	AEEPPSQLDQDTQVQDMDEGSDDEEEGQK	S	21	VQDMDEGSDDEEEGQ
[R].AEEPTAGGSLELPGR.[D]	AEEPTAGGSLELPGR	S	9	EEPTAGGSLELPGRX
[K].AEEQQLPPPLSPPSPSTPNHR.[R]	AEEQQLPPPLSPPSPSTPNHR	S	11	QQLPPPLSPPSPSTP
[K].AEEQQLPPPLSPPSPSTPNHR.[R]	AEEQQLPPPLSPPSPSTPNHR	S	14	PPPLSPPSPSTPNHR
[R].AEESIRR.[L]	AEESIRR	S	4	XXXXAEESIRRXXXX
[K].AEEVILAEDETDGEQR.[H]	AEEVILAEDETDGEQR	T	11	VILAEDETDGEQRXX
[K].AEEVILAEDETDGEQRHPFDALR.[R]	AEEVILAEDETDGEQRHPFDALR	T	11	VILAEDETDGEQRHP
[K].AEEVILAEDETDGEQRHPFDALRR.[T]	AEEVILAEDETDGEQRHPFDALRR	T	11	VILAEDETDGEQRHP
[K].AEEVILAEDETDGEQRHPFDGALR.[R]	AEEVILAEDETDGEQRHPFDGALR	T	11	VILAEDETDGEQRHP
[K].AEEVMLAEEDRNAEEKSPLDAVLK.[R]	AEEVMLAEEDRNAEEKSPLDAVLK	S	17	DRNAEEKSPLDAVLK
[K].AEEVMLAEEDRNAEEKSPLDVLK.[R]	AEEVMLAEEDRNAEEKSPLDVLK	S	17	DRNAEEKSPLDVLKX
[K].AEEVVCAPEDVASPFPTAIPEGDTTPPETDPAATSEAPSAR.[D]	AEEVVCAPEDVASPFPTAIPEGDTTPPETDPAATSEAPSAR	S	13	CAPEDVASPFPTAIP
[K].AEEVVSFVK.[K]	AEEVVSFVK	S	6	XXAEEVVSFVKXXXX
[R].AEFAERSVAK.[L]	AEFAERSVAK	S	7	XAEFAERSVAKXXXX
[K].AEFAEVSK.[L]	AEFAEVSK	S	7	XAEFAEVSKXXXXXX
[K].AEFIPHLESEDDTSYFDTR.[S]	AEFIPHLESEDDTSYFDTR	S	9	EFIPHLESEDDTSYF
[K].AEFPSSGSNSVLNTPPTTPESPSSVTVTEGSR.[Q]	AEFPSSGSNSVLNTPPTTPESPSSVTVTEGSR	S	23	PTTPESPSSVTVTEG
[K].AEFPSSGSNSVLNTPPTTPESPSSVTVTEGSR.[Q]	AEFPSSGSNSVLNTPPTTPESPSSVTVTEGSR	S	21	TPPTTPESPSSVTVT
[K].AEGAATEEEGTPK.[E]	AEGAATEEEGTPK	T	11	AATEEEGTPKXXXXX
[K].AEGAATEEEGTPK.[E]	AEGAATEEEGTPK	T	6	XXAEGAATEEEGTPK
[K].AEGAATEEEGTPKESEPQAAAEPAEAK.[E]	AEGAATEEEGTPKESEPQAAAEPAEAK	T	11	AATEEEGTPKESEPQ
[K].AEGAATEEEGTPKESEPQAAAEPAEAK.[E]	AEGAATEEEGTPKESEPQAAAEPAEAK	S	15	EEGTPKESEPQAAAE
[K].AEGAATEEEGTPKESEPQAAAEPAEAK.[E]	AEGAATEEEGTPKESEPQAAAEPAEAK	T	6	XXAEGAATEEEGTPK
[R].AEGALLAESPLGSSDA.[-]	AEGALLAESPLGSSDA	S	9	EGALLAESPLGSSDA
[K].AEGEPGDEGQLEDKGSQEK.[Q]	AEGEPGDEGQLEDKGSQEK	S	16	GQLEDKGSQEKXXXX
[K].AEGEPQEESPLK.[S]	AEGEPQEESPLK	S	9	EGEPQEESPLKXXXX
[R].AEGEWEDQEALDYFSDK.[E]	AEGEWEDQEALDYFSDK	S	15	QEALDYFSDKXXXXX
[R].AEGEWEDQEALDYFSDKESGK.[Q]	AEGEWEDQEALDYFSDKESGK	S	15	QEALDYFSDKESGKX
[R].AEGEWEDQEALDYFSDKESGK.[Q]	AEGEWEDQEALDYFSDKESGK	S	19	DYFSDKESGKXXXXX
[K].AEGFISLPEFK.[I]	AEGFISLPEFK	S	6	XXAEGFISLPEFKXX
[K].AEGGQSAAAHSAHTVK.[Q]	AEGGQSAAAHSAHTVK	S	11	GQSAAAHSAHTVKXX
[R].AEGIEGETLTASPQAPGSPEDSEGVPLISLPR.[V]	AEGIEGETLTASPQAPGSPEDSEGVPLISLPR	S	18	ASPQAPGSPEDSEGV
[K].AEGPGRGDEPSPS.[-]	AEGPGRGDEPSPS	S	11	PGRGDEPSPSXXXXX
[R].AEGSDVANAVLDGADCIMLSGETAK.[G]	AEGSDVANAVLDGADCIMLSGETAK	S	20	GADCIMLSGETAKXX
[K].AEGSPNQGK.[K]	AEGSPNQGK	S	4	XXXXAEGSPNQGKXX
[K].AEGSPNQGKK.[A]	AEGSPNQGKK	S	4	XXXXAEGSPNQGKKX
[K].AEGSPSEGK.[K]	AEGSPSEGK	S	4	XXXXAEGSPSEGKXX
[K].AEGSPSEGKK.[A]	AEGSPSEGKK	S	4	XXXXAEGSPSEGKKX
[K].AEGSSTASSGSQLAEGK.[G]	AEGSSTASSGSQLAEGK	S	4	XXXXAEGSSTASSGS
[K].AEGSSTASSGSQLAEGK.[G]	AEGSSTASSGSQLAEGK	S	8	AEGSSTASSGSQLAE
[K].AEGSSTASSGSQLAEGK.[G]	AEGSSTASSGSQLAEGK	S	9	EGSSTASSGSQLAEG
[K].AEGTPNQGK.[K]	AEGTPNQGK	T	4	XXXXAEGTPNQGKXX
[K].AEGTTYRDELLTK.[I]	AEGTTYRDELLTK	T	5	XXXAEGTTYRDELLT
[K].AEGVALTNATGAVESTSQAGDR.[G]	AEGVALTNATGAVESTSQAGDR	S	17	TGAVESTSQAGDRXX
[K].AEGVALTNATGAVESTSQAGDRGSVSSYDR.[G]	AEGVALTNATGAVESTSQAGDRGSVSSYDR	S	24	SQAGDRGSVSSYDRX
[K].AEGVALTNATGAVESTSQAGDRGSVSSYDR.[G]	AEGVALTNATGAVESTSQAGDRGSVSSYDR	S	26	AGDRGSVSSYDRXXX
[K].AEGVALTNATGAVESTSQAGDRGSVSSYDR.[G]	AEGVALTNATGAVESTSQAGDRGSVSSYDR	S	27	GDRGSVSSYDRXXXX
[K].AEHGSVALPAVMR.[S]	AEHGSVALPAVMR	S	5	XXXAEHGSVALPAVM
[R].AEHTPMAPGGSTHR.[R]	AEHTPMAPGGSTHR	S	11	TPMAPGGSTHRXXXX
[R].AEHTPMAPGGSTHRR.[D]	AEHTPMAPGGSTHRR	T	12	PMAPGGSTHRRXXXX
[K].AEKPPLSASSPQQRPPEPETGESAGTSR.[A]	AEKPPLSASSPQQRPPEPETGESAGTSR	S	10	KPPLSASSPQQRPPE
[R].AEIAEIQSR.[Q]	AEIAEIQSR	S	8	AEIAEIQSRXXXXXX
[K].AELASPLNEADGHR.[G]	AELASPLNEADGHR	S	5	XXXAELASPLNEADG
[K].AELDDAGSSLLR.[G]	AELDDAGSSLLR	S	9	ELDDAGSSLLRXXXX
[R].AELDDSDGHGNHR.[E]	AELDDSDGHGNHR	S	6	XXAELDDSDGHGNHR
[K].AEIEEKGSDGAASSYQLK.[Q]	AEIEEKGSDGAASSYQLK	S	8	AEIEEKGSDGAASSY
[K].AELEEMEEVHPSDEEEEDATK.[A]	AELEEMEEVHPSDEEEEDATK	S	12	EMEEVHPSDEEEEDA
[R].AEIENYVLTYK.[S]	AEIENYVLTYK	T	9	EIENYVLTYKXXXXX
[K].AELFTQSCADLDK.[W]	AELFTQSCADLDK	T	5	XXXAELFTQSCADLD
[R].AELGMGDSTSQSPPIK.[R]	AELGMGDSTSQSPPIK	S	12	MGDSTSQSPPIKXXX
[K].AEIHAQPSDK.[E]	AEIHAQPSDK	S	8	AEIHAQPSDKXXXXX
[K].AEIIADKQSGK.[K]	AEIIADKQSGK	S	9	EIIADKQSGKXXXXX
[K].AEILATDVSVEDEEGTGSPK.[A]	AEILATDVSVEDEEGTGSPK	S	18	EDEEGTGSPKXXXXX
[K].AELLQSDENGIPSSPQK.[V]	AELLQSDENGIPSSPQK	S	14	DENGIPSSPQKXXXX
[R].AELPGSSSPLLAQPR.[K]	AELPGSSSPLLAQPR	S	7	XAELPGSSSPLLAQP
[R].AELPLSWSVSSK.[L]	AELPLSWSVSSK	S	8	AELPLSWSVSSKXXX
[R].AELPPPYTAIASPDASGIPVINCR.[V]	AELPPPYTAIASPDASGIPVINCR	S	12	PPYTAIASPDASGIP
[R].AELQSLEQSHLK.[E]	AELQSLEQSHLK	S	5	XXXAELQSLEQSHLK
[R].AELVALTAVQSEQGEAGGGGSPR.[R]	AELVALTAVQSEQGEAGGGGSPR	S	21	GEAGGGGSPRXXXXX
[K].AEMVSSNIRHSPPGER.[S]	AEMVSSNIRHSPPGER	S	11	VSSNIRHSPPGERXX
[R].AENALLQDSEK.[K]	AENALLQDSEK	S	9	ENALLQDSEKXXXXX
[R].AENGTGSSPR.[G]	AENGTGSSPR	S	8	AENGTGSSPRXXXXX
[K].AENNSEVGASGYGVPGPTWDR.[G]	AENNSEVGASGYGVPGPTWDR	S	5	XXXAENNSEVGASGY
[R].AENPGICPQHSK.[R]	AENPGICPQHSK	S	11	PGICPQHSKXXXXXX
[K].AENQNESSQGK.[S]	AENQNESSQGK	S	8	AENQNESSQGKXXXX
[K].AENSSNEEETSSEGNMR.[V]	AENSSNEEETSSEGNMR	S	11	SSNEEETSSEGNMRX
[K].AENTEGQGTPK.[L]	AENTEGQGTPK	T	9	ENTEGQGTPKXXXXX
[K].AEPASPDSPK.[G]	AEPASPDSPK	S	8	AEPASPDSPKXXXXX
[K].AEPDESNAR.[Y]	AEPDESNAR	S	6	XXAEPDESNARXXXX
[R].AEPEDHYFLLTEPPLNTPENR.[E]	AEPEDHYFLLTEPPLNTPENR	Y	7	XAEPEDHYFLLTEPP
[K].AEPEKTEGAAEAK.[A]	AEPEKTEGAAEAK	T	6	XXAEPEKTEGAAEAK
[R].AEPGSNGAGGQARPDGTPSSGSSR.[V]	AEPGSNGAGGQARPDGTPSSGSSR	T	17	GQARPDGTPSSGSSR
[R].AEPHSEDDSRDASPPEPASPTIGLDK.[K]	AEPHSEDDSRDASPPEPASPTIGLDK	S	13	EDDSRDASPPEPASP
[R].AEPHSEDDSRDASPPEPASPTIGLDK.[K]	AEPHSEDDSRDASPPEPASPTIGLDK	S	19	ASPPEPASPTIGLDK
[K].AEPHSFREK.[V]	AEPHSFREK	S	5	XXXAEPHSFREKXXX
[K].AEPLASGK.[G]	AEPLASGK	S	6	XXAEPLASGKXXXXX
[K].AEPLDPEADSHVEVFGDEPEQQLSPIFR.[N]	AEPLDPEADSHVEVFGDEPEQQLSPIFR	S	24	DEPEQQLSPIFRXXX
[K].AEPMPSASSAPPASSLYSSPVNSSAPLAEDIDPELAR.[Y]	AEPMPSASSAPPASSLYSSPVNSSAPLAEDIDPELAR	S	9	EPMPSASSAPPASSL
[K].AEPMQWASLELPAAK.[K]	AEPMQWASLELPAAK	S	8	AEPMQWASLELPAAK
[R].AEPPASPTPPSPPPPPSPPASPSLPPAGAIDTR.[D]	AEPPASPTPPSPPPPPSPPASPSLPPAGAIDTR	S	17	PSPPPPPSPPASPSL
[R].AEPTQNALPFSHSSAISK.[H]	AEPTQNALPFSHSSAISK	S	14	ALPFSHSSAISKXXX
[R].AEPVPGGQTSSPRR.[A]	AEPVPGGQTSSPRR	S	11	VPGGQTSSPRRXXXX
[K].AEPVSSTEASSLGQK.[D]	AEPVSSTEASSLGQK	S	10	PVSSTEASSLGQKXX
[K].AEPYVASEYK.[T]	AEPYVASEYK	S	7	XAEPYVASEYKXXXX
[R].AEQEEEFISNTLFK.[K]	AEQEEEFISNTLFK	T	11	EEEFISNTLFKXXXX
[K].AEQGNCSTR.[R]	AEQGNCSTR	S	7	XAEQGNCSTRXXXXX
[R].AEQGSTLR.[R]	AEQGSTLR	S	5	XXXAEQGSTLRXXXX
[R].AEQLASVQYTLPK.[T]	AEQLASVQYTLPK	T	10	QLASVQYTLPKXXXX
[R].AEQLQDAEEEKDDSNEEENK.[D]	AEQLQDAEEEKDDSNEEENK	S	14	AEEEKDDSNEEENKX
[R].AEQLQDAEEEKDDSNEEENKDSLVDDEEEK.[E]	AEQLQDAEEEKDDSNEEENKDSLVDDEEEK	S	14	AEEEKDDSNEEENKD
[R].AEQLQDAEEEKDDSNEEENKDSLVDDEEEK.[E]	AEQLQDAEEEKDDSNEEENKDSLVDDEEEK	S	22	NEEENKDSLVDDEEE
[R].AEQMASVQNAQR.[D]	AEQMASVQNAQR	S	6	XXAEQMASVQNAQRX
[R].AEQPSPPNSDSGQDAHPDPDANPDAAR.[M]	AEQPSPPNSDSGQDAHPDPDANPDAAR	S	5	XXXAEQPSPPNSDSG
[R].AEQPSPPNSDSGQDAHPDPDANPDAAR.[M]	AEQPSPPNSDSGQDAHPDPDANPDAAR	S	11	PSPPNSDSGQDAHPD
[K].AEQSHDDSSSEDSDAETDGQASGGSDSGDWIFTIR.[E]	AEQSHDDSSSEDSDAETDGQASGGSDSGDWIFTIR	S	22	AETDGQASGGSDSGD
[R].AEQSLHDLQER.[L]	AEQSLHDLQER	S	4	XXXXAEQSLHDLQER
[K].AEQSPVSSDVEVSSPK.[R]	AEQSPVSSDVEVSSPK	S	4	XXXXAEQSPVSSDVE
[K].AEQSPVSSDVEVSSPK.[R]	AEQSPVSSDVEVSSPK	S	7	XAEQSPVSSDVEVSS
[R].AEQYPGSPDSWV.[-]	AEQYPGSPDSWV	S	10	QYPGSPDSWVXXXXX
[K].AERLSPPAPSGSER.[R]	AERLSPPAPSGSER	S	5	XXXAERLSPPAPSGS
[K].AERSPNQGK.[K]	AERSPNQGK	S	4	XXXXAERSPNQGKXX
[R].AESAPLPVSADDTPEVLNR.[A]	AESAPLPVSADDTPEVLNR	T	13	LPVSADDTPEVLNRX
[K].AESCGSFDETESEESSK.[L]	AESCGSFDETESEESSK	S	6	XXAESCGSFDETESE
[K].AESCGSFDETESEESSK.[L]	AESCGSFDETESEESSK	S	3	XXXXXAESCGSFDET
[K].AESDGEEK.[E]	AESDGEEK	S	3	XXXXXAESDGEEKXX
[R].AESDGSLLLESK.[I]	AESDGSLLLESK	S	3	XXXXXAESDGSLLLE
[R].AESDSRKSSIPNNK.[E]	AESDSRKSSIPNNK	S	5	XXXAESDSRKSSIPN
[R].AESDSRKSSIPNNK.[E]	AESDSRKSSIPNNK	S	9	ESDSRKSSIPNNKXX
[K].AESEELEVQKPQVK.[L]	AESEELEVQKPQVK	S	3	XXXXXAESEELEVQK
[K].AESEEMETSQAGSK.[D]	AESEEMETSQAGSK	S	3	XXXXXAESEEMETSQ
[R].AESGDSLGSEDR.[D]	AESGDSLGSEDR	S	3	XXXXXAESGDSLGSE
[R].AESGDSLGSEDRDLLYSIDAYR.[S]	AESGDSLGSEDRDLLYSIDAYR	S	6	XXAESGDSLGSEDRD
[R].AESGDSLGSEDRDLLYSIDAYR.[S]	AESGDSLGSEDRDLLYSIDAYR	S	3	XXXXXAESGDSLGSE
[R].AESGDSLGSEDRDLLYSIDAYRSQR.[F]	AESGDSLGSEDRDLLYSIDAYRSQR	S	6	XXAESGDSLGSEDRD
[R].AESGGKGER.[M]	AESGGKGER	S	3	XXXXXAESGGKGERX
[R].AESKESVGSR.[D]	AESKESVGSR	S	6	XXAESKESVGSRXXX
[R].AESKESVGSR.[D]	AESKESVGSR	S	3	XXXXXAESKESVGSR
[R].AESKESVGSR.[D]	AESKESVGSR	S	9	ESKESVGSRXXXXXX
[R].AESKESVGSRDSSK.[R]	AESKESVGSRDSSK	S	6	XXAESKESVGSRDSS
[R].AESKESVGSRDSSK.[R]	AESKESVGSRDSSK	S	9	ESKESVGSRDSSKXX
[R].AESLDDQMLSR.[E]	AESLDDQMLSR	S	3	XXXXXAESLDDQMLS
[R].AESLPLSSNLQSK.[E]	AESLPLSSNLQSK	S	3	XXXXXAESLPLSSNL
[R].AESLQQEVEALK.[E]	AESLQQEVEALK	S	3	XXXXXAESLQQEVEA
[K].AESLQVTR.[G]	AESLQVTR	S	3	XXXXXAESLQVTRXX
[K].AESISEEADSEPGR.[S]	AESISEEADSEPGR	S	10	SISEEADSEPGRXXX
[R].AESISSDEEVHESVDSDNQQNK.[K]	AESISSDEEVHESVDSDNQQNK	S	5	XXXAESISSDEEVHE
[R].AESISSDEEVHESVDSDNQQNK.[K]	AESISSDEEVHESVDSDNQQNK	S	6	XXAESISSDEEVHES
[R].AESPDLRR.[L]	AESPDLRR	S	3	XXXXXAESPDLRRXX
[R].AESPEEVACR.[K]	AESPEEVACR	S	3	XXXXXAESPEEVACR
[R].AESPEEVACRK.[E]	AESPEEVACRK	S	3	XXXXXAESPEEVACR
[R].AESPESSAIESTQSTPQK.[G]	AESPESSAIESTQSTPQK	S	3	XXXXXAESPESSAIE
[R].AESPESSAIESTQSTPQK.[G]	AESPESSAIESTQSTPQK	S	6	XXAESPESSAIESTQ
[R].AESPGPGSR.[L]	AESPGPGSR	S	3	XXXXXAESPGPGSRX
[R].AESPMSR.[Q]	AESPMSR	S	3	XXXXXAESPMSRXXX
[R].AESPQADCPSESFSSSSSLPHCLVSEGK.[E]	AESPQADCPSESFSSSSSLPHCLVSEGK	S	3	XXXXXAESPQADCPS
[R].AESPSPAPPPGLR.[G]	AESPSPAPPPGLR	S	3	XXXXXAESPSPAPPP
[R].AESPTPGMAQGMEPGAGQEGAMFVHAR.[S]	AESPTPGMAQGMEPGAGQEGAMFVHAR	S	3	XXXXXAESPTPGMAQ
[K].AESPVKEEAVAEVVTITK.[S]	AESPVKEEAVAEVVTITK	S	3	XXXXXAESPVKEEAV
[R].AESQSQEK.[M]	AESQSQEK	S	3	XXXXXAESQSQEKXX
[K].AESSDSGAESEEEEAQEEVK.[G]	AESSDSGAESEEEEAQEEVK	S	6	XXAESSDSGAESEEE
[K].AESSDSGAESEEEEAQEEVK.[G]	AESSDSGAESEEEEAQEEVK	S	10	SSDSGAESEEEEAQE
[K].AESSNSSSSDDSSEEEEEK.[L]	AESSNSSSSDDSSEEEEEK	S	12	NSSSSDDSSEEEEEK
[R].AESSSGGGTVPSSAGILEQGPSPGDGSPPKPK.[D]	AESSSGGGTVPSSAGILEQGPSPGDGSPPKPK	S	27	GPSPGDGSPPKPKXX
[R].AESSSSISSSASLSAANTPTVGVSR.[G]	AESSSSISSSASLSAANTPTVGVSR	S	3	XXXXXAESSSSISSS
[R].AESTSSISSTNSLSAATTPTVENEQPSLVWFDR.[G]	AESTSSISSTNSLSAATTPTVENEQPSLVWFDR	S	9	ESTSSISSTNSLSAA
[K].AESVCDGQAGQK.[T]	AESVCDGQAGQK	S	3	XXXXXAESVCDGQAG
[R].AESVERLEEAASR.[L]	AESVERLEEAASR	S	3	XXXXXAESVERLEEA
[R].AESVPAHPCGFPAPLPPTR.[M]	AESVPAHPCGFPAPLPPTR	S	3	XXXXXAESVPAHPCG
[R].AETASQSQRSPISDNSGCDAPGNSNPSLSVPSSAESEK.[Q]	AETASQSQRSPISDNSGCDAPGNSNPSLSVPSSAESEK	S	10	TASQSQRSPISDNSG
[K].AETEEAAHSVSQEMSVNSPTAQESQR.[N]	AETEEAAHSVSQEMSVNSPTAQESQR	S	18	SQEMSVNSPTAQESQ
[K].AETEEAEEPEEDGEEHVCVSASK.[H]	AETEEAEEPEEDGEEHVCVSASK	S	20	GEEHVCVSASKXXXX
[K].AETEEAEEPEEDGEEHVCVSASKHSPTEDEESAK.[A]	AETEEAEEPEEDGEEHVCVSASKHSPTEDEESAK	S	22	EHVCVSASKHSPTED
[K].AETEEAEEPEEDGEEHVCVSASKHSPTEDEESAK.[A]	AETEEAEEPEEDGEEHVCVSASKHSPTEDEESAK	S	20	GEEHVCVSASKHSPT
[R].AETEEIPK.[I]	AETEEIPK	T	3	XXXXXAETEEIPKXX
[K].AETEERVSMVK.[T]	AETEERVSMVK	S	8	AETEERVSMVKXXXX
[K].AETEKQSPPHGEAK.[A]	AETEKQSPPHGEAK	S	7	XAETEKQSPPHGEAK
[R].AETFAGYDCTNSPTK.[N]	AETFAGYDCTNSPTK	S	12	AGYDCTNSPTKXXXX
[K].AETIRSLR.[K]	AETIRSLR	S	6	XXAETIRSLRXXXXX
[R].AETPPLPIPPPPPDIQPLER.[Y]	AETPPLPIPPPPPDIQPLER	T	3	XXXXXAETPPLPIPP
[K].AETSEDSASRGETTGR.[S]	AETSEDSASRGETTGR	S	9	ETSEDSASRGETTGR
[K].AETSEGSGSAPAVPEASASPK.[Q]	AETSEGSGSAPAVPEASASPK	S	19	AVPEASASPKXXXXX
[K].AETSEGSGSAPAVPEASASPK.[Q]	AETSEGSGSAPAVPEASASPK	S	7	XAETSEGSGSAPAVP
[K].AEVDNRSPQK.[F]	AEVDNRSPQK	S	7	XAEVDNRSPQKXXXX
[K].AEVEMKPDSSPSEVPEGVSETEGALQISAAPEPTTVPGR.[T]	AEVEMKPDSSPSEVPEGVSETEGALQISAAPEPTTVPGR	S	9	EVEMKPDSSPSEVPE
[K].AEVHESYK.[H]	AEVHESYK	S	6	XXAEVHESYKXXXXX
[K].AEVPGATGGDSPHLQPAEPPGEPR.[R]	AEVPGATGGDSPHLQPAEPPGEPR	S	11	PGATGGDSPHLQPAE
[R].AEVSPQVPPVSLVSGGLSPAMDGQAPGSPPALR.[I]	AEVSPQVPPVSLVSGGLSPAMDGQAPGSPPALR	S	28	MDGQAPGSPPALRXX
[K].AEVVGKPSPEFFK.[S]	AEVVGKPSPEFFK	S	8	AEVVGKPSPEFFKXX
[K].AEVYGSENESER.[N]	AEVYGSENESER	S	6	XXAEVYGSENESERX
[K].AEWSDSAQGSESHSL.[-]	AEWSDSAQGSESHSL	S	14	AQGSESHSLXXXXXX
[K].AEYAEFLHCK.[G]	AEYAEFLHCK	Y	3	XXXXXAEYAEFLHCK
[K].AEYPFSSEQK.[W]	AEYPFSSEQK	S	7	XAEYPFSSEQKXXXX
[K].AEYVLIVDSEGEDEAASR.[K]	AEYVLIVDSEGEDEAASR	S	9	EYVLIVDSEGEDEAA
[K].AEYVLIVDSEGEDEAASRK.[V]	AEYVLIVDSEGEDEAASRK	S	9	EYVLIVDSEGEDEAA
[R].AFAALPSSRPVYDIQSPDFAEELR.[S]	AFAALPSSRPVYDIQSPDFAEELR	S	16	RPVYDIQSPDFAEEL
[R].AFAAVPTSHPPEDAPAQPPTPGPAASPEQLSFR.[E]	AFAAVPTSHPPEDAPAQPPTPGPAASPEQLSFR	S	26	PTPGPAASPEQLSFR
[R].AFAAVPTSHPPEDAPAQPPTPGPAASPEQLSFR.[E]	AFAAVPTSHPPEDAPAQPPTPGPAASPEQLSFR	S	31	AASPEQLSFRXXXXX
[R].AFAGPLSPAK.[A]	AFAGPLSPAK	S	7	XAFAGPLSPAKXXXX
[R].AFAHDAGGLPSGTGGLVK.[N]	AFAHDAGGLPSGTGGLVK	S	11	HDAGGLPSGTGGLVK
[K].AFAHITGGGLLENIPR.[V]	AFAHITGGGLLENIPR	T	6	XXAFAHITGGGLLEN
[K].AFASPRSSPAPPDLPTPGSAAGVQQEEPETIPER.[T]	AFASPRSSPAPPDLPTPGSAAGVQQEEPETIPER	S	4	XXXXAFASPRSSPAP
[K].AFCGFEDPRTK.[T]	AFCGFEDPRTK	T	10	CGFEDPRTKXXXXXX
[K].AFDLIVDRPVTLVR.[E]	AFDLIVDRPVTLVR	T	11	LIVDRPVTLVRXXXX
[K].AFDMISQR.[S]	AFDMISQR	S	6	XXAFDMISQRXXXXX
[R].AFEADYGRSCDYK.[V]	AFEADYGRSCDYK	S	9	FEADYGRSCDYKXXX
[R].AFEDEMSGR.[S-]	AFEDEMSGRS	S	7	XAFEDEMSGRSXXXX
[R].AFEDEQPSTLSPK.[K]	AFEDEQPSTLSPK	S	11	DEQPSTLSPKXXXXX
[K].AFEDWLNDDLGSYQGAQGNR.[Y]	AFEDWLNDDLGSYQGAQGNR	S	12	WLNDDLGSYQGAQGN
[R].AFEGQAHGADRSGK.[D]	AFEGQAHGADRSGK	S	12	QAHGADRSGKXXXXX
[K].AFELMHSGK.[S]	AFELMHSGK	S	7	XAFELMHSGKXXXXX
[K].AFEPATGR.[V]	AFEPATGR	T	6	XXAFEPATGRXXXXX
[R].AFEVMDEFDGRSFR.[S]	AFEVMDEFDGRSFR	S	12	MDEFDGRSFRXXXXX
[K].AFFESHPAPSAER.[T]	AFFESHPAPSAER	S	5	XXXAFFESHPAPSAE
[R].AFFSEVER.[R]	AFFSEVER	S	4	XXXXAFFSEVERXXX
[R].AFGADSEHK.[L]	AFGADSEHK	S	6	XXAFGADSEHKXXXX
[R].AFGDSEHK.[L]	AFGDSEHK	S	5	XXXAFGDSEHKXXXX
[R].AFGESSTESDEEEEEGCGHTHCVR.[G]	AFGESSTESDEEEEEGCGHTHCVR	S	9	FGESSTESDEEEEEG
[R].AFGESSTESDEEEEEGCGHTHCVR.[G]	AFGESSTESDEEEEEGCGHTHCVR	S	6	XXAFGESSTESDEEE
[R].AFGESSTESDEEEEEGCGHTHCVR.[G]	AFGESSTESDEEEEEGCGHTHCVR	T	7	XAFGESSTESDEEEE
[R].AFGLDQPPLPETSGR.[R]	AFGLDQPPLPETSGR	S	13	QPPLPETSGRXXXXX
[K].AFGMQSIFGPHR.[N]	AFGMQSIFGPHR	S	6	XXAFGMQSIFGPHRX
[K].AFGPGLQGGSAGSPAR.[F]	AFGPGLQGGSAGSPAR	S	13	LQGGSAGSPARXXXX
[K].AFGSGIDIKPGTPPIAGR.[S]	AFGSGIDIKPGTPPIAGR	T	12	GIDIKPGTPPIAGRX
[R].AFGSGYRR.[D]	AFGSGYRR	S	4	XXXXAFGSGYRRXXX
[R].AFGSLGPGLR.[I]	AFGSLGPGLR	S	4	XXXXAFGSLGPGLRX
[R].AFHAALRNSPVNTK.[N]	AFHAALRNSPVNTK	S	9	FHAALRNSPVNTKXX
[R].AFHGISPGLLASEK.[T]	AFHGISPGLLASEK	S	6	XXAFHGISPGLLASE
[K].AFHTEISSSDNNTLTSSNAYNSR.[Y]	AFHTEISSSDNNTLTSSNAYNSR	S	7	XAFHTEISSSDNNTL
[R].AFKPEETSSNSDPPSPPVLNNSHPVPR.[S]	AFKPEETSSNSDPPSPPVLNNSHPVPR	S	11	PEETSSNSDPPSPPV
[R].AFKPEETSSNSDPPSPPVLNNSHPVPR.[S]	AFKPEETSSNSDPPSPPVLNNSHPVPR	S	15	SSNSDPPSPPVLNNS
[K].AFLAELEQNSPK.[I]	AFLAELEQNSPK	S	10	LAELEQNSPKXXXXX
[R].AFLIEPEHVNTVGYGK.[D]	AFLIEPEHVNTVGYGK	T	11	IEPEHVNTVGYGKXX
[R].AFLPVTSPNK.[H]	AFLPVTSPNK	S	7	XAFLPVTSPNKXXXX
[R].AFLQTYSHEVSLTADSR.[K]	AFLQTYSHEVSLTADSR	S	11	QTYSHEVSLTADSRX
[R].AFMESSSLQK.[R]	AFMESSSLQK	S	5	XXXAFMESSSLQKXX
[R].AFNATSFLR.[H]	AFNATSFLR	S	6	XXAFNATSFLRXXXX
[R].AFNGSSNGHVYEK.[L]	AFNGSSNGHVYEK	S	5	XXXAFNGSSNGHVYE
[R].AFNSVDPTFDNSVPSK.[S]	AFNSVDPTFDNSVPSK	S	4	XXXXAFNSVDPTFDN
[R].AFPAQTASGFK.[Q]	AFPAQTASGFK	S	8	AFPAQTASGFKXXXX
[R].AFPAWADTSVLSR.[Q]	AFPAWADTSVLSR	S	12	WADTSVLSRXXXXXX
[K].AFPDSPGLNR.[T]	AFPDSPGLNR	S	5	XXXAFPDSPGLNRXX
[R].AFQLEEGEETEPDCK.[Y]	AFQLEEGEETEPDCK	T	10	QLEEGEETEPDCKXX
[K].AFQSGQDPSK.[H]	AFQSGQDPSK	S	9	FQSGQDPSKXXXXXX
[K].AFQSGRDPSK.[E]	AFQSGRDPSK	S	9	FQSGRDPSKXXXXXX
[R].AFQSVLEVVAAPGSPYHR.[L]	AFQSVLEVVAAPGSPYHR	S	14	EVVAAPGSPYHRXXX
[RK].AFQYHSK.[E]	RKAFQYHSK	S	6	XXRKAFQYHSKXXXX
[K].AFRSSLYEGLEKPESR.[T]	AFRSSLYEGLEKPESR	S	5	XXXAFRSSLYEGLEK
[R].AFRTATQLAVNK.[I]	AFRTATQLAVNK	T	4	XXXXAFRTATQLAVN
[K].AFSAAASLRR.[L]	AFSAAASLRR	S	7	XAFSAAASLRRXXXX
[R].AFSDPFVEAEK.[S]	AFSDPFVEAEK	S	3	XXXXXAFSDPFVEAE
[R].AFSEDEALAQQENR.[H]	AFSEDEALAQQENR	S	3	XXXXXAFSEDEALAQ
[R].AFSEGEQEK.[C]	AFSEGEQEK	S	3	XXXXXAFSEGEQEKX
[R].AFSFPVSPER.[G]	AFSFPVSPER	S	3	XXXXXAFSFPVSPER
[R].AFSFPVSPER.[G]	AFSFPVSPER	S	7	XAFSFPVSPERXXXX
[R].AFSFPVSPERGR.[L]	AFSFPVSPERGR	S	7	XAFSFPVSPERGRXX
[R].AFSFSLPRPGR.[R]	AFSFSLPRPGR	S	3	XXXXXAFSFSLPRPG
[K].AFSGEGQK.[L]	AFSGEGQK	S	3	XXXXXAFSGEGQKXX
[R].AFSGQGLHEGPAR.[L]	AFSGQGLHEGPAR	S	3	XXXXXAFSGQGLHEG
[R].AFSGSGNR.[L]	AFSGSGNR	S	5	XXXAFSGSGNRXXXX
[R].AFSGSGNRLDGK.[K]	AFSGSGNRLDGK	S	5	XXXAFSGSGNRLDGK
[K].AFSGYLGTDQSK.[W]	AFSGYLGTDQSK	S	11	GYLGTDQSKXXXXXX
[R].AFSLASADLLR.[A]	AFSLASADLLR	S	3	XXXXXAFSLASADLL
[R].AFSIQTPEQYYFCYK.[A]	AFSIQTPEQYYFCYK	S	3	XXXXXAFSIQTPEQY
[R].AFSITQGLLK.[D]	AFSITQGLLK	S	3	XXXXXAFSITQGLLK
[K].AFSMDEHNAALR.[T]	AFSMDEHNAALR	S	3	XXXXXAFSMDEHNAA
[K].AFSMDEHNAALRTAGFPNGSLGK.[R]	AFSMDEHNAALRTAGFPNGSLGK	S	20	TAGFPNGSLGKXXXX
[K].AFSNASDR.[A]	AFSNASDR	S	6	XXAFSNASDRXXXXX
[R].AFSPEHGPAK.[Q]	AFSPEHGPAK	S	3	XXXXXAFSPEHGPAK
[K].AFSPGLPPQSCSLNLK.[Q]	AFSPGLPPQSCSLNLK	S	12	GLPPQSCSLNLKXXX
[K].AFSPGLPPQSCSLNLK.[Q]	AFSPGLPPQSCSLNLK	S	10	SPGLPPQSCSLNLKX
[K].AFSRSSTLAK.[H]	AFSRSSTLAK	S	3	XXXXXAFSRSSTLAK
[K].AFSRSSTLAK.[H]	AFSRSSTLAK	S	5	XXXAFSRSSTLAKXX
[K].AFSRSSTLAK.[H]	AFSRSSTLAK	S	6	XXAFSRSSTLAKXXX
[K].AFSWASVTSK.[N]	AFSWASVTSK	S	6	XXAFSWASVTSKXXX
[K].AFTDEETEAQTGEGSWPR.[S]	AFTDEETEAQTGEGSWPR	S	15	EAQTGEGSWPRXXXX
[K].AFTDEETEAQTGEGSWPRSPSK.[S]	AFTDEETEAQTGEGSWPRSPSK	S	19	GEGSWPRSPSKXXXX
[K].AFTDEETEAQTGEGSWPRSPSK.[S]	AFTDEETEAQTGEGSWPRSPSK	S	15	EAQTGEGSWPRSPSK
[K].AFTDVPSIQIYSSRELEETLNK.[I]	AFTDVPSIQIYSSRELEETLNK	S	13	PSIQIYSSRELEETL
[K].AFTEVFLDDSHSPANCR.[I]	AFTEVFLDDSHSPANCR	S	12	VFLDDSHSPANCRXX
[K].AFTFDDEDDELSQLK.[E]	AFTFDDEDDELSQLK	S	12	DDEDDELSQLKXXXX
[K].AFTIQGAPSDSGPLR.[I]	AFTIQGAPSDSGPLR	S	11	IQGAPSDSGPLRXXX
[R].AFTVKPEGR.[D]	AFTVKPEGR	T	3	XXXXXAFTVKPEGRX
[K].AFVAIGDYNGHVGLGVK.[C]	AFVAIGDYNGHVGLGVK	Y	8	AFVAIGDYNGHVGLG
[K].AFVDLTLSPSVR.[Q]	AFVDLTLSPSVR	S	10	VDLTLSPSVRXXXXX
[R].AFVDRTPPPAAVAQR.[T]	AFVDRTPPPAAVAQR	T	6	XXAFVDRTPPPAAVA
[R].AFVEDSEDEDGAGEGGSSLLQK.[R]	AFVEDSEDEDGAGEGGSSLLQK	S	6	XXAFVEDSEDEDGAG
[R].AFVGSDSGSSSTGDAAR.[Q]	AFVGSDSGSSSTGDAAR	S	7	XAFVGSDSGSSSTGD
[R].AFVGSDSGSSSTGDAAR.[Q]	AFVGSDSGSSSTGDAAR	S	5	XXXAFVGSDSGSSST
[R].AFVHWYVGEGMEEGEFSEAR.[E]	AFVHWYVGEGMEEGEFSEAR	S	17	GMEEGEFSEARXXXX
[R].AFVRPSGTEDVVR.[V]	AFVRPSGTEDVVR	S	6	XXAFVRPSGTEDVVR
[K].AFWMAIGGDRDEIEGLSSDEEH.[-]	AFWMAIGGDRDEIEGLSSDEEH	S	18	DEIEGLSSDEEHXXX
[K].AFYGSEEDEAK.[G]	AFYGSEEDEAK	S	5	XXXAFYGSEEDEAKX
[R].AGAAAGDSDEESR.[A]	AGAAAGDSDEESR	S	8	AGAAAGDSDEESRXX
[R].AGAAAGDSDEESRADDK.[G]	AGAAAGDSDEESRADDK	S	8	AGAAAGDSDEESRAD
[R].AGAAAGDSDEESRADDK.[G]	AGAAAGDSDEESRADDK	S	12	AGDSDEESRADDKXX
[R].AGAALDPVSFAR.[R]	AGAALDPVSFAR	S	9	GAALDPVSFARXXXX
[R].AGAASPLNSPLSSAVPSLGK.[E]	AGAASPLNSPLSSAVPSLGK	S	5	XXXAGAASPLNSPLS
[K].AGADGGTPTDR.[Y]	AGADGGTPTDR	T	7	XAGADGGTPTDRXXX
[K].AGAEPGDSGGDEAVASVPPDSQGAQEPAASSASASASAAVPR.[K]	AGAEPGDSGGDEAVASVPPDSQGAQEPAASSASASASAAVPR	S	33	EPAASSASASASAAV
[K].AGAEPGDSGGDEAVASVPPDSQGAQEPAASSASASASAAVPR.[K]	AGAEPGDSGGDEAVASVPPDSQGAQEPAASSASASASAAVPR	S	8	AGAEPGDSGGDEAVA
[R].AGAEPLAGPGISPGAR.[K]	AGAEPLAGPGISPGAR	S	12	PLAGPGISPGARXXX
[R].AGAGDASGTR.[K]	AGAGDASGTR	T	9	GAGDASGTRXXXXXX
[R].AGAGDASGTRK.[K]	AGAGDASGTRK	T	9	GAGDASGTRKXXXXX
[R].AGAGMITQHSSNASPINR.[I]	AGAGMITQHSSNASPINR	S	14	TQHSSNASPINRXXX
[K].AGAGSATLSMAYAGAR.[F]	AGAGSATLSMAYAGAR	S	5	XXXAGAGSATLSMAY
[R].AGAGSGAGGER.[W]	AGAGSGAGGER	S	5	XXXAGAGSGAGGERX
[R].AGALASLRSPEAEAVR.[R]	AGALASLRSPEAEAVR	S	9	GALASLRSPEAEAVR
[R].AGALASLRSPEAEAVRR.[G]	AGALASLRSPEAEAVRR	S	9	GALASLRSPEAEAVR
[R].AGALDSRR.[H]	AGALDSRR	S	6	XXAGALDSRRXXXXX
[R].AGALMALPNSPQSSGTGR.[W]	AGALMALPNSPQSSGTGR	S	10	ALMALPNSPQSSGTG
[K].AGALQVCPTDSYTK.[R]	AGALQVCPTDSYTK	S	11	LQVCPTDSYTKXXXX
[R].AGAISASGPELQGAGHSK.[L]	AGAISASGPELQGAGHSK	S	17	ELQGAGHSKXXXXXX
[R].AGAPGALSPSYDGGLHGLQSK.[I]	AGAPGALSPSYDGGLHGLQSK	S	8	AGAPGALSPSYDGGL
[R].AGAPLGGSGFK.[G]	AGAPLGGSGFK	S	8	AGAPLGGSGFKXXXX
[R].AGAPLGRSPAPDSASPTR.[L]	AGAPLGRSPAPDSASPTR	S	8	AGAPLGRSPAPDSAS
[R].AGAPVPEPPKEEQQQALEQFAAAAAHSTPVR.[R]	AGAPVPEPPKEEQQQALEQFAAAAAHSTPVR	T	28	AAAAAHSTPVRXXXX
[R].AGAPVPEPPKEEQQQALEQFAAAAAHSTPVRR.[E]	AGAPVPEPPKEEQQQALEQFAAAAAHSTPVRR	T	28	AAAAAHSTPVRRXXX
[R].AGARPGSLPER.[K]	AGARPGSLPER	S	7	XAGARPGSLPERXXX
[R].AGASIPSSGAASPR.[G]	AGASIPSSGAASPR	S	12	IPSSGAASPRXXXXX
[R].AGASISTLAGLSLK.[E]	AGASISTLAGLSLK	S	12	ISTLAGLSLKXXXXX
[K].AGAVPSSPSTPAPPSAK.[L]	AGAVPSSPSTPAPPSAK	S	6	XXAGAVPSSPSTPAP
[K].AGAVTSTPNR.[N]	AGAVTSTPNR	T	5	XXXAGAVTSTPNRXX
[K].AGAVTSTPNR.[N]	AGAVTSTPNR	T	7	XAGAVTSTPNRXXXX
[K].AGAVTSTPNRNSSK.[R]	AGAVTSTPNRNSSK	S	12	TSTPNRNSSKXXXXX
[K].AGAVTSTPNRNSSK.[R]	AGAVTSTPNRNSSK	T	7	XAGAVTSTPNRNSSK
[K].AGAYDFPSPEWDTVTPEAK.[DN]	AGAYDFPSPEWDTVTPEAKDN	T	15	SPEWDTVTPEAKDNX
[K].AGAYDFPSPEWDTVTPEAK.[DN]	AGAYDFPSPEWDTVTPEAKDN	S	8	AGAYDFPSPEWDTVT
[R].AGDAFGDTSFLNSK.[A]	AGDAFGDTSFLNSK	S	9	GDAFGDTSFLNSKXX
[R].AGDAPVGAQASAAPTSVDGAPTSLGSPGLPAVSEQFK.[A]	AGDAPVGAQASAAPTSVDGAPTSLGSPGLPAVSEQFK	S	26	GAPTSLGSPGLPAVS
[R].AGDGSEHCSSPDLR.[R]	AGDGSEHCSSPDLR	S	10	DGSEHCSSPDLRXXX
[R].AGDLLEDSPK.[R]	AGDLLEDSPK	S	8	AGDLLEDSPKXXXXX
[R].AGDLLEDSPKRPK.[E]	AGDLLEDSPKRPK	S	8	AGDLLEDSPKRPKXX
[K].AGDNIPEEQPVASTPTTVSDGENK.[K]	AGDNIPEEQPVASTPTTVSDGENK	S	19	ASTPTTVSDGENKXX
[K].AGDNIPEEQPVASTPTTVSDGENKK.[D]	AGDNIPEEQPVASTPTTVSDGENKK	S	19	ASTPTTVSDGENKKX
[R].AGDPGEMPQSPTGLGQPK.[R]	AGDPGEMPQSPTGLGQPK	S	10	DPGEMPQSPTGLGQP
[R].AGDSAVLVLPPSPGPR.[S]	AGDSAVLVLPPSPGPR	S	12	AVLVLPPSPGPRXXX
[K].AGEARSPLEHSPIQADAK.[H]	AGEARSPLEHSPIQADAK	S	6	XXAGEARSPLEHSPI
[K].AGEARSPLEHSPIQADAK.[H]	AGEARSPLEHSPIQADAK	S	11	ARSPLEHSPIQADAK
[R].AGEEDEGEEDSDSDYEISAK.[A]	AGEEDEGEEDSDSDYEISAK	S	11	EDEGEEDSDSDYEIS
[R].AGEEDEGEEDSDSDYEISAK.[A]	AGEEDEGEEDSDSDYEISAK	S	13	EGEEDSDSDYEISAK
[K].AGEGSMLRLEDLGDQR.[Y]	AGEGSMLRLEDLGDQR	S	5	XXXAGEGSMLRLEDL
[K].AGEPDGESLDEQPSSSSSK.[R]	AGEPDGESLDEQPSSSSSK	S	8	AGEPDGESLDEQPSS
[K].AGEPDGESLDEQPSSSSSKRSLLSR.[K]	AGEPDGESLDEQPSSSSSKRSLLSR	S	21	SSSSSKRSLLSRXXX
[R].AGEPNSPDAEEANSPDVTAGCDPAGVHPPR.[-]	AGEPNSPDAEEANSPDVTAGCDPAGVHPPR	S	6	XXAGEPNSPDAEEAN
[R].AGEPNSPDAEEANSPDVTAGCDPAGVHPPR.[-]	AGEPNSPDAEEANSPDVTAGCDPAGVHPPR	S	14	PDAEEANSPDVTAGC
[K].AGEQDATIHLK.[V]	AGEQDATIHLK	T	7	XAGEQDATIHLKXXX
[K].AGEQQLSEPEDMEMEAGDTDDPPR.[I]	AGEQQLSEPEDMEMEAGDTDDPPR	S	7	XAGEQQLSEPEDMEM
[K].AGESANTKDSADDNHLSPSR.[W]	AGESANTKDSADDNHLSPSR	S	10	ESANTKDSADDNHLS
[K].AGESANTKDSADDNHLSPSR.[W]	AGESANTKDSADDNHLSPSR	S	17	SADDNHLSPSRXXXX
[K].AGETPSEEK.[K]	AGETPSEEK	S	6	XXAGETPSEEKXXXX
[K].AGETPSEEK.[K]	AGETPSEEK	T	4	XXXXAGETPSEEKXX
[R].AGETRFTDTR.[K]	AGETRFTDTR	T	7	XAGETRFTDTRXXXX
[R].AGETRFTDTRK.[D]	AGETRFTDTRK	T	7	XAGETRFTDTRKXXX
[R].AGFQTEDFSLYACASPK.[T]	AGFQTEDFSLYACASPK	S	15	FSLYACASPKXXXXX
[R].AGFSPDSSK.[A]	AGFSPDSSK	S	4	XXXXAGFSPDSSKXX
[R].AGFTIDLGSGFSPPTPVR.[A]	AGFTIDLGSGFSPPTPVR	S	12	IDLGSGFSPPTPVRX
[R].AGFTIDLGSGFSPPTPVRAEAEDR.[A]	AGFTIDLGSGFSPPTPVRAEAEDR	T	15	GSGFSPPTPVRAEAE
[K].AGGAEAENCETISEGSIDRIPMR.[L]	AGGAEAENCETISEGSIDRIPMR	S	13	AENCETISEGSIDRI
[K].AGGAEAENCETISEGSIDRIPMR.[L]	AGGAEAENCETISEGSIDRIPMR	S	16	CETISEGSIDRIPMR
[K].AGGAEAENCETISEGSIDRIPMR.[L]	AGGAEAENCETISEGSIDRIPMR	T	11	AEAENCETISEGSID
[R].AGGAGVPAFYTPTGYGTLVQEGGSPIK.[Y]	AGGAGVPAFYTPTGYGTLVQEGGSPIK	T	11	AGVPAFYTPTGYGTL
[K].AGGANYDAQTE.[-]	AGGANYDAQTE	T	10	GANYDAQTEXXXXXX
[R].AGGASPAASSTAQPPTQHR.[L]	AGGASPAASSTAQPPTQHR	S	5	XXXAGGASPAASSTA
[R].AGGDLSLSPGR.[S]	AGGDLSLSPGR	S	8	AGGDLSLSPGRXXXX
[R].AGGEGAGSPR.[R]	AGGEGAGSPR	S	8	AGGEGAGSPRXXXXX
[K].AGGEGGSEEEGSDK.[G]	AGGEGGSEEEGSDK	S	12	GGSEEEGSDKXXXXX
[K].AGGEGGSEEEGSDK.[G]	AGGEGGSEEEGSDK	S	7	XAGGEGGSEEEGSDK
[K].AGGEGGSEEEGSDKGAK.[G]	AGGEGGSEEEGSDKGAK	S	7	XAGGEGGSEEEGSDK
[K].AGGGAGGSGGSGPSAILR.[L]	AGGGAGGSGGSGPSAILR	S	8	AGGGAGGSGGSGPSA
[K].AGGGAGGSGGSGPSAILR.[L]	AGGGAGGSGGSGPSAILR	S	11	GAGGSGGSGPSAILR
[K].AGGGATPVSSPSR.[S]	AGGGATPVSSPSR	T	6	XXAGGGATPVSSPSR
[K].AGGGDLLLPPSPK.[V]	AGGGDLLLPPSPK	S	11	GDLLLPPSPKXXXXX
[R].AGGGGAGGPGASGPAAPSSPSSPSSAR.[S]	AGGGGAGGPGASGPAAPSSPSSPSSAR	S	22	AAPSSPSSPSSARXX
[R].AGGGGAGGPGASGPAAPSSPSSPSSAR.[S]	AGGGGAGGPGASGPAAPSSPSSPSSAR	S	19	SGPAAPSSPSSPSSA
[R].AGGGGGGSLER.[Q]	AGGGGGGSLER	S	8	AGGGGGGSLERXXXX
[R].AGGGGGLGAGSPALSGGQGR.[R]	AGGGGGLGAGSPALSGGQGR	S	11	GGGLGAGSPALSGGQ
[R].AGGGIPGSSSPHPGTGSR.[R]	AGGGIPGSSSPHPGTGSR	S	17	SPHPGTGSRXXXXXX
[R].AGGGPTLQCPPPSSPEK.[A]	AGGGPTLQCPPPSSPEK	S	14	LQCPPPSSPEKXXXX
[R].AGGGRPSSPSPSVVSEK.[E]	AGGGRPSSPSPSVVSEK	S	15	SPSPSVVSEKXXXXX
[R].AGGGRPSSPSPSVVSEK.[E]	AGGGRPSSPSPSVVSEK	S	8	AGGGRPSSPSPSVVS
[K].AGGGRSSHGIR.[S]	AGGGRSSHGIR	S	6	XXAGGGRSSHGIRXX
[K].AGGKPSQSPSQEAAGEAVLGAK.[T]	AGGKPSQSPSQEAAGEAVLGAK	S	8	AGGKPSQSPSQEAAG
[R].AGGMSDSSK.[W]	AGGMSDSSK	S	7	XAGGMSDSSKXXXXX
[R].AGGPATPLSPTR.[L]	AGGPATPLSPTR	T	6	XXAGGPATPLSPTRX
[R].AGGPDFLQPSSRESNIR.[I]	AGGPDFLQPSSRESNIR	S	11	PDFLQPSSRESNIRX
[K].AGGPGVAAEPGTPFSIGR.[F]	AGGPGVAAEPGTPFSIGR	T	12	GVAAEPGTPFSIGRX
[R].AGGPSDDDNADKPK.[G]	AGGPSDDDNADKPK	S	5	XXXAGGPSDDDNADK
[R].AGGPTTPLSPTR.[L]	AGGPTTPLSPTR	T	5	XXXAGGPTTPLSPTR
[R].AGGQAEATTP.[-]	AGGQAEATTP	T	9	GGQAEATTPXXXXXX
[K].AGGSAALSPSK.[K]	AGGSAALSPSK	S	8	AGGSAALSPSKXXXX
[K].AGGSPAPGPETPAISPSK.[R]	AGGSPAPGPETPAISPSK	S	15	GPETPAISPSKXXXX
[K].AGGSPASYHGSPEASLCPQHR.[T]	AGGSPASYHGSPEASLCPQHR	S	7	XAGGSPASYHGSPEA
[K].AGGSPASYHGSTSPR.[V]	AGGSPASYHGSTSPR	S	4	XXXXAGGSPASYHGS
[K].AGGSPASYHGSTSPR.[V]	AGGSPASYHGSTSPR	S	7	XAGGSPASYHGSTSP
[K].AGGSVESLR.[S]	AGGSVESLR	S	4	XXXXAGGSVESLRXX
[K].AGGSVESLR.[S]	AGGSVESLR	S	7	XAGGSVESLRXXXXX
[K].AGGTSDSFVK.[G]	AGGTSDSFVK	S	7	XAGGTSDSFVKXXXX
[R].AGGTSSPSPVVFTVGSPPSGSTPPQGPR.[T]	AGGTSSPSPVVFTVGSPPSGSTPPQGPR	S	16	PVVFTVGSPPSGSTP
[R].AGKSGTSTPTTPGSTAITPGTPPSYSSR.[T]	AGKSGTSTPTTPGSTAITPGTPPSYSSR	T	21	STAITPGTPPSYSSR
[K].AGLAPETTETPAGASETAQATDLSLSPG.[-]	AGLAPETTETPAGASETAQATDLSLSPG	S	26	QATDLSLSPGXXXXX
[K].AGLAPETTETPAGASETAQATDLSLSPGGESK.[A]	AGLAPETTETPAGASETAQATDLSLSPGGESK	S	26	QATDLSLSPGGESKX
[K].AGLAPETTETPAGASETAQATDLSLSPGGESK.[A]	AGLAPETTETPAGASETAQATDLSLSPGGESK	S	24	TAQATDLSLSPGGES
[K].AGLESGAEPGDGDSDTTK.[K]	AGLESGAEPGDGDSDTTK	S	14	AEPGDGDSDTTKXXX
[K].AGLESGAEPGDGDSDTTKK.[K]	AGLESGAEPGDGDSDTTKK	S	14	AEPGDGDSDTTKKXX
[R].AGLESSEGGGGPERPGAR.[G]	AGLESSEGGGGPERPGAR	S	6	XXAGLESSEGGGGPE
[K].AGIFPSHFPLPAAVAK.[T]	AGIFPSHFPLPAAVAK	S	6	XXAGIFPSHFPLPAA
[K].AGIFQSVK.[-]	AGIFQSVK	S	6	XXAGIFQSVKXXXXX
[K].AGLGAWVEKPTEQDQFSLTP.[-]	AGLGAWVEKPTEQDQFSLTP	T	11	GAWVEKPTEQDQFSL
[K].AGLGAWVEKPTEQDQFSLTP.[-]	AGLGAWVEKPTEQDQFSLTP	S	17	PTEQDQFSLTPXXXX
[R].AGLGGSMR.[S]	AGLGGSMR	S	6	XXAGLGGSMRXXXXX
[R].AGLGHISPEGPLSLSEGPSVGPEGGPAGAGVGGGSSTFPR.[M]	AGLGHISPEGPLSLSEGPSVGPEGGPAGAGVGGGSSTFPR	S	7	XAGLGHISPEGPLSL
[R].AGLGSPERPPK.[T]	AGLGSPERPPK	S	5	XXXAGLGSPERPPKX
[R].AGIHTSGSLSSR.[F]	AGIHTSGSLSSR	S	8	AGIHTSGSLSSRXXX
[R].AGIKVTVAGLAGK.[D]	AGIKVTVAGLAGK	T	6	XXAGIKVTVAGLAGK
[R].AGIISTVEVLK.[V]	AGIISTVEVLK	S	5	XXXAGIISTVEVLKX
[K].AGIPQHHPPMAQNLQYPDDSDDEK.[K]	AGIPQHHPPMAQNLQYPDDSDDEK	S	20	NLQYPDDSDDEKXXX
[K].AGIPQHHPPMAQNLQYPDDSDDEKK.[A]	AGIPQHHPPMAQNLQYPDDSDDEKK	S	20	NLQYPDDSDDEKKXX
[R].AGLPSGGPFHVRSPPAAPAVAPLTPASLGK.[A]	AGLPSGGPFHVRSPPAAPAVAPLTPASLGK	S	13	GGPFHVRSPPAAPAV
[R].AGLQSLEASGR.[L]	AGLQSLEASGR	S	5	XXXAGLQSLEASGRX
[R].AGLREGSEEK.[V]	AGLREGSEEK	S	7	XAGLREGSEEKXXXX
[K].AGLRVSAPEVSVGHK.[G]	AGLRVSAPEVSVGHK	S	6	XXAGLRVSAPEVSVG
[R].AGLSLDDFIPGHLQSHIGSSSR.[G]	AGLSLDDFIPGHLQSHIGSSSR	S	19	HLQSHIGSSSRXXXX
[R].AGLSPAAR.[R]	AGLSPAAR	S	4	XXXXAGLSPAARXXX
[K].AGLSPANCQSDR.[V]	AGLSPANCQSDR	S	4	XXXXAGLSPANCQSD
[K].AGISSQPGNSPSGTVV.[-]	AGISSQPGNSPSGTVV	S	10	ISSQPGNSPSGTVVX
[R].AGISTTSVCEGQIANPSPISR.[S]	AGISTTSVCEGQIANPSPISR	S	17	EGQIANPSPISRXXX
[K].AGLTDQVSHHAR.[L]	AGLTDQVSHHAR	S	8	AGLTDQVSHHARXXX
[R].AGMAAVASPTGNCDLER.[F]	AGMAAVASPTGNCDLER	S	8	AGMAAVASPTGNCDL
[R].AGMPVKDSPRK.[E]	AGMPVKDSPRK	S	8	AGMPVKDSPRKXXXX
[K].AGMSSNQSISSPVLDAVPR.[T]	AGMSSNQSISSPVLDAVPR	S	11	SSNQSISSPVLDAVP
[K].AGMSSNQSISSPVLDAVPR.[T]	AGMSSNQSISSPVLDAVPR	S	8	AGMSSNQSISSPVLD
[K].AGMSSNQSISSPVLDAVPRTPSR.[E]	AGMSSNQSISSPVLDAVPRTPSR	T	20	VLDAVPRTPSRXXXX
[K].AGMSSNQSISSPVLDAVPRTPSR.[E]	AGMSSNQSISSPVLDAVPRTPSR	S	22	DAVPRTPSRXXXXXX
[R].AGMTSSPDATTGQTFG.[-]	AGMTSSPDATTGQTFG	S	6	XXAGMTSSPDATTGQ
[R].AGMVPSRSCPSITHGPR.[L]	AGMVPSRSCPSITHGPR	S	8	AGMVPSRSCPSITHG
[K].AGNLGGGVVTIERSK.[S]	AGNLGGGVVTIERSK	S	14	GVVTIERSKXXXXXX
[K].AGNLYDISEDNSLQELDQPAAPVAVTSNASTTK.[Y]	AGNLYDISEDNSLQELDQPAAPVAVTSNASTTK	S	8	AGNLYDISEDNSLQE
[K].AGNLYDISEDNSLQELDQPAAPVAVTSNASTTK.[Y]	AGNLYDISEDNSLQELDQPAAPVAVTSNASTTK	S	12	YDISEDNSLQELDQP
[R].AGNPAVAAPQSPLSPEGAHFR.[A]	AGNPAVAAPQSPLSPEGAHFR	S	11	PAVAAPQSPLSPEGA
[K].AGNSDSEEDDANGRVELILEPK.[D]	AGNSDSEEDDANGRVELILEPK	S	6	XXAGNSDSEEDDANG
[K].AGNSDSEEDDANGRVELILEPK.[D]	AGNSDSEEDDANGRVELILEPK	S	4	XXXXAGNSDSEEDDA
[R].AGNSLLSPK.[V]	AGNSLLSPK	S	4	XXXXAGNSLLSPKXX
[K].AGPDLPSLPSHALEDEGWAAAAPSPGSAR.[S]	AGPDLPSLPSHALEDEGWAAAAPSPGSAR	S	27	AAAPSPGSARXXXXX
[K].AGPEEPGDSPPLR.[H]	AGPEEPGDSPPLR	S	9	GPEEPGDSPPLRXXX
[R].AGPEGSTR.[H]	AGPEGSTR	S	6	XXAGPEGSTRXXXXX
[R].AGPEPGSPGR.[F]	AGPEPGSPGR	S	7	XAGPEPGSPGRXXXX
[R].AGPFLTPSPLHAVAMR.[S]	AGPFLTPSPLHAVAMR	S	8	AGPFLTPSPLHAVAM
[K].AGPGGAPAGAAAPEEPHGLSPLLPAR.[G]	AGPGGAPAGAAAPEEPHGLSPLLPAR	S	20	PEEPHGLSPLLPARX
[R].AGPGGPDQQWPTVSSATPEPEAGEVSPPVGAGVNSNSWTFK.[Y]	AGPGGPDQQWPTVSSATPEPEAGEVSPPVGAGVNSNSWTFK	S	26	EPEAGEVSPPVGAGV
[K].AGPLGGSSYEEEEEEEEGGGGGER.[K]	AGPLGGSSYEEEEEEEEGGGGGER	S	7	XAGPLGGSSYEEEEE
[K].AGPLGGSSYEEEEEEEEGGGGGER.[K]	AGPLGGSSYEEEEEEEEGGGGGER	S	8	AGPLGGSSYEEEEEE
[K].AGPLGGSSYEEEEEEEEGGGGGERK.[V]	AGPLGGSSYEEEEEEEEGGGGGERK	S	7	XAGPLGGSSYEEEEE
[K].AGPLGGSSYEEEEEEEEGGGGGERK.[V]	AGPLGGSSYEEEEEEEEGGGGGERK	S	8	AGPLGGSSYEEEEEE
[R].AGPLTPPKPPR.[R]	AGPLTPPKPPR	T	5	XXXAGPLTPPKPPRX
[R].AGPPPLVHIPEEGAQTGAGLSPK.[S]	AGPPPLVHIPEEGAQTGAGLSPK	S	21	AQTGAGLSPKXXXXX
[K].AGPSAQEPGSQTPLK.[S]	AGPSAQEPGSQTPLK	T	12	AQEPGSQTPLKXXXX
[K].AGPVSPGCVK.[L]	AGPVSPGCVK	S	5	XXXAGPVSPGCVKXX
[K].AGQENISVSK.[R]	AGQENISVSK	S	9	GQENISVSKXXXXXX
[K].AGQENISVSK.[R]	AGQENISVSK	S	7	XAGQENISVSKXXXX
[K].AGQENISVSKR.[D]	AGQENISVSKR	S	9	GQENISVSKRXXXXX
[K].AGQGHDVLRADSHEGEVAEGK.[L]	AGQGHDVLRADSHEGEVAEGK	S	12	HDVLRADSHEGEVAE
[K].AGQGTSAPPEASPTAAPESSTSFPPAPTSGMSHPPPAAR.[E]	AGQGTSAPPEASPTAAPESSTSFPPAPTSGMSHPPPAAR	S	12	TSAPPEASPTAAPES
[K].AGQHSPLR.[E]	AGQHSPLR	S	5	XXXAGQHSPLRXXXX
[K].AGQHSQAVADLQAALR.[A]	AGQHSQAVADLQAALR	S	5	XXXAGQHSQAVADLQ
[R].AGQNQPAEPDASACTPESPQEELLSRPAPADVPR.[V]	AGQNQPAEPDASACTPESPQEELLSRPAPADVPR	S	18	ASACTPESPQEELLS
[K].AGQSSLGGGHVSER.[T]	AGQSSLGGGHVSER	S	12	SLGGGHVSERXXXXX
[K].AGQSVIGLQMGTNK.[C]	AGQSVIGLQMGTNK	S	4	XXXXAGQSVIGLQMG
[K].AGQTQPNPGILPIQPALTPR.[K]	AGQTQPNPGILPIQPALTPR	T	18	LPIQPALTPRXXXXX
[R].AGRPEPSPDPEQPAGR.[G]	AGRPEPSPDPEQPAGR	S	7	XAGRPEPSPDPEQPA
[K].AGRPSKPPSPK.[Q]	AGRPSKPPSPK	S	9	GRPSKPPSPKXXXXX
[K].AGSAETESATK.[A]	AGSAETESATK	T	10	SAETESATKXXXXXX
[K].AGSAETESATK.[A]	AGSAETESATK	S	3	XXXXXAGSAETESAT
[K].AGSAETESATK.[A]	AGSAETESATK	S	8	AGSAETESATKXXXX
[K].AGSAETESATKASTDNSPSSK.[A]	AGSAETESATKASTDNSPSSK	S	17	TKASTDNSPSSKXXX
[K].AGSAETESATKASTDNSPSSK.[A]	AGSAETESATKASTDNSPSSK	S	13	TESATKASTDNSPSS
[K].AGSAETESATKASTDNSPSSK.[A]	AGSAETESATKASTDNSPSSK	S	20	STDNSPSSKXXXXXX
[K].AGSAETESATKASTDNSPSSK.[A]	AGSAETESATKASTDNSPSSK	S	19	ASTDNSPSSKXXXXX
[K].AGSAETESATKASTDNSPSSKAEDAPAK.[E]	AGSAETESATKASTDNSPSSKAEDAPAK	S	17	TKASTDNSPSSKAED
[K].AGSAETESATKASTDNSPSSKAEDAPAK.[E]	AGSAETESATKASTDNSPSSKAEDAPAK	S	13	TESATKASTDNSPSS
[K].AGSAETESATKASTDNSPSSKAEDAPAK.[E]	AGSAETESATKASTDNSPSSKAEDAPAK	S	19	ASTDNSPSSKAEDAP
[K].AGSAETESATKASTDNSPSSKAEDAPAK.[E]	AGSAETESATKASTDNSPSSKAEDAPAK	S	20	STDNSPSSKAEDAPA
[R].AGSAHVWRPGSR.[D]	AGSAHVWRPGSR	S	3	XXXXXAGSAHVWRPG
[R].AGSAPLAEDVQVDPR.[K]	AGSAPLAEDVQVDPR	S	3	XXXXXAGSAPLAEDV
[R].AGSATVLSGSIAGLEGGSQLALR.[R]	AGSATVLSGSIAGLEGGSQLALR	S	3	XXXXXAGSATVLSGS
[R].AGSATVLSGSIAGLEGGSQLALR.[R]	AGSATVLSGSIAGLEGGSQLALR	S	10	SATVLSGSIAGLEGG
[R].AGSATVLSGSIAGLEGGSQLALR.[R]	AGSATVLSGSIAGLEGGSQLALR	S	18	IAGLEGGSQLALRXX
[K].AGSAVISEEGRSPGSGEATPEAWVIR.[A]	AGSAVISEEGRSPGSGEATPEAWVIR	S	12	VISEEGRSPGSGEAT
[R].AGSCCLSPGGR.[A]	AGSCCLSPGGR	S	7	XAGSCCLSPGGRXXX
[R].AGSCPIESEMQGAMGMEPLHR.[K]	AGSCPIESEMQGAMGMEPLHR	S	3	XXXXXAGSCPIESEM
[K].AGSDGDIMDSSTEAPPISIK.[S]	AGSDGDIMDSSTEAPPISIK	S	3	XXXXXAGSDGDIMDS
[K].AGSDGESIGNCPFSQR.[L]	AGSDGESIGNCPFSQR	S	7	XAGSDGESIGNCPFS
[K].AGSDYEYSEGTLVFKPGETQK.[E]	AGSDYEYSEGTLVFKPGETQK	S	3	XXXXXAGSDYEYSEG
[K].AGSEAADVAR.[K]	AGSEAADVAR	S	3	XXXXXAGSEAADVAR
[R].AGSEECVFYTDETASPLAPDLAK.[A]	AGSEECVFYTDETASPLAPDLAK	S	3	XXXXXAGSEECVFYT
[K].AGSEPETSRPSPLGSYSPIR.[S]	AGSEPETSRPSPLGSYSPIR	S	17	PSPLGSYSPIRXXXX
[K].AGSEPETSRPSPLGSYSPIR.[S]	AGSEPETSRPSPLGSYSPIR	S	11	EPETSRPSPLGSYSP
[K].AGSEQEEGFEGLPR.[R]	AGSEQEEGFEGLPR	S	3	XXXXXAGSEQEEGFE
[K].AGSESPHPGR.[R]	AGSESPHPGR	S	5	XXXAGSESPHPGRXX
[K].AGSESSSSAGSSGSLSR.[T]	AGSESSSSAGSSGSLSR	S	3	XXXXXAGSESSSSAG
[R].AGSEVISR.[G]	AGSEVISR	S	3	XXXXXAGSEVISRXX
[R].AGSFTGTSDPEAAPAR.[T]	AGSFTGTSDPEAAPAR	S	3	XXXXXAGSFTGTSDP
[K].AGSGEGPGK.[A]	AGSGEGPGK	S	3	XXXXXAGSGEGPGKX
[R].AGSGEGSDSAGGATLK.[A]	AGSGEGSDSAGGATLK	S	3	XXXXXAGSGEGSDSA
[R].AGSGGGGGDPGDAFGIVAPFAR.[R]	AGSGGGGGDPGDAFGIVAPFAR	S	3	XXXXXAGSGGGGGDP
[R].AGSGPQSAPLEVNLAILGR.[R]	AGSGPQSAPLEVNLAILGR	S	3	XXXXXAGSGPQSAPL
[K].AGSGSATPAK.[A]	AGSGSATPAK	S	3	XXXXXAGSGSATPAK
[K].AGSHIQTLMGSQSLQHR.[S]	AGSHIQTLMGSQSLQHR	S	13	QTLMGSQSLQHRXXX
[R].AGSLASVER.[Y]	AGSLASVER	S	3	XXXXXAGSLASVERX
[K].AGSLDLNFTSPSR.[Q]	AGSLDLNFTSPSR	S	3	XXXXXAGSLDLNFTS
[R].AGSLGPETPSR.[V]	AGSLGPETPSR	S	3	XXXXXAGSLGPETPS
[K].AGSIHSK.[V]	AGSIHSK	S	3	XXXXXAGSIHSKXXX
[R].AGSLKDPDVAELFFK.[D]	AGSLKDPDVAELFFK	S	3	XXXXXAGSLKDPDVA
[R].AGSLPNYATINGK.[V]	AGSLPNYATINGK	S	3	XXXXXAGSLPNYATI
[R].AGSISPGSPPYPQSR.[K]	AGSISPGSPPYPQSR	S	8	AGSISPGSPPYPQSR
[R].AGSISPGSPPYPQSR.[K]	AGSISPGSPPYPQSR	S	3	XXXXXAGSISPGSPP
[R].AGSISPGSPPYPQSR.[K]	AGSISPGSPPYPQSR	S	5	XXXAGSISPGSPPYP
[R].AGSISPGSPPYPQSRK.[L]	AGSISPGSPPYPQSRK	S	5	XXXAGSISPGSPPYP
[R].AGSISTLDSLDFAR.[Y]	AGSISTLDSLDFAR	S	3	XXXXXAGSISTLDSL
[R].AGSISTLDSLDFARYSDDGNR.[E]	AGSISTLDSLDFARYSDDGNR	S	16	SLDFARYSDDGNRXX
[R].AGSIVLK.[V]	AGSIVLK	S	3	XXXXXAGSIVLKXXX
[K].AGSMEVLSETSSSRPGGYR.[L]	AGSMEVLSETSSSRPGGYR	S	3	XXXXXAGSMEVLSET
[R].AGSNEDPILAPSGTPPPTIPPDETFGGR.[V]	AGSNEDPILAPSGTPPPTIPPDETFGGR	S	12	EDPILAPSGTPPPTI
[K].AGSPAPSNR.[L]	AGSPAPSNR	S	3	XXXXXAGSPAPSNRX
[R].AGSPATGRPSK.[S]	AGSPATGRPSK	S	3	XXXXXAGSPATGRPS
[R].AGSPDVLR.[C]	AGSPDVLR	S	3	XXXXXAGSPDVLRXX
[K].AGSPETK.[W]	AGSPETK	S	3	XXXXXAGSPETKXXX
[R].AGSPFSPPPSSSSLTGEAAISR.[SR-]	AGSPFSPPPSSSSLTGEAAISRSR	S	3	XXXXXAGSPFSPPPS
[R].AGSPGTDQER.[K]	AGSPGTDQER	S	3	XXXXXAGSPGTDQER
[R].AGSPGTDQERK.[A]	AGSPGTDQERK	S	3	XXXXXAGSPGTDQER
[R].AGSPLCNSNLQDSEEDIEPSYSLFR.[E]	AGSPLCNSNLQDSEEDIEPSYSLFR	S	3	XXXXXAGSPLCNSNL
[R].AGSPLCNSNLQDSEEDIEPSYSLFR.[E]	AGSPLCNSNLQDSEEDIEPSYSLFR	S	13	CNSNLQDSEEDIEPS
[R].AGSPNTPPPR.[E]	AGSPNTPPPR	S	3	XXXXXAGSPNTPPPR
[R].AGSPPDAPGSESPALACSTPATPSGEDPPAR.[A]	AGSPPDAPGSESPALACSTPATPSGEDPPAR	S	3	XXXXXAGSPPDAPGS
[R].AGSPPGPPGAGGQLGFPGVLQGPQDGVIDLTVGHR.[A]	AGSPPGPPGAGGQLGFPGVLQGPQDGVIDLTVGHR	S	3	XXXXXAGSPPGPPGA
[K].AGSPPSASAPAPVSSFSR.[T]	AGSPPSASAPAPVSSFSR	S	3	XXXXXAGSPPSASAP
[R].AGSPSPQPSGELPR.[K]	AGSPSPQPSGELPR	S	3	XXXXXAGSPSPQPSG
[K].AGSPSRDVGPSLGLK.[K]	AGSPSRDVGPSLGLK	S	3	XXXXXAGSPSRDVGP
[K].AGSQEAEVGSDGER.[V]	AGSQEAEVGSDGER	S	10	SQEAEVGSDGERXXX
[K].AGSQKPTPEGR.[E]	AGSQKPTPEGR	T	7	XAGSQKPTPEGRXXX
[R].AGSQVVATTAR.[H]	AGSQVVATTAR	S	3	XXXXXAGSQVVATTA
[K].AGSRGSAQDDAAGSR.[K]	AGSRGSAQDDAAGSR	S	6	XXAGSRGSAQDDAAG
[K].AGSRGSAQDDAAGSR.[K]	AGSRGSAQDDAAGSR	S	3	XXXXXAGSRGSAQDD
[R].AGSRLSAEER.[Q]	AGSRLSAEER	S	6	XXAGSRLSAEERXXX
[R].AGSRLSAEER.[Q]	AGSRLSAEER	S	3	XXXXXAGSRLSAEER
[R].AGSRPQSPSGDADAR.[G]	AGSRPQSPSGDADAR	S	7	XAGSRPQSPSGDADA
[R].AGSRPQSPSGDADAR.[G]	AGSRPQSPSGDADAR	S	3	XXXXXAGSRPQSPSG
[K].AGSSAAGASGWTSAGSLNSVPTNSAQQGHNSPDSPVTSAAK.[G]	AGSSAAGASGWTSAGSLNSVPTNSAQQGHNSPDSPVTSAAK	S	34	QGHNSPDSPVTSAAK
[K].AGSSAAGASGWTSAGSLNSVPTNSAQQGHNSPDSPVTSAAK.[G]	AGSSAAGASGWTSAGSLNSVPTNSAQQGHNSPDSPVTSAAK	S	31	SAQQGHNSPDSPVTS
[K].AGSSDSCFSGTDR.[E]	AGSSDSCFSGTDR	S	3	XXXXXAGSSDSCFSG
[R].AGSSGNSCITYQPSVSGEHK.[A]	AGSSGNSCITYQPSVSGEHK	S	14	SCITYQPSVSGEHKX
[K].AGSSGSSSGGGGGGPGGR.[T]	AGSSGSSSGGGGGGPGGR	S	6	XXAGSSGSSSGGGGG
[K].AGSSPAQGAQNEPPR.[L]	AGSSPAQGAQNEPPR	S	4	XXXXAGSSPAQGAQN
[K].AGSSPCLGSSSAASSPPPPASR.[L]	AGSSPCLGSSSAASSPPPPASR	S	15	GSSSAASSPPPPASR
[K].AGSSQDDQEDASDDALPPYSELELTR.[G]	AGSSQDDQEDASDDALPPYSELELTR	S	12	QDDQEDASDDALPPY
[K].AGSSQGDTESPSHEK.[L]	AGSSQGDTESPSHEK	S	10	SSQGDTESPSHEKXX
[R].AGSSTPGDAPPAVAEVQGR.[S]	AGSSTPGDAPPAVAEVQGR	S	3	XXXXXAGSSTPGDAP
[R].AGSSTPGDAPPAVAEVQGR.[S]	AGSSTPGDAPPAVAEVQGR	T	5	XXXAGSSTPGDAPPA
[K].AGSVSLDSVLADVR.[S]	AGSVSLDSVLADVR	S	3	XXXXXAGSVSLDSVL
[K].AGSYGVSIR.[V]	AGSYGVSIR	S	7	XAGSYGVSIRXXXXX
[K].AGTATLAMSEK.[V]	AGTATLAMSEK	S	9	GTATLAMSEKXXXXX
[K].AGTATSPAGSSPAVAGGTQRPAEDSSSSEESDSEEEK.[T]	AGTATSPAGSSPAVAGGTQRPAEDSSSSEESDSEEEK	S	33	SSSEESDSEEEKXXX
[K].AGTATSPAGSSPAVAGGTQRPAEDSSSSEESDSEEEK.[T]	AGTATSPAGSSPAVAGGTQRPAEDSSSSEESDSEEEK	S	11	ATSPAGSSPAVAGGT
[K].AGTATSPAGSSPAVAGGTQRPAEDSSSSEESDSEEEK.[T]	AGTATSPAGSSPAVAGGTQRPAEDSSSSEESDSEEEK	S	31	DSSSSEESDSEEEKX
[K].AGTATSPAGSSPAVAGGTQRPAEDSSSSEESDSEEEK.[T]	AGTATSPAGSSPAVAGGTQRPAEDSSSSEESDSEEEK	S	25	TQRPAEDSSSSEESD
[K].AGTATSPAGSSPAVAGGTQRPAEDSSSSEESDSEEEK.[T]	AGTATSPAGSSPAVAGGTQRPAEDSSSSEESDSEEEK	T	18	SPAVAGGTQRPAEDS
[K].AGTDALLSTSTSTPPQQNTR.[Q]	AGTDALLSTSTSTPPQQNTR	T	13	LLSTSTSTPPQQNTR
[K].AGTFGPGS.[-]	AGTFGPGS	S	8	AGTFGPGSXXXXXXX
[K].AGTFIAPPVYSNITPYQSHLRSPVR.[L]	AGTFIAPPVYSNITPYQSHLRSPVR	S	22	PYQSHLRSPVRXXXX
[R].AGTGVDNVDLEAATR.[K]	AGTGVDNVDLEAATR	T	3	XXXXXAGTGVDNVDL
[R].AGTHQVSMETQESSSTLTVASR.[N]	AGTHQVSMETQESSSTLTVASR	S	7	XAGTHQVSMETQESS
[K].AGTIGQTHLLGHQLDSFGTVPESGSLK.[S]	AGTIGQTHLLGHQLDSFGTVPESGSLK	S	25	GTVPESGSLKXXXXX
[R].AGTLQVGDR.[V]	AGTLQVGDR	T	3	XXXXXAGTLQVGDRX
[R].AGTLSITEFADMLSGNAGGFRSR.[S]	AGTLSITEFADMLSGNAGGFRSR	S	22	GNAGGFRSRXXXXXX
[R].AGTPAHESPQNNAFK.[C]	AGTPAHESPQNNAFK	S	8	AGTPAHESPQNNAFK
[R].AGTPTPPVFQVRPGLPPTPVAR.[T]	AGTPTPPVFQVRPGLPPTPVAR	T	5	XXXAGTPTPPVFQVR
[K].AGTPVSELTK.[Q]	AGTPVSELTK	T	3	XXXXXAGTPVSELTK
[K].AGTQIENIEEDFRDGLK.[L]	AGTQIENIEEDFRDGLK	T	3	XXXXXAGTQIENIEE
[R].AGTRFNVR.[G]	AGTRFNVR	T	3	XXXXXAGTRFNVRXX
[K].AGTRTDSREDEISPPPPNPVVK.[G]	AGTRTDSREDEISPPPPNPVVK	S	13	DSREDEISPPPPNPV
[K].AGTVSPGK.[E]	AGTVSPGK	S	5	XXXAGTVSPGKXXXX
[K].AGTVSPGKEDPVSSR.[R]	AGTVSPGKEDPVSSR	S	5	XXXAGTVSPGKEDPV
[K].AGVAAPATQVAQVTLQSVQR.[R]	AGVAAPATQVAQVTLQSVQR	S	17	VAQVTLQSVQRXXXX
[K].AGVAAPATQVAQVTLQSVQR.[R]	AGVAAPATQVAQVTLQSVQR	T	8	AGVAAPATQVAQVTL
[R].AGVESSPAADTTELSPCR.[S]	AGVESSPAADTTELSPCR	S	15	AADTTELSPCRXXXX
[R].AGVESSPAADTTELSPCRSPSTPR.[H]	AGVESSPAADTTELSPCRSPSTPR	T	22	SPCRSPSTPRXXXXX
[R].AGVESSPAADTTELSPCRSPSTPR.[H]	AGVESSPAADTTELSPCRSPSTPR	S	15	AADTTELSPCRSPST
[R].AGVESSPAADTTELSPCRSPSTPR.[H]	AGVESSPAADTTELSPCRSPSTPR	S	19	TELSPCRSPSTPRXX
[K].AGVGQSWK.[E]	AGVGQSWK	S	6	XXAGVGQSWKXXXXX
[R].AGVLAEGDNASR.[S]	AGVLAEGDNASR	S	11	LAEGDNASRXXXXXX
[R].AGVISAPQSHAR.[A]	AGVISAPQSHAR	S	9	GVISAPQSHARXXXX
[K].AGVLTPPDLGPHPPPPAPR.[E]	AGVLTPPDLGPHPPPPAPR	T	5	XXXAGVLTPPDLGPH
[K].AGVIYSGRKAQEHGTGR.[T]	AGVIYSGRKAQEHGTGR	S	6	XXAGVIYSGRKAQEH
[R].AGVNTVTTLVENK.[K]	AGVNTVTTLVENK	T	5	XXXAGVNTVTTLVEN
[R].AGVPGRSPR.[G]	AGVPGRSPR	S	7	XAGVPGRSPRXXXXX
[K].AGVQSVGEK.[E]	AGVQSVGEK	S	5	XXXAGVQSVGEKXXX
[R].AGVQWVPTYRPEMYQYSLPRPAYR.[F]	AGVQWVPTYRPEMYQYSLPRPAYR	S	17	RPEMYQYSLPRPAYR
[R].AGVSVYGIVK.[D]	AGVSVYGIVK	S	4	XXXXAGVSVYGIVKX
[K].AGVVNGTGAPGQSPGAGR.[A]	AGVVNGTGAPGQSPGAGR	S	13	GTGAPGQSPGAGRXX
[K].AGYVGLVTVPVATLAGR.[H]	AGYVGLVTVPVATLAGR	T	13	LVTVPVATLAGRXXX
[K].AHASYYGR.[M]	AHASYYGR	S	4	XXXXAHASYYGRXXX
[R].AHDSAGEGSLGSSQALGVSSGLLK.[T]	AHDSAGEGSLGSSQALGVSSGLLK	S	4	XXXXAHDSAGEGSLG
[R].AHDSAGEGSLGSSQALGVSSGLLK.[T]	AHDSAGEGSLGSSQALGVSSGLLK	S	9	HDSAGEGSLGSSQAL
[R].AHEAQDAGYR.[M]	AHEAQDAGYR	Y	9	HEAQDAGYRXXXXXX
[R].AHESVVK.[S]	AHESVVK	S	4	XXXXAHESVVKXXXX
[R].AHFGTDETILDGK.[E]	AHFGTDETILDGK	T	5	XXXAHFGTDETILDG
[R].AHFGTDETILDGK.[E]	AHFGTDETILDGK	T	8	AHFGTDETILDGKXX
[R].AHFNAMFQPSSPTR.[R]	AHFNAMFQPSSPTR	S	11	NAMFQPSSPTRXXXX
[R].AHGFTFTR.[G]	AHGFTFTR	T	5	XXXAHGFTFTRXXXX
[R].AHGGFTNESSYHR.[R]	AHGGFTNESSYHR	S	10	GGFTNESSYHRXXXX
[K].AHGGYSVFAGVGER.[T]	AHGGYSVFAGVGER	S	6	XXAHGGYSVFAGVGE
[R].AHGSFSHVR.[D]	AHGSFSHVR	S	4	XXXXAHGSFSHVRXX
[K].AHGTPTWVK.[K]	AHGTPTWVK	T	4	XXXXAHGTPTWVKXX
[K].AHHAAGQSVR.[SR]	AHHAAGQSVRSR	S	8	AHHAAGQSVRSRXXX
[K].AHHSSQEMSSEYR.[E]	AHHSSQEMSSEYR	S	5	XXXAHHSSQEMSSEY
[R].AHLEFSHSYEER.[T]	AHLEFSHSYEER	S	8	AHLEFSHSYEERXXX
[R].AHLESLVASRPSPQPLAETPIPSLPEFPR.[A]	AHLESLVASRPSPQPLAETPIPSLPEFPR	S	12	SLVASRPSPQPLAET
[K].AHLGSSDNVATMSNEER.[S]	AHLGSSDNVATMSNEER	S	5	XXXAHLGSSDNVATM
[R].AHLSENELEALEK.[N]	AHLSENELEALEK	S	4	XXXXAHLSENELEAL
[R].AHLSQQR.[R]	AHLSQQR	S	4	XXXXAHLSQQRXXXX
[K].AHNSGEDSDLK.[Q]	AHNSGEDSDLK	S	4	XXXXAHNSGEDSDLK
[R].AHPAPSMGSLR.[N]	AHPAPSMGSLR	S	9	HPAPSMGSLRXXXXX
[R].AHPFSHSFSSYSIR.[H]	AHPFSHSFSSYSIR	S	12	SHSFSSYSIRXXXXX
[R].AHPLGDEGGTASK.[K]	AHPLGDEGGTASK	S	12	GDEGGTASKXXXXXX
[K].AHPPRSPPPRPQR.[S]	AHPPRSPPPRPQR	S	6	XXAHPPRSPPPRPQR
[K].AHPSPGMDSR.[I]	AHPSPGMDSR	S	4	XXXXAHPSPGMDSRX
[R].AHPTLQAPSLEDVTK.[Q]	AHPTLQAPSLEDVTK	S	9	HPTLQAPSLEDVTKX
[K].AHQFSIK.[S]	AHQFSIK	S	5	XXXAHQFSIKXXXXX
[K].AHQGTGAGISPVILNSGEGK.[E]	AHQGTGAGISPVILNSGEGK	S	10	QGTGAGISPVILNSG
[R].AHQITDESLESTRR.[I]	AHQITDESLESTRR	T	5	XXXAHQITDESLEST
[K].AHQSESYLPIGCK.[L]	AHQSESYLPIGCK	S	4	XXXXAHQSESYLPIG
[K].AHRLSAEER.[D]	AHRLSAEER	S	5	XXXAHRLSAEERXXX
[R].AHSAPSSGTSSRPGSIR.[R]	AHSAPSSGTSSRPGSIR	S	15	GTSSRPGSIRXXXXX
[K].AHSDDEK.[W]	AHSDDEK	S	3	XXXXXAHSDDEKXXX
[R].AHSDSNLSASAAER.[I]	AHSDSNLSASAAER	S	3	XXXXXAHSDSNLSAS
[K].AHSEEDVPILIPETTSK.[N]	AHSEEDVPILIPETTSK	S	3	XXXXXAHSEEDVPIL
[R].AHSENEGTALPSADSCTSPTK.[M]	AHSENEGTALPSADSCTSPTK	T	20	ADSCTSPTKXXXXXX
[R].AHSGFYQDDSLEEYYGQR.[S]	AHSGFYQDDSLEEYYGQR	S	10	SGFYQDDSLEEYYGQ
[R].AHSGHPGSPR.[G]	AHSGHPGSPR	S	8	AHSGHPGSPRXXXXX
[R].AHSGHPGSPRGSLSR.[H]	AHSGHPGSPRGSLSR	S	8	AHSGHPGSPRGSLSR
[R].AHSGHPGSPRGSLSR.[H]	AHSGHPGSPRGSLSR	S	12	HPGSPRGSLSRXXXX
[R].AHSHEEASRPAATSTR.[L]	AHSHEEASRPAATSTR	S	3	XXXXXAHSHEEASRP
[R].AHSIAGFSPECPEDPVGQNVVK.[S]	AHSIAGFSPECPEDPVGQNVVK	S	3	XXXXXAHSIAGFSPE
[R].AHSLDMLSPEK.[R]	AHSLDMLSPEK	S	8	AHSLDMLSPEKXXXX
[R].AHSLLFENSDSFSEDSSTLGR.[T]	AHSLLFENSDSFSEDSSTLGR	S	3	XXXXXAHSLLFENSD
[K].AHSLMELSPSAPPGGSPHLDSSR.[S]	AHSLMELSPSAPPGGSPHLDSSR	S	16	PSAPPGGSPHLDSSR
[R].AHSLNTVK.[Q]	AHSLNTVK	S	3	XXXXXAHSLNTVKXX
[R].AHSIQIMK.[V]	AHSIQIMK	S	3	XXXXXAHSIQIMKXX
[R].AHSNPDFLPVDNCLQSVLGQR.[V]	AHSNPDFLPVDNCLQSVLGQR	S	3	XXXXXAHSNPDFLPV
[R].AHSPAEGASVESSSPGPK.[K]	AHSPAEGASVESSSPGPK	S	3	XXXXXAHSPAEGASV
[R].AHSPAEGASVESSSPGPK.[K]	AHSPAEGASVESSSPGPK	S	9	HSPAEGASVESSSPG
[R].AHSPMIAVGSDDSSPNAMAK.[V]	AHSPMIAVGSDDSSPNAMAK	S	3	XXXXXAHSPMIAVGS
[K].AHSPQGEGEIPLHR.[G]	AHSPQGEGEIPLHR	S	3	XXXXXAHSPQGEGEI
[R].AHSSLGPGRPR.[S]	AHSSLGPGRPR	S	3	XXXXXAHSSLGPGRP
[R].AHSSMVGVNLPQK.[A]	AHSSMVGVNLPQK	S	4	XXXXAHSSMVGVNLP
[R].AHSSPASLQLGAVSPGTLTPTGVVSGPAATPTAQHLR.[Q]	AHSSPASLQLGAVSPGTLTPTGVVSGPAATPTAQHLR	S	3	XXXXXAHSSPASLQL
[R].AHSSPASLQLGAVSPGTLTPTGVVSGPAATPTAQHLR.[Q]	AHSSPASLQLGAVSPGTLTPTGVVSGPAATPTAQHLR	S	7	XAHSSPASLQLGAVS
[R].AHSTCGTK.[V]	AHSTCGTK	S	3	XXXXXAHSTCGTKXX
[R].AHSTMTGSGVDAR.[T]	AHSTMTGSGVDAR	S	8	AHSTMTGSGVDARXX
[R].AHSVDVEK.[N]	AHSVDVEK	S	3	XXXXXAHSVDVEKXX
[K].AHSWQPGIK.[N]	AHSWQPGIK	S	3	XXXXXAHSWQPGIKX
[R].AHTGDGAKPDSPQK.[E]	AHTGDGAKPDSPQK	S	11	GDGAKPDSPQKXXXX
[K].AHTMTDDVTFWK.[W]	AHTMTDDVTFWK	T	3	XXXXXAHTMTDDVTF
[K].AHTMTDDVTFWK.[W]	AHTMTDDVTFWK	T	5	XXXAHTMTDDVTFWK
[R].AHTPLNTPDPSTK.[L]	AHTPLNTPDPSTK	T	3	XXXXXAHTPLNTPDP
[R].AHTPQSPHK.[H]	AHTPQSPHK	S	6	XXAHTPQSPHKXXXX
[R].AHTPTPGIYMGRPTHSGGGGGGGGGGGGGGGGR.[R]	AHTPTPGIYMGRPTHSGGGGGGGGGGGGGGGGR	T	3	XXXXXAHTPTPGIYM
[K].AHTSPSSSSSSSSSGFAEPLEIRPSPPTSR.[G]	AHTSPSSSSSSSSSGFAEPLEIRPSPPTSR	S	4	XXXXAHTSPSSSSSS
[R].AHVLAQPEAISTIAQSLR.[T]	AHVLAQPEAISTIAQSLR	S	16	AISTIAQSLRXXXXX
[R].AHVIVMAATNRPNSIDPALR.[R]	AHVIVMAATNRPNSIDPALR	S	14	AATNRPNSIDPALRX
[K].AHVSPQK.[H]	AHVSPQK	S	4	XXXXAHVSPQKXXXX
[R].AHYSHTMPMR.[S]	AHYSHTMPMR	T	6	XXAHYSHTMPMRXXX
[K].AHYSSNPSGGGCGGK.[G]	AHYSSNPSGGGCGGK	Y	3	XXXXXAHYSSNPSGG
[K].AKDDDDSDIPTAQR.[K]	AKDDDDSDIPTAQR	S	7	XAKDDDDSDIPTAQR
[K].AKDDQTPLHCAAR.[I]	AKDDQTPLHCAAR	T	6	XXAKDDQTPLHCAAR
[K].AKDDQTPLHISAR.[L]	AKDDQTPLHISAR	T	6	XXAKDDQTPLHISAR
[K].AKDEAASPVK.[G]	AKDEAASPVK	S	7	XAKDEAASPVKXXXX
[K].AKDEQSAVSMLK.[K]	AKDEQSAVSMLK	S	9	KDEQSAVSMLKXXXX
[K].AKDPPRSPPDSESEQLLLETER.[L]	AKDPPRSPPDSESEQLLLETER	S	7	XAKDPPRSPPDSESE
[K].AKDWGSSSGSQGR.[E]	AKDWGSSSGSQGR	S	10	DWGSSSGSQGRXXXX
[K].AKEEGSWK.[K]	AKEEGSWK	S	6	XXAKEEGSWKXXXXX
[K].AKEEQELQDIQSR.[S]	AKEEQELQDIQSR	S	12	QELQDIQSRXXXXXX
[K].AKEEQELQDIQSRSK.[E]	AKEEQELQDIQSRSK	S	14	LQDIQSRSKXXXXXX
[K].AKEETPK.[T]	AKEETPK	T	5	XXXAKEETPKXXXXX
[K].AKESWEMNSEEK.[L]	AKESWEMNSEEK	S	4	XXXXAKESWEMNSEE
[K].AKLSGPSVEELER.[E]	AKLSGPSVEELER	S	4	XXXXAKLSGPSVEEL
[K].AKNENSPDTQR.[S]	AKNENSPDTQR	S	6	XXAKNENSPDTQRXX
[K].AKPAMPQDSVPSPR.[S]	AKPAMPQDSVPSPR	S	12	MPQDSVPSPRXXXXX
[K].AKPASPAR.[R]	AKPASPAR	S	5	XXXAKPASPARXXXX
[K].AKPASPARR.[L]	AKPASPARR	S	5	XXXAKPASPARRXXX
[R].AKPEDRESLK.[S]	AKPEDRESLK	S	8	AKPEDRESLKXXXXX
[K].AKPEGSPR.[R]	AKPEGSPR	S	6	XXAKPEGSPRXXXXX
[K].AKPEGSPRR.[A]	AKPEGSPRR	S	6	XXAKPEGSPRRXXXX
[K].AKPPADPAAAASPCR.[A]	AKPPADPAAAASPCR	S	12	ADPAAAASPCRXXXX
[R].AKPPTEGAGSPAK.[A]	AKPPTEGAGSPAK	S	10	PPTEGAGSPAKXXXX
[K].AKPTSDKPGSPYR.[S]	AKPTSDKPGSPYR	S	10	PTSDKPGSPYRXXXX
[K].AKPVGSPLFK.[F]	AKPVGSPLFK	S	6	XXAKPVGSPLFKXXX
[K].AKPVVSDFDSDEEQDER.[EV]	AKPVVSDFDSDEEQDEREV	S	10	PVVSDFDSDEEQDER
[K].AKPVVSDFDSDEEQDER.[EV]	AKPVVSDFDSDEEQDEREV	S	6	XXAKPVVSDFDSDEE
[K].AKSEENTK.[E]	AKSEENTK	S	3	XXXXXAKSEENTKXX
[R].AKSELTLTPDPAPPMAHSPLHR.[S]	AKSELTLTPDPAPPMAHSPLHR	S	3	XXXXXAKSELTLTPD
[R].AKSELTLTPDPAPPMAHSPLHR.[S]	AKSELTLTPDPAPPMAHSPLHR	S	18	PAPPMAHSPLHRXXX
[R].AKSEMSESR.[Q]	AKSEMSESR	S	3	XXXXXAKSEMSESRX
[EK].AKSPEKEEAK.[S]	EKAKSPEKEEAK	S	3	XXXXXEKAKSPEKEE
[K].AKSPGVDPK.[Q]	AKSPGVDPK	S	3	XXXXXAKSPGVDPKX
[R].AKSPQRPK.[Q]	AKSPQRPK	S	3	XXXXXAKSPQRPKXX
[K].AKSPTADAK.[V]	AKSPTADAK	S	3	XXXXXAKSPTADAKX
[R].AKSPTPDGSER.[I]	AKSPTPDGSER	S	3	XXXXXAKSPTPDGSE
[K].AKSPVPK.[S]	AKSPVPK	S	3	XXXXXAKSPVPKXXX
[K].AKSPVPKSPVEEAK.[S]	AKSPVPKSPVEEAK	S	8	AKSPVPKSPVEEAKX
[K].AKSPVPKSPVEEAK.[S]	AKSPVPKSPVEEAK	S	3	XXXXXAKSPVPKSPV
[K].AKSPVPKSPVEEK.[G]	AKSPVPKSPVEEK	S	3	XXXXXAKSPVPKSPV
[K].AKSPVPKSPVEEK.[G]	AKSPVPKSPVEEK	S	8	AKSPVPKSPVEEKXX
[R].AKSQEEVLPSSTTPSPGGALSPSGQPSSSATEVVLR.[T]	AKSQEEVLPSSTTPSPGGALSPSGQPSSSATEVVLR	S	3	XXXXXAKSQEEVLPS
[K].AKSRSPGSPVGEGTGSPPK.[W]	AKSRSPGSPVGEGTGSPPK	S	5	XXXAKSRSPGSPVGE
[K].AKSRSPGSPVGEGTGSPPK.[W]	AKSRSPGSPVGEGTGSPPK	S	8	AKSRSPGSPVGEGTG
[K].AKSTQDLSEGISR.[K]	AKSTQDLSEGISR	S	3	XXXXXAKSTQDLSEG
[K].AKTDHGAEIVYK.[S]	AKTDHGAEIVYK	T	3	XXXXXAKTDHGAEIV
[K].AKTDHGAEIVYKSPVVSGDTSPR.[H]	AKTDHGAEIVYKSPVVSGDTSPR	S	13	GAEIVYKSPVVSGDT
[K].AKTDHGAEIVYKSPVVSGDTSPR.[H]	AKTDHGAEIVYKSPVVSGDTSPR	S	17	VYKSPVVSGDTSPRX
[K].AKTLEIEACR.[G]	AKTLEIEACR	T	3	XXXXXAKTLEIEACR
[K].AKTPTPEPFDSETR.[K]	AKTPTPEPFDSETR	T	3	XXXXXAKTPTPEPFD
[K].AKTPTPEPFDSETR.[K]	AKTPTPEPFDSETR	T	5	XXXAKTPTPEPFDSE
[R].AKVSPVNDVDVGVYQLMQSEQLLSR.[K]	AKVSPVNDVDVGVYQLMQSEQLLSR	S	4	XXXXAKVSPVNDVDV
[R].ALAAASSVK.[S]	ALAAASSVK	S	7	XALAAASSVKXXXXX
[R].ALAAASSVKSEVK.[E]	ALAAASSVKSEVK	S	10	AAASSVKSEVKXXXX
[R].ALAAASSVKSEVK.[E]	ALAAASSVKSEVK	S	7	XALAAASSVKSEVKX
[R].ALAAGADSPK.[T]	ALAAGADSPK	S	8	ALAAGADSPKXXXXX
[R].ALAAGADSPKTEEARPSPAPGPGTPTGTPTR.[T]	ALAAGADSPKTEEARPSPAPGPGTPTGTPTR	S	8	ALAAGADSPKTEEAR
[R].ALAAGADSPKTEEARPSPAPGPGTPTGTPTR.[T]	ALAAGADSPKTEEARPSPAPGPGTPTGTPTR	T	24	SPAPGPGTPTGTPTR
[R].ALAAGADSPKTEEARPSPAPGPGTPTGTPTR.[T]	ALAAGADSPKTEEARPSPAPGPGTPTGTPTR	S	17	KTEEARPSPAPGPGT
[R].ALAAGADSPKTEEARPSPAPGPGTPTGTPTR.[T]	ALAAGADSPKTEEARPSPAPGPGTPTGTPTR	T	28	GPGTPTGTPTRXXXX
[K].ALAAGGVGSIVR.[V]	ALAAGGVGSIVR	S	9	LAAGGVGSIVRXXXX
[R].ALAAQGLPVSCTAESPTPQALATGIR.[K]	ALAAQGLPVSCTAESPTPQALATGIR	S	15	PVSCTAESPTPQALA
[K].ALAAQSLEELRR.[Q]	ALAAQSLEELRR	S	6	XXALAAQSLEELRRX
[R].ALAAVPSAGSVQR.[V]	ALAAVPSAGSVQR	S	10	AAVPSAGSVQRXXXX
[K].ALAESWNAAFLESSAK.[E]	ALAESWNAAFLESSAK	S	14	NAAFLESSAKXXXXX
[K].ALAGCDFLTISPK.[L]	ALAGCDFLTISPK	S	11	GCDFLTISPKXXXXX
[K].ALAGHGGSR.[Q]	ALAGHGGSR	S	8	ALAGHGGSRXXXXXX
[K].AIAHYEQSADYYK.[G]	AIAHYEQSADYYK	S	8	AIAHYEQSADYYKXX
[R].ALAMPGRPESPPVFR.[S]	ALAMPGRPESPPVFR	S	10	AMPGRPESPPVFRXX
[R].ALANSLACQGK.[Y]	ALANSLACQGK	S	5	XXXALANSLACQGKX
[R].ALAQLSLSRLSPEHR.[R]	ALAQLSLSRLSPEHR	S	11	QLSLSRLSPEHRXXX
[K].ALASLMTYK.[C]	ALASLMTYK	S	4	XXXXALASLMTYKXX
[R].ALASPEQLAQLPSSGVPR.[L]	ALASPEQLAQLPSSGVPR	S	4	XXXXALASPEQLAQL
[R].ALASQAPSR.[S]	ALASQAPSR	S	4	XXXXALASQAPSRXX
[R].ALASQAPSRSPTPVHSPDADRPGPLFVDVQAR.[D]	ALASQAPSRSPTPVHSPDADRPGPLFVDVQAR	S	16	RSPTPVHSPDADRPG
[R].ALASQLQDSLK.[D]	ALASQLQDSLK	S	9	LASQLQDSLKXXXXX
[R].ALASVGPEEAR.[S]	ALASVGPEEAR	S	4	XXXXALASVGPEEAR
[K].ALATSSINMK.[Q]	ALATSSINMK	S	5	XXXALATSSINMKXX
[K].ALAVGGLGSIIR.[V]	ALAVGGLGSIIR	S	9	LAVGGLGSIIRXXXX
[R].ALAVSGGTLPR.[R]	ALAVSGGTLPR	T	8	ALAVSGGTLPRXXXX
[K].ALCADLSPR.[E]	ALCADLSPR	S	7	XALCADLSPRXXXXX
[R].AICPLCQAELNVGSK.[S]	AICPLCQAELNVGSK	S	14	QAELNVGSKXXXXXX
[R].ALDEVTSSQPPPLPPPPPPAQETQEPSPILDSEETR.[A]	ALDEVTSSQPPPLPPPPPPAQETQEPSPILDSEETR	S	27	AQETQEPSPILDSEE
[R].ALDEVTSSQPPPLPPPPPPAQETQEPSPILDSEETR.[A]	ALDEVTSSQPPPLPPPPPPAQETQEPSPILDSEETR	S	8	ALDEVTSSQPPPLPP
[R].ALDEVTSSQPPPLPPPPPPAQETQEPSPILDSEETR.[A]	ALDEVTSSQPPPLPPPPPPAQETQEPSPILDSEETR	T	23	PPPPAQETQEPSPIL
[K].ALDFIASK.[G]	ALDFIASK	S	7	XALDFIASKXXXXXX
[K].ALDKDSPPPSSR.[S]	ALDKDSPPPSSR	S	6	XXALDKDSPPPSSRX
[K].ALDLDPENDSYK.[S]	ALDLDPENDSYK	S	10	DLDPENDSYKXXXXX
[K].ALDIDSDEESEPK.[E]	ALDIDSDEESEPK	S	6	XXALDIDSDEESEPK
[K].ALDIDSDEESEPK.[E]	ALDIDSDEESEPK	S	10	DIDSDEESEPKXXXX
[K].AIDIYEQVGTNAMDSPLLK.[Y]	AIDIYEQVGTNAMDSPLLK	S	15	VGTNAMDSPLLKXXX
[R].ALDIYSAVDDASHEK.[E]	ALDIYSAVDDASHEK	S	12	YSAVDDASHEKXXXX
[R].ALDIYSAVDDASHEK.[E]	ALDIYSAVDDASHEK	S	6	XXALDIYSAVDDASH
[K].ALDPAPLARPSPAGSAQTSPELEHR.[V]	ALDPAPLARPSPAGSAQTSPELEHR	S	19	PAGSAQTSPELEHRX
[K].ALDPAPLARPSPAGSAQTSPELEHR.[V]	ALDPAPLARPSPAGSAQTSPELEHR	S	11	PAPLARPSPAGSAQT
[K].ALDPAPLARPSPAGSAQTSPELEHR.[V]	ALDPAPLARPSPAGSAQTSPELEHR	T	18	SPAGSAQTSPELEHR
[K].ALDPASPLGLALAAR.[E]	ALDPASPLGLALAAR	S	6	XXALDPASPLGLALA
[R].ALDQFTLASFGEGDR.[G]	ALDQFTLASFGEGDR	S	9	LDQFTLASFGEGDRX
[R].ALDSGYDTENYESPEFVLK.[E]	ALDSGYDTENYESPEFVLK	S	13	YDTENYESPEFVLKX
[R].AIDSPGGAVR.[E]	AIDSPGGAVR	S	4	XXXXAIDSPGGAVRX
[K].ALDVSASDDEIAR.[L]	ALDVSASDDEIAR	S	7	XALDVSASDDEIARX
[K].ALEAELDAQHLSETFDNIDNLSPK.[A]	ALEAELDAQHLSETFDNIDNLSPK	S	22	FDNIDNLSPKXXXXX
[K].AIEAVAISPWK.[T]	AIEAVAISPWK	S	8	AIEAVAISPWKXXXX
[K].AIEAVSPGLYR.[V]	AIEAVSPGLYR	S	6	XXAIEAVSPGLYRXX
[R].ALEEGDGSVSGSSPR.[S]	ALEEGDGSVSGSSPR	S	13	DGSVSGSSPRXXXXX
[K].ALEELATK.[R]	ALEELATK	T	7	XALEELATKXXXXXX
[K].ALEENNNFSK.[M]	ALEENNNFSK	S	9	LEENNNFSKXXXXXX
[K].AIEENNNFSK.[M]	AIEENNNFSK	S	9	IEENNNFSKXXXXXX
[K].ALEEVPIHIEDPPFPSLR.[Q]	ALEEVPIHIEDPPFPSLR	S	16	IEDPPFPSLRXXXXX
[R].ALELDGQSVK.[A]	ALELDGQSVK	S	8	ALELDGQSVKXXXXX
[K].ALELDSNLYR.[I]	ALELDSNLYR	S	6	XXALELDSNLYRXXX
[R].ALELEPLELEGSLAGSPPGLAPPQPPPHR.[S]	ALELEPLELEGSLAGSPPGLAPPQPPPHR	S	16	LEGSLAGSPPGLAPP
[R].ALELEPLELEGSLAGSPPGLAPPQPPPHR.[S]	ALELEPLELEGSLAGSPPGLAPPQPPPHR	S	12	EPLELEGSLAGSPPG
[R].AIELFHSYR.[E]	AIELFHSYR	S	7	XAIELFHSYRXXXXX
[K].ALELNMLSLK.[G]	ALELNMLSLK	S	8	ALELNMLSLKXXXXX
[K].ALELPLAASSIPRPR.[T]	ALELPLAASSIPRPR	S	9	LELPLAASSIPRPRX
[K].ALELPLAASSIPRPRTPSPESHR.[S]	ALELPLAASSIPRPRTPSPESHR	S	18	IPRPRTPSPESHRXX
[K].ALELQMESHR.[E]	ALELQMESHR	S	8	ALELQMESHRXXXXX
[R].ALEMAQHSQR.[S]	ALEMAQHSQR	S	8	ALEMAQHSQRXXXXX
[R].ALENDFFNSPPRK.[T]	ALENDFFNSPPRK	S	9	LENDFFNSPPRKXXX
[K].ALENGELRSPEAGEK.[V]	ALENGELRSPEAGEK	S	9	LENGELRSPEAGEKX
[K].AIEPNDYTGKVSEEIEDIIK.[K]	AIEPNDYTGKVSEEIEDIIK	S	12	NDYTGKVSEEIEDII
[K].AIEPQKEEADENYNSVNTR.[M]	AIEPQKEEADENYNSVNTR	S	15	EADENYNSVNTRXXX
[K].AIEQADLLQEEAETPR.[S]	AIEQADLLQEEAETPR	T	14	LLQEEAETPRXXXXX
[K].AIEQADLLQEEDESPR.[-S]	AIEQADLLQEEDESPRS	S	14	LLQEEDESPRSXXXX
[K].AIEQADLLQEEDESPRSVLEEMGLA.[-]	AIEQADLLQEEDESPRSVLEEMGLA	S	14	LLQEEDESPRSVLEE
[R].ALEQASLSPLGEHR.[I]	ALEQASLSPLGEHR	S	8	ALEQASLSPLGEHRX
[K].AIEQSIEQEEGLNR.[S]	AIEQSIEQEEGLNR	S	5	XXXAIEQSIEQEEGL
[K].AIEQSIEQEEGLNRSSADLR.[I]	AIEQSIEQEEGLNRSSADLR	S	16	EEGLNRSSADLRXXX
[R].ALEQSQSLPLPAPTSTSPSR.[G]	ALEQSQSLPLPAPTSTSPSR	S	17	LPAPTSTSPSRXXXX
[K].ALERPYTSK.[H]	ALERPYTSK	S	8	ALERPYTSKXXXXXX
[R].AIESNSQTSPLNAEVVQYAK.[E]	AIESNSQTSPLNAEVVQYAK	S	9	IESNSQTSPLNAEVV
[K].ALESPERPFLAILGGAK.[V]	ALESPERPFLAILGGAK	S	4	XXXXALESPERPFLA
[K].ALETIPITPVER.[N]	ALETIPITPVER	T	8	ALETIPITPVERXXX
[K].ALETNTHVK.[CK]	ALETNTHVKCK	T	4	XXXXALETNTHVKCK
[R].ALEVAGPDGQASAISPASPR.[R]	ALEVAGPDGQASAISPASPR	S	18	ASAISPASPRXXXXX
[K].ALEVEESNSEDEASFK.[S]	ALEVEESNSEDEASFK	S	7	XALEVEESNSEDEAS
[K].ALEVEESNSEDEASFK.[S]	ALEVEESNSEDEASFK	S	9	LEVEESNSEDEASFK
[K].ALEYSNGIFDCQSPTSPFMGSLR.[A]	ALEYSNGIFDCQSPTSPFMGSLR	S	16	FDCQSPTSPFMGSLR
[R].AIFATQR.[Q]	AIFATQR	T	5	XXXAIFATQRXXXXX
[R].ALFDYDK.[T]	ALFDYDK	Y	5	XXXALFDYDKXXXXX
[R].ALFDYDKTK.[D]	ALFDYDKTK	T	8	ALFDYDKTKXXXXXX
[R].ALFDYDRTR.[D]	ALFDYDRTR	T	8	ALFDYDRTRXXXXXX
[K].ALFHQFSLK.[E]	ALFHQFSLK	S	7	XALFHQFSLKXXXXX
[K].ALFKPPEDSQDDESDSDAEEEQTTK.[R]	ALFKPPEDSQDDESDSDAEEEQTTK	S	14	EDSQDDESDSDAEEE
[K].ALFKPPEDSQDDESDSDAEEEQTTK.[R]	ALFKPPEDSQDDESDSDAEEEQTTK	S	16	SQDDESDSDAEEEQT
[R].ALFQQVVGACKPCSDPNLSVAEK.[G]	ALFQQVVGACKPCSDPNLSVAEK	S	14	VGACKPCSDPNLSVA
[K].AIFSHAAGDNSTLLSFK.[E]	AIFSHAAGDNSTLLSFK	S	15	GDNSTLLSFKXXXXX
[R].AIFTGYYGK.[G]	AIFTGYYGK	Y	6	XXAIFTGYYGKXXXX
[R].ALGGDLAPVPSSPQPK.[L]	ALGGDLAPVPSSPQPK	S	12	DLAPVPSSPQPKXXX
[K].AIGGIILTASHNPGGPNGDFGIK.[F]	AIGGIILTASHNPGGPNGDFGIK	S	10	GGIILTASHNPGGPN
[K].AIGGIILTASHNPGGPNGDFGIK.[F]	AIGGIILTASHNPGGPNGDFGIK	T	8	AIGGIILTASHNPGG
[R].ALGHSIQQR.[A]	ALGHSIQQR	S	5	XXXALGHSIQQRXXX
[K].ALGLDSPLTEK.[E]	ALGLDSPLTEK	S	6	XXALGLDSPLTEKXX
[K].ALGLEESLVQEGR.[A]	ALGLEESLVQEGR	S	7	XALGLEESLVQEGRX
[R].ALGLGLVSPAQLR.[V]	ALGLGLVSPAQLR	S	8	ALGLGLVSPAQLRXX
[R].ALGLLSAVER.[G]	ALGLLSAVER	S	6	XXALGLLSAVERXXX
[K].ALGISSDSNK.[S]	ALGISSDSNK	S	8	ALGISSDSNKXXXXX
[K].ALGMTASQDR.[A]	ALGMTASQDR	S	7	XALGMTASQDRXXXX
[R].AIGNNSATSPR.[V]	AIGNNSATSPR	S	6	XXAIGNNSATSPRXX
[K].ALGPAATMAVELHYEEGSPR.[N]	ALGPAATMAVELHYEEGSPR	S	18	ELHYEEGSPRXXXXX
[K].ALGPVESLQGHLR.[D]	ALGPVESLQGHLR	S	7	XALGPVESLQGHLRX
[K].ALGPVESLQGHLRDPTK.[I]	ALGPVESLQGHLRDPTK	S	7	XALGPVESLQGHLRD
[R].ALGQAASDNSGPEDAK.[R]	ALGQAASDNSGPEDAK	S	10	GQAASDNSGPEDAKX
[K].ALGSARSPEGAR.[G]	ALGSARSPEGAR	S	7	XALGSARSPEGARXX
[K].AIGSGESETPPSTPTAQEPSSSGGFEFFR.[N]	AIGSGESETPPSTPTAQEPSSSGGFEFFR	T	9	IGSGESETPPSTPTA
[R].ALGSPTK.[Q]	ALGSPTK	S	4	XXXXALGSPTKXXXX
[R].ALGSPTLK.[V]	ALGSPTLK	S	4	XXXXALGSPTLKXXX
[R].ALGSTAAQSLSPK.[L]	ALGSTAAQSLSPK	S	11	STAAQSLSPKXXXXX
[R].AIGSTSKPQESPK.[G]	AIGSTSKPQESPK	S	11	STSKPQESPKXXXXX
[K].ALGTPVLTPPTEAASQDR.[M]	ALGTPVLTPPTEAASQDR	T	8	ALGTPVLTPPTEAAS
[K].ALGVGFATR.[Q]	ALGVGFATR	T	8	ALGVGFATRXXXXXX
[R].ALGVGGAGCGVQGLASLAR.[N]	ALGVGGAGCGVQGLASLAR	S	16	CGVQGLASLARXXXX
[K].ALGVGLATRK.[L]	ALGVGLATRK	T	8	ALGVGLATRKXXXXX
[K].ALGVISNFQSSPK.[Y]	ALGVISNFQSSPK	S	11	VISNFQSSPKXXXXX
[R].ALHKYSLMK.[R]	ALHKYSLMK	S	6	XXALHKYSLMKXXXX
[R].AIHLITNYGAVLSPSEK.[S]	AIHLITNYGAVLSPSEK	S	13	TNYGAVLSPSEKXXX
[R].ALHSFITPPTTPQLR.[R]	ALHSFITPPTTPQLR	T	7	XALHSFITPPTTPQL
[R].ALHSLLLR.[L]	ALHSLLLR	S	4	XXXXALHSLLLRXXX
[K].ALHTCSPTK.[KQ]	ALHTCSPTKKQ	S	6	XXALHTCSPTKKQXX
[K].AIKSDSSSPQR.[V]	AIKSDSSSPQR	S	4	XXXXAIKSDSSSPQR
[R].ALKSEFLVR.[E]	ALKSEFLVR	S	4	XXXXALKSEFLVRXX
[K].ALLALPIRPATRR.[W]	ALLALPIRPATRR	T	11	ALPIRPATRRXXXXX
[R].ALLANQDSGEVQQDPK.[Y]	ALLANQDSGEVQQDPK	S	8	ALLANQDSGEVQQDP
[R].ALIAQLPSPAIDHEQLR.[Q]	ALIAQLPSPAIDHEQLR	S	8	ALIAQLPSPAIDHEQ
[K].AILDAEPGPRPALQPSPSIR.[L]	AILDAEPGPRPALQPSPSIR	S	16	PRPALQPSPSIRXXX
[K].AIIDGVESVSR.[F]	AIIDGVESVSR	S	8	AIIDGVESVSRXXXX
[R].AILDHTYSK.[H]	AILDHTYSK	S	8	AILDHTYSKXXXXXX
[K].ALIDMHLSK.[S]	ALIDMHLSK	S	8	ALIDMHLSKXXXXXX
[K].ALLDVLQRPLSPGNSESLTATANYSK.[A]	ALLDVLQRPLSPGNSESLTATANYSK	S	11	DVLQRPLSPGNSESL
[K].ALIEILATR.[T]	ALIEILATR	T	8	ALIEILATRXXXXXX
[R].AIIESDQEQGRK.[L]	AIIESDQEQGRK	S	5	XXXAIIESDQEQGRK
[R].AILEVLQS.[-]	AILEVLQS	S	8	AILEVLQSXXXXXXX
[K].ALLEVVQSGGK.[N]	ALLEVVQSGGK	S	8	ALLEVVQSGGKXXXX
[K].AILFLPLPVSSD.[-]	AILFLPLPVSSD	S	11	FLPLPVSSDXXXXXX
[R].ALIGATNPADAPPGTIR.[G]	ALIGATNPADAPPGTIR	T	6	XXALIGATNPADAPP
[R].ALLGFSSDVTDREDDK.[N]	ALLGFSSDVTDREDDK	T	10	LGFSSDVTDREDDKX
[R].AILGSYDSELTPAEYSPQLTR.[R]	AILGSYDSELTPAEYSPQLTR	S	16	ELTPAEYSPQLTRXX
[R].AILGSYDSELTPAEYSPQLTRR.[M]	AILGSYDSELTPAEYSPQLTRR	T	20	AEYSPQLTRRXXXXX
[K].ALLHFNSICR.[N]	ALLHFNSICR	S	7	XALLHFNSICRXXXX
[R].ALIHGSIGDILPK.[T]	ALIHGSIGDILPK	S	6	XXALIHGSIGDILPK
[K].ALILDSVNR.[H]	ALILDSVNR	S	6	XXALILDSVNRXXXX
[R].ALLLQGPSQSSSEA.[-]	ALLLQGPSQSSSEA	S	12	QGPSQSSSEAXXXXX
[R].ALLNLHTDVGSVR.[M]	ALLNLHTDVGSVR	S	11	NLHTDVGSVRXXXXX
[R].ALINSMDQNMFR.[N]	ALINSMDQNMFR	S	5	XXXALINSMDQNMFR
[K].AIINSTITPNMTFTK.[T]	AIINSTITPNMTFTK	T	12	STITPNMTFTKXXXX
[K].AIINSTVTPNMTFTK.[T]	AIINSTVTPNMTFTK	T	12	STVTPNMTFTKXXXX
[K].ALLPLELQDDGSDSRK.[S]	ALLPLELQDDGSDSRK	S	12	LELQDDGSDSRKXXX
[K].ALLPLEQELQADPDSGRPLQGSLGPGGR.[G]	ALLPLEQELQADPDSGRPLQGSLGPGGR	S	22	SGRPLQGSLGPGGRX
[K].ALLQSSASR.[K]	ALLQSSASR	S	6	XXALLQSSASRXXXX
[K].ALLQSSASRK.[T]	ALLQSSASRK	S	8	ALLQSSASRKXXXXX
[K].ALIQTCLNSPDSPPR.[S]	ALIQTCLNSPDSPPR	S	12	TCLNSPDSPPRXXXX
[K].ALIQTCLNSPDSPPRSDPTTDQR.[M]	ALIQTCLNSPDSPPRSDPTTDQR	S	12	TCLNSPDSPPRSDPT
[R].ALIQYFSPYVSADMHR.[M]	ALIQYFSPYVSADMHR	S	7	XALIQYFSPYVSADM
[R].ALIRSPSLAK.[Q]	ALIRSPSLAK	S	5	XXXALIRSPSLAKXX
[R].ALLSLRSPK.[A]	ALLSLRSPK	S	7	XALLSLRSPKXXXXX
[K].ALLSPFSTPVR.[S]	ALLSPFSTPVR	S	4	XXXXALLSPFSTPVR
[K].ALLSPFSTPVR.[S]	ALLSPFSTPVR	S	7	XALLSPFSTPVRXXX
[K].ALLSPFSTPVR.[S]	ALLSPFSTPVR	T	8	ALLSPFSTPVRXXXX
[K].ALLSSPEGEEK.[VA]	ALLSSPEGEEKVA	S	5	XXXALLSSPEGEEKV
[K].ALLSSPEGEEK.[VA]	ALLSSPEGEEKVA	S	4	XXXXALLSSPEGEEK
[K].AIISSSDDSSDEDK.[L]	AIISSSDDSSDEDK	S	10	ISSSDDSSDEDKXXX
[K].AIISSSDDSSDEDK.[L]	AIISSSDDSSDEDK	S	9	IISSSDDSSDEDKXX
[R].ALLSTMHTVLWAGETK.[W]	ALLSTMHTVLWAGETK	T	15	TVLWAGETKXXXXXX
[K].ALLSTPVRNGESHSR.[E]	ALLSTPVRNGESHSR	S	4	XXXXALLSTPVRNGE
[K].ALLTPEDYQR.[F]	ALLTPEDYQR	T	4	XXXXALLTPEDYQRX
[K].AILTPEK.[T]	AILTPEK	T	4	XXXXAILTPEKXXXX
[K].ALLTPVAIAAGR.[K]	ALLTPVAIAAGR	T	4	XXXXALLTPVAIAAG
[R].ALLTTGSLR.[VA]	ALLTTGSLRVA	S	7	XALLTTGSLRVAXXX
[R].ALLTTGSLRASSK.[V]	ALLTTGSLRASSK	S	7	XALLTTGSLRASSKX
[R].ALLTTGSLRASSK.[V]	ALLTTGSLRASSK	S	11	TTGSLRASSKXXXXX
[R].AILVDLEPGTMDSVR.[S]	AILVDLEPGTMDSVR	S	13	LEPGTMDSVRXXXXX
[K].ALLYLCGGDD.[-]	ALLYLCGGDD	Y	4	XXXXALLYLCGGDDX
[R].AIMEMPSFYSHGLPR.[C]	AIMEMPSFYSHGLPR	S	7	XAIMEMPSFYSHGLP
[R].ALMTSHGSVEGR.[S]	ALMTSHGSVEGR	S	8	ALMTSHGSVEGRXXX
[K].ALNALNNLSVNVENQIK.[I]	ALNALNNLSVNVENQIK	S	9	LNALNNLSVNVENQI
[K].AINDAISQSGR.[V]	AINDAISQSGR	S	7	XAINDAISQSGRXXX
[K].ALNFNLDNSSSHLNLK.[V]	ALNFNLDNSSSHLNLK	S	11	FNLDNSSSHLNLKXX
[K].ALNGAEPNYHSLPSAR.[T]	ALNGAEPNYHSLPSAR	S	11	GAEPNYHSLPSARXX
[RK].ALNGFTPLHIACK.[K]	RKALNGFTPLHIACK	T	6	XXRKALNGFTPLHIA
[K].ALNHSVEDIEPDLLTPR.[Q]	ALNHSVEDIEPDLLTPR	S	5	XXXALNHSVEDIEPD
[K].ALNHSVEDIEPDLLTPR.[Q]	ALNHSVEDIEPDLLTPR	T	15	DIEPDLLTPRXXXXX
[R].AINIADELPRSR.[A]	AINIADELPRSR	S	11	IADELPRSRXXXXXX
[R].ALNIVDQEGSLLGK.[G]	ALNIVDQEGSLLGK	S	10	NIVDQEGSLLGKXXX
[K].AINQGGLTSVAVR.[G]	AINQGGLTSVAVR	S	9	INQGGLTSVAVRXXX
[R].ALNQGSLK.[R]	ALNQGSLK	S	6	XXALNQGSLKXXXXX
[K].ALNRNSDR.[S]	ALNRNSDR	S	6	XXALNRNSDRXXXXX
[R].ALNSALAEEITLHYAR.[L]	ALNSALAEEITLHYAR	S	4	XXXXALNSALAEEIT
[K].ALNSDMPLYILSSSQGR.[G]	ALNSDMPLYILSSSQGR	S	14	PLYILSSSQGRXXXX
[K].ALNTTDSSSSPSLADGIDTSGGGSIHVISR.[D]	ALNTTDSSSSPSLADGIDTSGGGSIHVISR	S	7	XALNTTDSSSSPSLA
[R].AINVLLEGNPDTHSWEMVGK.[K]	AINVLLEGNPDTHSWEMVGK	S	14	EGNPDTHSWEMVGKX
[R].ALPAAAEDGSPVFGEGPPSLK.[S]	ALPAAAEDGSPVFGEGPPSLK	S	10	PAAAEDGSPVFGEGP
[R].ALPAAHIPAPPHEGSPR.[D]	ALPAAHIPAPPHEGSPR	S	15	PAPPHEGSPRXXXXX
[K].AIPADSPTDQEPK.[T]	AIPADSPTDQEPK	S	6	XXAIPADSPTDQEPK
[K].ALPCQSPDPELEAGSAPVQAPLALVPEEAER.[K]	ALPCQSPDPELEAGSAPVQAPLALVPEEAER	S	6	XXALPCQSPDPELEA
[R].ALPDEDPPTPSIASLSR.[L]	ALPDEDPPTPSIASLSR	S	14	PPTPSIASLSRXXXX
[R].ALPDEDPPTPSIASLSR.[L]	ALPDEDPPTPSIASLSR	T	9	LPDEDPPTPSIASLS
[K].AIPDLDCASK.[A]	AIPDLDCASK	S	9	IPDLDCASKXXXXXX
[R].ALPDSQQVPSSPASK.[H]	ALPDSQQVPSSPASK	S	11	DSQQVPSSPASKXXX
[K].ALPDTQITSYAATLHR.[K]	ALPDTQITSYAATLHR	T	13	QITSYAATLHRXXXX
[K].ALPDTQITSYAATLHRK.[K]	ALPDTQITSYAATLHRK	T	13	QITSYAATLHRKXXX
[R].ALPESLGQHALR.[S]	ALPESLGQHALR	S	5	XXXALPESLGQHALR
[R].AIPGDQHPESPVHTEPMGIQGR.[G]	AIPGDQHPESPVHTEPMGIQGR	S	10	PGDQHPESPVHTEPM
[R].AIPIKQSFLLK.[R]	AIPIKQSFLLK	S	7	XAIPIKQSFLLKXXX
[K].ALPLPEASVK.[T]	ALPLPEASVK	S	8	ALPLPEASVKXXXXX
[R].ALPLPQSSTC.[-]	ALPLPQSSTC	T	9	LPLPQSSTCXXXXXX
[R].AIPLVLVSGNHDIGNTPTAETVEEFCR.[T]	AIPLVLVSGNHDIGNTPTAETVEEFCR	T	16	GNHDIGNTPTAETVE
[K].AIPNGFGTSPLTPSAR.[I]	AIPNGFGTSPLTPSAR	S	9	IPNGFGTSPLTPSAR
[K].AIPNGFGTSPLTPSAR.[I]	AIPNGFGTSPLTPSAR	T	12	GFGTSPLTPSARXXX
[R].ALPPLPRPPTPK.[L]	ALPPLPRPPTPK	T	10	PPLPRPPTPKXXXXX
[R].ALPPPSPSLHYSTLSCSR.[S]	ALPPPSPSLHYSTLSCSR	S	6	XXALPPPSPSLHYST
[K].ALPQTPRPR.[S]	ALPQTPRPR	T	5	XXXALPQTPRPRXXX
[K].AIPRPASDSK.[I]	AIPRPASDSK	S	7	XAIPRPASDSKXXXX
[R].ALPSEDEEGQDDK.[D]	ALPSEDEEGQDDK	S	4	XXXXALPSEDEEGQD
[R].ALPSLNTGSSSPR.[G]	ALPSLNTGSSSPR	S	11	SLNTGSSSPRXXXXX
[K].ALPSTGPHSLR.[D]	ALPSTGPHSLR	S	9	LPSTGPHSLRXXXXX
[R].AIPTESITDSPISAQDLLSR.[I]	AIPTESITDSPISAQDLLSR	S	10	PTESITDSPISAQDL
[R].ALPTSKPEGSLHSSPVGPSSSK.[G]	ALPTSKPEGSLHSSPVGPSSSK	S	10	PTSKPEGSLHSSPVG
[R].ALPTSKPEGSLHSSPVGPSSSK.[G]	ALPTSKPEGSLHSSPVGPSSSK	S	14	PEGSLHSSPVGPSSS
[R].AIPTVNHSGTFSPQAPVPTTVPVVDVR.[I]	AIPTVNHSGTFSPQAPVPTTVPVVDVR	S	8	AIPTVNHSGTFSPQA
[R].AIPTVNHSGTFSPQAPVPTTVPVVDVR.[I]	AIPTVNHSGTFSPQAPVPTTVPVVDVR	T	10	PTVNHSGTFSPQAPV
[K].AIPVAQDLNAPSDWDSR.[G]	AIPVAQDLNAPSDWDSR	S	16	NAPSDWDSRXXXXXX
[K].AIPVAQDLNAPSDWDSRGK.[D]	AIPVAQDLNAPSDWDSRGK	S	16	NAPSDWDSRGKXXXX
[K].AIPVSPSAVEEDEDEDGHTVVATAR.[G]	AIPVSPSAVEEDEDEDGHTVVATAR	S	5	XXXAIPVSPSAVEED
[K].ALQAAYGASAPSVTSAALR.[W]	ALQAAYGASAPSVTSAALR	S	12	AYGASAPSVTSAALR
[R].AIQAGCSQEEDSVSLQSLSPPPSTGSLSNSR.[T]	AIQAGCSQEEDSVSLQSLSPPPSTGSLSNSR	S	19	SVSLQSLSPPPSTGS
[R].AIQAGYSQDDECIPMMTPSDITSTIR.[S]	AIQAGYSQDDECIPMMTPSDITSTIR	S	7	XAIQAGYSQDDECIP
[K].ALQALQNEPIPERSPQNGESGK.[D]	ALQALQNEPIPERSPQNGESGK	S	14	NEPIPERSPQNGESG
[R].ALQAPHSPSK.[T]	ALQAPHSPSK	S	7	XALQAPHSPSKXXXX
[R].ALQASALK.[A]	ALQASALK	S	5	XXXALQASALKXXXX
[R].ALQASALNAWR.[G]	ALQASALNAWR	S	5	XXXALQASALNAWRX
[K].ALQDQSQR.[G]	ALQDQSQR	S	6	XXALQDQSQRXXXXX
[R].ALQDQVSIQSADAQEQVEGLLAENNALR.[T]	ALQDQVSIQSADAQEQVEGLLAENNALR	S	7	XALQDQVSIQSADAQ
[K].ALQDSNR.[G]	ALQDSNR	S	5	XXXALQDSNRXXXXX
[K].ALQEGDLASSR.[G]	ALQEGDLASSR	S	9	LQEGDLASSRXXXXX
[K].ALQEGEGDLSISADR.[L]	ALQEGEGDLSISADR	S	12	GEGDLSISADRXXXX
[K].ALQEGEGDLSISADRLSEK.[R]	ALQEGEGDLSISADRLSEK	S	12	GEGDLSISADRLSEK
[K].ALQFLEEVKVSR.[E]	ALQFLEEVKVSR	S	11	FLEEVKVSRXXXXXX
[K].ALQGASQIIAEIR.[E]	ALQGASQIIAEIR	S	6	XXALQGASQIIAEIR
[R].ALQHSYLHK.[D]	ALQHSYLHK	S	5	XXXALQHSYLHKXXX
[K].AIQLEYSEARR.[T]	AIQLEYSEARR	S	7	XAIQLEYSEARRXXX
[R].AIQINPAFADAHSNLASIHK.[D]	AIQINPAFADAHSNLASIHK	S	17	DAHSNLASIHKXXXX
[K].AIQLSGAEQLEALK.[A]	AIQLSGAEQLEALK	S	5	XXXAIQLSGAEQLEA
[K].ALQMLLSQALCLVLSQRR.[R]	ALQMLLSQALCLVLSQRR	S	15	QALCLVLSQRRXXXX
[R].AIQNEISSLK.[D]	AIQNEISSLK	S	7	XAIQNEISSLKXXXX
[R].AIQNEISSLKDER.[D]	AIQNEISSLKDER	S	8	AIQNEISSLKDERXX
[K].ALQQYPSER.[E]	ALQQYPSER	S	7	XALQQYPSERXXXXX
[R].ALQSHSSPEGK.[E]	ALQSHSSPEGK	S	7	XALQSHSSPEGKXXX
[R].ALQSPALGLR.[G]	ALQSPALGLR	S	4	XXXXALQSPALGLRX
[R].ALQSPEHHIDPIYEDR.[V]	ALQSPEHHIDPIYEDR	S	4	XXXXALQSPEHHIDP
[R].ALQTSPQPPEGPGLPR.[R]	ALQTSPQPPEGPGLPR	T	4	XXXXALQTSPQPPEG
[K].ALQYGTAFGNGK.[T]	ALQYGTAFGNGK	Y	4	XXXXALQYGTAFGNG
[R].ALREPPTPWSPR.[L]	ALREPPTPWSPR	S	10	REPPTPWSPRXXXXX
[K].ALRGEAVEPSGGTPR.[R]	ALRGEAVEPSGGTPR	T	13	AVEPSGGTPRXXXXX
[R].ALRPASMDLLRPHWLEVSR.[D]	ALRPASMDLLRPHWLEVSR	S	6	XXALRPASMDLLRPH
[R].ALRPGDLPPSPDDVK.[R]	ALRPGDLPPSPDDVK	S	10	RPGDLPPSPDDVKXX
[K].ALRPPTSPGVFGALQNFK.[E]	ALRPPTSPGVFGALQNFK	S	7	XALRPPTSPGVFGAL
[K].ALRSDSYVELSQYR.[D]	ALRSDSYVELSQYR	S	6	XXALRSDSYVELSQY
[K].ALRSTHEAR.[E]	ALRSTHEAR	S	4	XXXXALRSTHEARXX
[K].ALSAAVADSLTNSPR.[D]	ALSAAVADSLTNSPR	S	13	VADSLTNSPRXXXXX
[R].AISAFGPSASINGLVK.[D]	AISAFGPSASINGLVK	S	8	AISAFGPSASINGLV
[R].AISAFGPSASINGLVK.[D]	AISAFGPSASINGLVK	S	10	SAFGPSASINGLVKX
[R].AISAPTSPTR.[L]	AISAPTSPTR	S	7	XAISAPTSPTRXXXX
[R].AISAPTSPTR.[L]	AISAPTSPTR	S	3	XXXXXAISAPTSPTR
[R].ALSASHTDLAH.[-]	ALSASHTDLAH	S	5	XXXALSASHTDLAHX
[R].ALSAVSTQQK.[K]	ALSAVSTQQK	S	3	XXXXXALSAVSTQQK
[R].ALSDLVK.[Y]	ALSDLVK	S	3	XXXXXALSDLVKXXX
[R].ALSDPTTPL.[-]	ALSDPTTPL	S	3	XXXXXALSDPTTPLX
[K].ALSDSYELSTDLQDK.[K]	ALSDSYELSTDLQDK	S	3	XXXXXALSDSYELST
[K].ALSDSYELSTDLQDK.[K]	ALSDSYELSTDLQDK	S	5	XXXALSDSYELSTDL
[R].ALSDTTEELTVIK.[S]	ALSDTTEELTVIK	S	3	XXXXXALSDTTEELT
[R].AISEANEDPEPEQDYDEALGR.[L]	AISEANEDPEPEQDYDEALGR	Y	15	DPEPEQDYDEALGRX
[R].ALSECSHLSVPPAVNLADK.[Y]	ALSECSHLSVPPAVNLADK	S	3	XXXXXALSECSHLSV
[K].ALSEEDLK.[N]	ALSEEDLK	S	3	XXXXXALSEEDLKXX
[K].AISEEEEEVDPNTQNPK.[Y]	AISEEEEEVDPNTQNPK	S	3	XXXXXAISEEEEEVD
[R].ALSEEQEEQAAR.[Q]	ALSEEQEEQAAR	S	3	XXXXXALSEEQEEQA
[K].ALSEGDLK.[N]	ALSEGDLK	S	3	XXXXXALSEGDLKXX
[R].ALSEGEEITAAPER.[E]	ALSEGEEITAAPER	S	3	XXXXXALSEGEEITA
[K].ALSEGHSMR.[S]	ALSEGHSMR	S	7	XALSEGHSMRXXXXX
[K].AISELVSPDIFMQSHSENAISVK.[E]	AISELVSPDIFMQSHSENAISVK	S	7	XAISELVSPDIFMQS
[K].ALSETELK.[N]	ALSETELK	S	3	XXXXXALSETELKXX
[K].ALSETSSNK.[S]	ALSETSSNK	S	3	XXXXXALSETSSNKX
[R].ALSETVAEQSVRPLKLSK.[S]	ALSETVAEQSVRPLKLSK	S	17	SVRPLKLSKXXXXXX
[K].ALSFDNRGEEHR.[A]	ALSFDNRGEEHR	S	3	XXXXXALSFDNRGEE
[K].ALSFSDGGSK.[L]	ALSFSDGGSK	S	5	XXXALSFSDGGSKXX
[K].AISFVGSNK.[A]	AISFVGSNK	S	7	XAISFVGSNKXXXXX
[R].ALSGGGSVASPPPSPAMPK.[Y]	ALSGGGSVASPPPSPAMPK	S	10	SGGGSVASPPPSPAM
[R].ALSGSATLVSSPK.[Y]	ALSGSATLVSSPK	S	5	XXXALSGSATLVSSP
[R].ALSHDSIFIPESGQDATRPVR.[V]	ALSHDSIFIPESGQDATRPVR	S	3	XXXXXALSHDSIFIP
[R].AISHEHSPSDLEAHFVPLVK.[R]	AISHEHSPSDLEAHFVPLVK	S	7	XAISHEHSPSDLEAH
[R].AISHSGSFR.[D]	AISHSGSFR	S	7	XAISHSGSFRXXXXX
[R].ALSLDDK.[G]	ALSLDDK	S	3	XXXXXALSLDDKXXX
[R].ALSLDGEQLIGNK.[H]	ALSLDGEQLIGNK	S	3	XXXXXALSLDGEQLI
[R].ALSLEENGVGSNFK.[T]	ALSLEENGVGSNFK	S	3	XXXXXALSLEENGVG
[K].ALSLEMIQLK.[E]	ALSLEMIQLK	S	3	XXXXXALSLEMIQLK
[R].ALSIENSQLMEQLR.[L]	ALSIENSQLMEQLR	S	3	XXXXXALSIENSQLM
[K].ALSIESLSPTDSSNGVNWR.[T]	ALSIESLSPTDSSNGVNWR	S	3	XXXXXALSIESLSPT
[R].ALSLGTIPSLTR.[A]	ALSLGTIPSLTR	S	3	XXXXXALSLGTIPSL
[R].ALSIHVSVPQSGLR.[R]	ALSIHVSVPQSGLR	S	3	XXXXXALSIHVSVPQ
[R].ALSLPETLTSK.[I]	ALSLPETLTSK	S	3	XXXXXALSLPETLTS
[R].ALSMPDLDK.[L]	ALSMPDLDK	S	3	XXXXXALSMPDLDKX
[R].ALSMTHGSVK.[S]	ALSMTHGSVK	S	3	XXXXXALSMTHGSVK
[R].ALSMTHGSVK.[S]	ALSMTHGSVK	S	8	ALSMTHGSVKXXXXX
[K].ALSNAANLQR.[F]	ALSNAANLQR	S	3	XXXXXALSNAANLQR
[R].ALSNLESIPGGYNALR.[R]	ALSNLESIPGGYNALR	S	3	XXXXXALSNLESIPG
[R].ALSNLSSR.[W]	ALSNLSSR	S	3	XXXXXALSNLSSRXX
[R].ALSNSNR.[D]	ALSNSNR	S	3	XXXXXALSNSNRXXX
[R].ALSNSNRDK.[E]	ALSNSNRDK	S	5	XXXALSNSNRDKXXX
[R].ALSPAELR.[A]	ALSPAELR	S	3	XXXXXALSPAELRXX
[R].ALSPEGALR.[R]	ALSPEGALR	S	3	XXXXXALSPEGALRX
[R].ALSPEGALRR.[A]	ALSPEGALRR	S	3	XXXXXALSPEGALRR
[K].AISPEGEDR.[F]	AISPEGEDR	S	3	XXXXXAISPEGEDRX
[R].ALSPGLEESGLGLLAR.[F]	ALSPGLEESGLGLLAR	S	3	XXXXXALSPGLEESG
[R].ALSPGRESPK.[-]	ALSPGRESPK	S	8	ALSPGRESPKXXXXX
[R].ALSPGRESPK.[-]	ALSPGRESPK	S	3	XXXXXALSPGRESPK
[R].ALSPLLQEVPSASSSPTK.[A]	ALSPLLQEVPSASSSPTK	S	15	EVPSASSSPTKXXXX
[R].ALSPLLQEVPSASSSPTK.[A]	ALSPLLQEVPSASSSPTK	S	3	XXXXXALSPLLQEVP
[R].ALSPLPTR.[T]	ALSPLPTR	S	3	XXXXXALSPLPTRXX
[R].ALSPLPTRTTPDPK.[L]	ALSPLPTRTTPDPK	T	10	SPLPTRTTPDPKXXX
[R].ALSPLSPVAIEQTSLK.[M]	ALSPLSPVAIEQTSLK	S	3	XXXXXALSPLSPVAI
[K].AISPTSATSSGR.[T]	AISPTSATSSGR	S	3	XXXXXAISPTSATSS
[K].AISPTSATSSGR.[T]	AISPTSATSSGR	T	8	AISPTSATSSGRXXX
[R].ALSPVIPLIPR.[A]	ALSPVIPLIPR	S	3	XXXXXALSPVIPLIP
[K].ALSPVTSR.[T]	ALSPVTSR	S	3	XXXXXALSPVTSRXX
[R].ALSQDDQDDIHLK.[L]	ALSQDDQDDIHLK	S	3	XXXXXALSQDDQDDI
[K].AISQGHQAFLLEGDSSSR.[D]	AISQGHQAFLLEGDSSSR	S	3	XXXXXAISQGHQAFL
[R].ALSQLAEVEEK.[I]	ALSQLAEVEEK	S	3	XXXXXALSQLAEVEE
[K].ALSRQEMQEVQSSR.[S]	ALSRQEMQEVQSSR	S	3	XXXXXALSRQEMQEV
[R].ALSRQLSSGVSEIR.[H]	ALSRQLSSGVSEIR	S	11	RQLSSGVSEIRXXXX
[R].ALSSAGPIPIRPPIVPVK.[T]	ALSSAGPIPIRPPIVPVK	S	3	XXXXXALSSAGPIPI
[K].AISSANLLVR.[S]	AISSANLLVR	S	3	XXXXXAISSANLLVR
[K].AISSANLLVRSGSTESR.[G]	AISSANLLVRSGSTESR	S	13	NLLVRSGSTESRXXX
[K].ALSSAVQASPTSPGGSPSSPSSGQR.[S]	ALSSAVQASPTSPGGSPSSPSSGQR	S	16	SPTSPGGSPSSPSSG
[K].ALSSAVQASPTSPGGSPSSPSSGQR.[S]	ALSSAVQASPTSPGGSPSSPSSGQR	S	19	SPGGSPSSPSSGQRX
[K].AISSDMFFGR.[E]	AISSDMFFGR	S	3	XXXXXAISSDMFFGR
[R].ALSSEGKPYVTK.[E]	ALSSEGKPYVTK	Y	9	LSSEGKPYVTKXXXX
[R].ALSSEWKPEIR.[L]	ALSSEWKPEIR	S	3	XXXXXALSSEWKPEI
[R].ALSSGGSITSPPLSPALPK.[Y]	ALSSGGSITSPPLSPALPK	S	10	SSGGSITSPPLSPAL
[R].ALSSGGSITSPPLSPALPK.[Y]	ALSSGGSITSPPLSPALPK	S	14	SITSPPLSPALPKXX
[R].ALSSGSGSEYK.[T]	ALSSGSGSEYK	S	3	XXXXXALSSGSGSEY
[K].ALSSLHGDDQDSEDEVLTIPEVK.[V]	ALSSLHGDDQDSEDEVLTIPEVK	S	12	LHGDDQDSEDEVLTI
[R].ALSSLLVHGNNK.[V-]	ALSSLLVHGNNKV	S	4	XXXXALSSLLVHGNN
[K].AISSPTVSR.[L]	AISSPTVSR	S	3	XXXXXAISSPTVSRX
[K].AISSPTVSR.[L]	AISSPTVSR	S	4	XXXXAISSPTVSRXX
[K].AISSPTVSRLTDTTK.[F]	AISSPTVSRLTDTTK	S	8	AISSPTVSRLTDTTK
[K].AISSPTVSRLTDTTK.[F]	AISSPTVSRLTDTTK	S	4	XXXXAISSPTVSRLT
[K].AISSPTVSRLTDTTK.[F]	AISSPTVSRLTDTTK	T	6	XXAISSPTVSRLTDT
[K].AISSPTVSRLTDTTK.[F]	AISSPTVSRLTDTTK	T	11	SPTVSRLTDTTKXXX
[R].ALSSQHQAR.[I]	ALSSQHQAR	S	4	XXXXALSSQHQARXX
[R].ALSTDCTPSGDLSPLSR.[E]	ALSTDCTPSGDLSPLSR	S	13	CTPSGDLSPLSRXXX
[K].ALSTGLDYSPPSAPR.[S]	ALSTGLDYSPPSAPR	S	9	LSTGLDYSPPSAPRX
[R].AISTGSLASSTLNK.[L]	AISTGSLASSTLNK	S	3	XXXXXAISTGSLASS
[K].ALSTMDLQK.[V]	ALSTMDLQK	S	3	XXXXXALSTMDLQKX
[R].ALSTTASTAAFDK.[Q]	ALSTTASTAAFDK	S	3	XXXXXALSTTASTAA
[R].ALSTTSSSTTNGNR.[A]	ALSTTSSSTTNGNR	S	3	XXXXXALSTTSSSTT
[K].ALSVGNIDDALQCYSEAIK.[L]	ALSVGNIDDALQCYSEAIK	S	15	DDALQCYSEAIKXXX
[R].AISVLAK.[W]	AISVLAK	S	3	XXXXXAISVLAKXXX
[K].AISVRGDSEEASGAEEEVGTVAAAATAGK.[E]	AISVRGDSEEASGAEEEVGTVAAAATAGK	S	12	RGDSEEASGAEEEVG
[R].ALSVTATVGETK.[G]	ALSVTATVGETK	S	3	XXXXXALSVTATVGE
[R].ALSWSYDILTGHIR.[V]	ALSWSYDILTGHIR	S	5	XXXALSWSYDILTGH
[K].ALSYALR.[H]	ALSYALR	S	3	XXXXXALSYALRXXX
[K].ALSYASLDK.[E]	ALSYASLDK	S	3	XXXXXALSYASLDKX
[K].ALSYASLDKEDLLSPINQNTLQR.[S]	ALSYASLDKEDLLSPINQNTLQR	S	6	XXALSYASLDKEDLL
[K].ALSYLYEK.[L]	ALSYLYEK	Y	4	XXXXALSYLYEKXXX
[R].ALSYYEK.[S]	ALSYYEK	S	3	XXXXXALSYYEKXXX
[K].AITCAELVLDVSPK.[T]	AITCAELVLDVSPK	S	12	AELVLDVSPKXXXXX
[R].ALTDSFRR.[R]	ALTDSFRR	S	5	XXXALTDSFRRXXXX
[R].AITEASPAH.[-]	AITEASPAH	S	6	XXAITEASPAHXXXX
[R].AITGASLADIMAK.[R]	AITGASLADIMAK	S	6	XXAITGASLADIMAK
[R].AITGIQAFTASK.[-]	AITGIQAFTASK	S	11	GIQAFTASKXXXXXX
[R].AITGRIPDSLK.[N]	AITGRIPDSLK	T	3	XXXXXAITGRIPDSL
[K].ALTHNGTPR.[N]	ALTHNGTPR	T	7	XALTHNGTPRXXXXX
[R].AITIAGR.[I]	AITIAGR	T	3	XXXXXAITIAGRXXX
[R].AITIANQTNCPLYITK.[V]	AITIANQTNCPLYITK	T	3	XXXXXAITIANQTNC
[R].AITIANQTNCPLYITK.[V]	AITIANQTNCPLYITK	T	15	TNCPLYITKXXXXXX
[R].AITIASQTNCPLYVTK.[V]	AITIASQTNCPLYVTK	T	3	XXXXXAITIASQTNC
[K].ALTPASLQK.[E]	ALTPASLQK	T	3	XXXXXALTPASLQKX
[K].AITPPLPESTVPFSNGVLK.[G]	AITPPLPESTVPFSNGVLK	T	3	XXXXXAITPPLPEST
[K].AITPPQQPYK.[K]	AITPPQQPYK	T	3	XXXXXAITPPQQPYK
[R].AITPPVASPVGRPLYLPPDK.[A]	AITPPVASPVGRPLYLPPDK	S	8	AITPPVASPVGRPLY
[R].AITPPVASPVGRPLYLPPDK.[A]	AITPPVASPVGRPLYLPPDK	T	3	XXXXXAITPPVASPV
[K].AITPQAQEELQK.[Q]	AITPQAQEELQK	T	3	XXXXXAITPQAQEEL
[R].ALTPQCGSGEDLYILTGTVPSDYR.[V]	ALTPQCGSGEDLYILTGTVPSDYR	Y	23	TGTVPSDYRXXXXXX
[K].ALTSADGASEEQSQNDEDNQGSEK.[L]	ALTSADGASEEQSQNDEDNQGSEK	S	13	DGASEEQSQNDEDNQ
[R].AITSAYYR.[G]	AITSAYYR	S	4	XXXXAITSAYYRXXX
[K].ALTSELANAR.[D]	ALTSELANAR	T	3	XXXXXALTSELANAR
[K].ALTSELANARDESK.[K]	ALTSELANARDESK	S	4	XXXXALTSELANARD
[K].ALTSETNGTDSNGSNSSNIQ.[-]	ALTSETNGTDSNGSNSSNIQ	T	9	LTSETNGTDSNGSNS
[K].ALTSETNGTDSNGSNSSNIQ.[-]	ALTSETNGTDSNGSNSSNIQ	T	6	XXALTSETNGTDSNG
[K].AITSLLGGGSPK.[N]	AITSLLGGGSPK	S	10	TSLLGGGSPKXXXXX
[R].AITSTLASSFK.[R]	AITSTLASSFK	S	9	ITSTLASSFKXXXXX
[K].ALTTMGFRLSPQAVNSIAK.[R]	ALTTMGFRLSPQAVNSIAK	S	10	TTMGFRLSPQAVNSI
[R].ALTVPELTQQMFDAK.[N]	ALTVPELTQQMFDAK	T	8	ALTVPELTQQMFDAK
[R].ALTVPELTQQMFDSK.[N]	ALTVPELTQQMFDSK	S	14	LTQQMFDSKXXXXXX
[R].ALTVPELTQQVFDAK.[N]	ALTVPELTQQVFDAK	T	3	XXXXXALTVPELTQQ
[R].ALVADEPEDLDTEDEGLISFEEER.[A]	ALVADEPEDLDTEDEGLISFEEER	T	12	DEPEDLDTEDEGLIS
[R].ALVADSHPESER.[I]	ALVADSHPESER	S	6	XXALVADSHPESERX
[R].ALVADSHPESERISMR.[Q]	ALVADSHPESERISMR	S	14	HPESERISMRXXXXX
[R].ALVAIGTHDLDTLSGPFTYTAK.[R]	ALVAIGTHDLDTLSGPFTYTAK	S	14	THDLDTLSGPFTYTA
[R].ALVEFESNPEETREPGSPPSVQR.[A]	ALVEFESNPEETREPGSPPSVQR	S	17	EETREPGSPPSVQRX
[R].ALVGDEVELPCRISPGK.[N]	ALVGDEVELPCRISPGK	S	14	VELPCRISPGKXXXX
[R].ALVGPGSPPR.[S]	ALVGPGSPPR	S	7	XALVGPGSPPRXXXX
[R].ALVHQLSNESR.[L]	ALVHQLSNESR	S	7	XALVHQLSNESRXXX
[K].AIVPESKNGGSPALNNNPR.[R]	AIVPESKNGGSPALNNNPR	S	11	PESKNGGSPALNNNP
[K].ALVSHNGSLINVGSLLQR.[A]	ALVSHNGSLINVGSLLQR	S	8	ALVSHNGSLINVGSL
[K].ALVVPEPEPDSDSNQER.[K]	ALVVPEPEPDSDSNQER	S	13	EPEPDSDSNQERXXX
[K].ALVVPEPEPDSDSNQERK.[D]	ALVVPEPEPDSDSNQERK	S	13	EPEPDSDSNQERKXX
[K].ALVVPEPEPDSDSNQERK.[D]	ALVVPEPEPDSDSNQERK	S	11	VPEPEPDSDSNQERK
[R].AIWAALQTQTSNAAK.[N]	AIWAALQTQTSNAAK	S	11	AALQTQTSNAAKXXX
[K].ALWCSEDK.[Q]	ALWCSEDK	S	5	XXXALWCSEDKXXXX
[R].ALWTLEYTPQHSR.[D]	ALWTLEYTPQHSR	T	8	ALWTLEYTPQHSRXX
[K].AIYDIDRPDMISYSPYISHSAGDR.[Q]	AIYDIDRPDMISYSPYISHSAGDR	S	14	RPDMISYSPYISHSA
[K].AIYDIDRPDMISYSPYISHSAGDR.[Q]	AIYDIDRPDMISYSPYISHSAGDR	S	20	YSPYISHSAGDRXXX
[K].ALYDVAEAEEHFPAPARPRSPSPISTLSHR.[A]	ALYDVAEAEEHFPAPARPRSPSPISTLSHR	S	20	PAPARPRSPSPISTL
[K].ALYDVAEAEEHFPAPARPRSPSPISTLSHR.[A]	ALYDVAEAEEHFPAPARPRSPSPISTLSHR	S	22	PARPRSPSPISTLSH
[R].ALYDYAGQEADELSFR.[A]	ALYDYAGQEADELSFR	S	14	GQEADELSFRXXXXX
[R].ALYDYDGQEQDELSFK.[A]	ALYDYDGQEQDELSFK	S	14	GQEQDELSFKXXXXX
[K].ALYEQSLHIK.[S]	ALYEQSLHIK	S	6	XXALYEQSLHIKXXX
[R].ALYLIATNGTPELQNPEK.[L]	ALYLIATNGTPELQNPEK	T	10	YLIATNGTPELQNPE
[R].ALYLIATNGTPELQNPER.[L]	ALYLIATNGTPELQNPER	T	10	YLIATNGTPELQNPE
[K].ALYNSIK.[N]	ALYNSIK	S	5	XXXALYNSIKXXXXX
[R].AIYQATYR.[D]	AIYQATYR	Y	3	XXXXXAIYQATYRXX
[K].ALYSPLFPASECEECYTNAK.[G]	ALYSPLFPASECEECYTNAK	S	4	XXXXALYSPLFPASE
[K].ALYSTAMESIQGGAAR.[G]	ALYSTAMESIQGGAAR	S	9	LYSTAMESIQGGAAR
[K].ALYVSDK.[L]	ALYVSDK	Y	3	XXXXXALYVSDKXXX
[K].AMADELSEK.[Q]	AMADELSEK	S	7	XAMADELSEKXXXXX
[R].AMAGNSNLNRTPPGPAVATPAK.[A]	AMAGNSNLNRTPPGPAVATPAK	T	11	GNSNLNRTPPGPAVA
[R].AMAILGTEGRGSFSCPK.[T]	AMAILGTEGRGSFSCPK	S	12	LGTEGRGSFSCPKXX
[R].AMAQQVFMLDTQCSPK.[T]	AMAQQVFMLDTQCSPK	S	14	FMLDTQCSPKXXXXX
[K].AMDIGGTSDPYVK.[V]	AMDIGGTSDPYVK	Y	11	IGGTSDPYVKXXXXX
[R].AMDNHSDSEEELAAFCPQLDDSTVAR.[E]	AMDNHSDSEEELAAFCPQLDDSTVAR	S	6	XXAMDNHSDSEEELA
[R].AMDNHSDSEEELAAFCPQLDDSTVAR.[E]	AMDNHSDSEEELAAFCPQLDDSTVAR	S	8	AMDNHSDSEEELAAF
[K].AMDRSCNR.[M]	AMDRSCNR	S	5	XXXAMDRSCNRXXXX
[R].AMDTLGIEYGDK.[E]	AMDTLGIEYGDK	T	4	XXXXAMDTLGIEYGD
[K].AMDYSSSSEEVESSEDDEEEGEGGPAEGSR.[D]	AMDYSSSSEEVESSEDDEEEGEGGPAEGSR	S	13	SSSEEVESSEDDEEE
[K].AMDYSSSSEEVESSEDDEEEGEGGPAEGSR.[D]	AMDYSSSSEEVESSEDDEEEGEGGPAEGSR	S	14	SSEEVESSEDDEEEG
[K].AMGAAQVVVTDLSATR.[L]	AMGAAQVVVTDLSATR	S	13	QVVVTDLSATRXXXX
[K].AMGAAQVVVTDLSATRLSK.[A]	AMGAAQVVVTDLSATRLSK	S	18	DLSATRLSKXXXXXX
[K].AMGDEDSDESGGSPKPSPK.[T]	AMGDEDSDESGGSPKPSPK	S	7	XAMGDEDSDESGGSP
[K].AMGDEDSDESGGSPKPSPK.[T]	AMGDEDSDESGGSPKPSPK	S	13	DSDESGGSPKPSPKX
[K].AMGDEDSDESGGSPKPSPK.[T]	AMGDEDSDESGGSPKPSPK	S	17	SGGSPKPSPKXXXXX
[K].AMGDEDSDESGGSPKPSPK.[T]	AMGDEDSDESGGSPKPSPK	S	10	GDEDSDESGGSPKPS
[K].AMGDEDSGDSDTSPKPSPK.[V]	AMGDEDSGDSDTSPKPSPK	S	7	XAMGDEDSGDSDTSP
[K].AMGDEDSGDSDTSPKPSPK.[V]	AMGDEDSGDSDTSPKPSPK	S	10	GDEDSGDSDTSPKPS
[K].AMGDEDSGDSDTSPKPSPK.[V]	AMGDEDSGDSDTSPKPSPK	S	13	DSGDSDTSPKPSPKX
[K].AMGDEDSGDSDTSPKPSPK.[V]	AMGDEDSGDSDTSPKPSPK	T	12	EDSGDSDTSPKPSPK
[K].AMGDEESGDSDGSPK.[T]	AMGDEESGDSDGSPK	S	13	ESGDSDGSPKXXXXX
[K].AMGDEESGDSDGSPK.[T]	AMGDEESGDSDGSPK	S	10	GDEESGDSDGSPKXX
[K].AMGDEESGDSDGSPKTSPK.[A]	AMGDEESGDSDGSPKTSPK	T	16	DSDGSPKTSPKXXXX
[K].AMGDEESGDSDGSPKTSPK.[A]	AMGDEESGDSDGSPKTSPK	S	17	SDGSPKTSPKXXXXX
[K].AMGDEESGDSDGSPKTSPK.[A]	AMGDEESGDSDGSPKTSPK	S	10	GDEESGDSDGSPKTS
[K].AMGDEESGDSDGSPKTSPK.[A]	AMGDEESGDSDGSPKTSPK	S	13	ESGDSDGSPKTSPKX
[K].AMGDEESGESDSSPK.[T]	AMGDEESGESDSSPK	S	13	ESGESDSSPKXXXXX
[K].AMGDEESGESDSSPK.[T]	AMGDEESGESDSSPK	S	7	XAMGDEESGESDSSP
[K].AMGDEESGESDSSPK.[T]	AMGDEESGESDSSPK	S	10	GDEESGESDSSPKXX
[K].AMGDEESGESDSSPKTSPK.[S]	AMGDEESGESDSSPKTSPK	T	16	ESDSSPKTSPKXXXX
[K].AMGDEESGESDSSPKTSPK.[S]	AMGDEESGESDSSPKTSPK	S	17	SDSSPKTSPKXXXXX
[K].AMGDEESGESDSSPKTSPK.[S]	AMGDEESGESDSSPKTSPK	S	10	GDEESGESDSSPKTS
[K].AMGDEESGESDSSPKTSPK.[S]	AMGDEESGESDSSPKTSPK	S	7	XAMGDEESGESDSSP
[R].AMGDSDDEYDR.[R]	AMGDSDDEYDR	S	5	XXXAMGDSDDEYDRX
[R].AMGDSDDEYDRR.[R]	AMGDSDDEYDRR	S	5	XXXAMGDSDDEYDRR
[K].AMGNLQIDFADPSRADDAR.[Q]	AMGNLQIDFADPSRADDAR	S	13	QIDFADPSRADDARX
[K].AMGVVVATGVNTEIGK.[I]	AMGVVVATGVNTEIGK	T	8	AMGVVVATGVNTEIG
[R].AMLDQLMGTSR.[D]	AMLDQLMGTSR	S	10	LDQLMGTSRXXXXXX
[R].AMLDSGIYPPGSPGK.[-]	AMLDSGIYPPGSPGK	S	12	SGIYPPGSPGKXXXX
[R].AMLLQGTESLNR.[A]	AMLLQGTESLNR	S	9	MLLQGTESLNRXXXX
[R].AMLSANIR.[Q]	AMLSANIR	S	4	XXXXAMLSANIRXXX
[K].AMLSGPGQFAENETNEVNFR.[E]	AMLSGPGQFAENETNEVNFR	S	4	XXXXAMLSGPGQFAE
[K].AMIVPSSPSK.[T]	AMIVPSSPSK	S	7	XAMIVPSSPSKXXXX
[K].AMIVPSSPSKTPEEVSTPAEEEK.[L]	AMIVPSSPSKTPEEVSTPAEEEK	T	11	VPSSPSKTPEEVSTP
[K].AMIVPSSPSKTPEEVSTPAEEEK.[L]	AMIVPSSPSKTPEEVSTPAEEEK	S	7	XAMIVPSSPSKTPEE
[K].AMIVPSSPSKTPEEVSTPAEEEK.[L]	AMIVPSSPSKTPEEVSTPAEEEK	S	9	MIVPSSPSKTPEEVS
[K].AMIVPSSPSKTPEEVSTPAEEEK.[L]	AMIVPSSPSKTPEEVSTPAEEEK	S	6	XXAMIVPSSPSKTPE
[K].AMIVPSSPSKTPEEVSTPAEEEK.[L]	AMIVPSSPSKTPEEVSTPAEEEK	T	17	KTPEEVSTPAEEEKX
[K].AMQDAEVSK.[S]	AMQDAEVSK	S	8	AMQDAEVSKXXXXXX
[K].AMQETVDALRSR.[I]	AMQETVDALRSR	S	11	ETVDALRSRXXXXXX
[R].AMSIPTSPTR.[VI]	AMSIPTSPTRVI	S	3	XXXXXAMSIPTSPTR
[R].AMSIPTSPTR.[VI]	AMSIPTSPTRVI	S	7	XAMSIPTSPTRVIXX
[R].AMSLSDALK.[G]	AMSLSDALK	S	3	XXXXXAMSLSDALKX
[R].AMSLVSSDSEGEQNELR.[N]	AMSLVSSDSEGEQNELR	S	9	MSLVSSDSEGEQNEL
[K].AMSQDGASQFQEVIR.[Q]	AMSQDGASQFQEVIR	S	3	XXXXXAMSQDGASQF
[K].AMSRPILYSNWLSK.[D]	AMSRPILYSNWLSK	S	3	XXXXXAMSRPILYSN
[R].AMSTSQSPTR.[S]	AMSTSQSPTR	S	7	XAMSTSQSPTRXXXX
[R].AMSTSQSPTRSQK.[G]	AMSTSQSPTRSQK	S	11	TSQSPTRSQKXXXXX
[R].AMSTTSISSPQPGK.[L]	AMSTTSISSPQPGK	S	3	XXXXXAMSTTSISSP
[R].AMSTTSISSPQPGK.[L]	AMSTTSISSPQPGK	T	5	XXXAMSTTSISSPQP
[K].AMTEPSALIEK.[S]	AMTEPSALIEK	T	3	XXXXXAMTEPSALIE
[R].AMTMPPVSPVGAEGPVVLR.[S]	AMTMPPVSPVGAEGPVVLR	S	8	AMTMPPVSPVGAEGP
[R].AMTMPPVSPVGAEGPVVLR.[S]	AMTMPPVSPVGAEGPVVLR	T	3	XXXXXAMTMPPVSPV
[K].AMVSPFHSPPSTPSSPGVR.[S]	AMVSPFHSPPSTPSSPGVR	S	8	AMVSPFHSPPSTPSS
[K].ANALHATNNLQIIPDFSLK.[D]	ANALHATNNLQIIPDFSLK	S	17	LQIIPDFSLKXXXXX
[K].ANASNSPEGNK.[T]	ANASNSPEGNK	S	6	XXANASNSPEGNKXX
[R].ANATEFGLASGVFTR.[D]	ANATEFGLASGVFTR	S	10	ATEFGLASGVFTRXX
[R].ANAVASSTER.[T]	ANAVASSTER	S	6	XXANAVASSTERXXX
[K].ANCSDNEFTQALTAAIPPESLTR.[G]	ANCSDNEFTQALTAAIPPESLTR	S	4	XXXXANCSDNEFTQA
[K].ANCSPEDPCQETVSKPEVSK.[E]	ANCSPEDPCQETVSKPEVSK	S	4	XXXXANCSPEDPCQE
[K].ANDESNEHSDVIDSQELSK.[V]	ANDESNEHSDVIDSQELSK	S	5	XXXANDESNEHSDVI
[K].ANDESNEHSDVIDSQELSK.[V]	ANDESNEHSDVIDSQELSK	S	9	NDESNEHSDVIDSQE
[K].ANDESNEHSDVIDSQELSK.[V]	ANDESNEHSDVIDSQELSK	S	14	EHSDVIDSQELSKXX
[K].ANDESNEHSDVIDSQELSKVSR.[E]	ANDESNEHSDVIDSQELSKVSR	S	21	SQELSKVSRXXXXXX
[K].ANDESNEHSDVIDSQELSKVSR.[E]	ANDESNEHSDVIDSQELSKVSR	S	14	EHSDVIDSQELSKVS
[K].ANDESNEHSDVIDSQELSKVSR.[E]	ANDESNEHSDVIDSQELSKVSR	S	5	XXXANDESNEHSDVI
[K].ANDESNEHSDVIDSQELSKVSR.[E]	ANDESNEHSDVIDSQELSKVSR	S	9	NDESNEHSDVIDSQE
[K].ANDHGYDNFRSSNK.[Y]	ANDHGYDNFRSSNK	S	12	GYDNFRSSNKXXXXX
[K].ANDTQEFNLSAYFER.[A]	ANDTQEFNLSAYFER	T	4	XXXXANDTQEFNLSA
[R].ANDTTFGLAAGVFTR.[D]	ANDTTFGLAAGVFTR	T	5	XXXANDTTFGLAAGV
[K].ANEACALPFASTSSEGSNSADNIASLSAQQEAQHR.[R]	ANEACALPFASTSSEGSNSADNIASLSAQQEAQHR	S	19	TSSEGSNSADNIASL
[R].ANETPEKR.[Q]	ANETPEKR	T	4	XXXXANETPEKRXXX
[K].ANEVISK.[L]	ANEVISK	S	6	XXANEVISKXXXXXX
[R].ANFDEENAYFEDEEEDSSNVDLPYIPAENSPTR.[Q]	ANFDEENAYFEDEEEDSSNVDLPYIPAENSPTR	S	30	PYIPAENSPTRXXXX
[K].ANFDKESER.[H]	ANFDKESER	S	7	XANFDKESERXXXXX
[R].ANFHQVSSEK.[H]	ANFHQVSSEK	S	7	XANFHQVSSEKXXXX
[K].ANFTSQETQGAGK.[N]	ANFTSQETQGAGK	T	4	XXXXANFTSQETQGA
[K].ANFTSQETQGAGKNSK.[G]	ANFTSQETQGAGKNSK	S	15	TQGAGKNSKXXXXXX
[R].ANGHLLLNSEK.[M]	ANGHLLLNSEK	S	9	NGHLLLNSEKXXXXX
[R].ANGINPEDLSQK.[E]	ANGINPEDLSQK	S	10	GINPEDLSQKXXXXX
[K].ANGLPAGPEPASEPGSPYPEGPR.[V]	ANGLPAGPEPASEPGSPYPEGPR	S	16	EPASEPGSPYPEGPR
[K].ANGLPAGPEPASEPGSPYPEGPR.[V]	ANGLPAGPEPASEPGSPYPEGPR	S	12	PAGPEPASEPGSPYP
[K].ANGLSTPSESPHFHLGLK.[S]	ANGLSTPSESPHFHLGLK	S	10	GLSTPSESPHFHLGL
[R].ANGPPPLTATSPPQQPHALPPHAHR.[R]	ANGPPPLTATSPPQQPHALPPHAHR	T	8	ANGPPPLTATSPPQQ
[R].ANGPPPLTATSPPQQPHALPPHAHR.[R]	ANGPPPLTATSPPQQPHALPPHAHR	T	10	GPPPLTATSPPQQPH
[K].ANGQENGHVKVNGDASPAAAESGAK.[E]	ANGQENGHVKVNGDASPAAAESGAK	S	16	VKVNGDASPAAAESG
[K].ANGSQPNSGSPQPAP.[-]	ANGSQPNSGSPQPAP	S	10	GSQPNSGSPQPAPXX
[R].ANHFFTVTDPR.[N]	ANHFFTVTDPR	T	6	XXANHFFTVTDPRXX
[K].ANHLGDSGGTPVK.[T]	ANHLGDSGGTPVK	T	10	HLGDSGGTPVKXXXX
[R].ANKTSPTSGEGARPGGIIHVYGDDSSDR.[A]	ANKTSPTSGEGARPGGIIHVYGDDSSDR	S	5	XXXANKTSPTSGEGA
[R].ANLACSPLGGGEPSPGAGEPSK.[A]	ANLACSPLGGGEPSPGAGEPSK	S	6	XXANLACSPLGGGEP
[K-].ANIPIMDTGENPEVPFPR.[D]	KANIPIMDTGENPEVPFPR	T	8	KANIPIMDTGENPEV
[R].ANIQAVSLK.[I]	ANIQAVSLK	S	7	XANIQAVSLKXXXXX
[K].ANMASSSQR.[K]	ANMASSSQR	S	5	XXXANMASSSQRXXX
[K].ANMASSSQR.[K]	ANMASSSQR	S	7	XANMASSSQRXXXXX
[K].ANMASSSQRK.[R]	ANMASSSQRK	S	7	XANMASSSQRKXXXX
[R].ANMHISESQQEFFR.[M]	ANMHISESQQEFFR	S	8	ANMHISESQQEFFRX
[K].ANNIAYEDVVGGEDWNPVEEK.[I]	ANNIAYEDVVGGEDWNPVEEK	Y	6	XXANNIAYEDVVGGE
[R].ANNLHSGDNFQLNDSEIER.[Q]	ANNLHSGDNFQLNDSEIER	S	15	DNFQLNDSEIERXXX
[K].ANNLSSLSK.[K]	ANNLSSLSK	S	8	ANNLSSLSKXXXXXX
[K].ANNSQEPSPQLASSVASTR.[S]	ANNSQEPSPQLASSVASTR	S	17	QLASSVASTRXXXXX
[K].ANQISPSNSSLK.[N]	ANQISPSNSSLK	S	5	XXXANQISPSNSSLK
[R].ANRADSEEEGTVELSA.[-]	ANRADSEEEGTVELSA	S	6	XXANRADSEEEGTVE
[R].ANRADSEEEGTVELSA.[-]	ANRADSEEEGTVELSA	S	15	EEGTVELSAXXXXXX
[R].ANSAGATR.[A]	ANSAGATR	S	3	XXXXXANSAGATRXX
[R].ANSAGATRAVEVLPK.[A]	ANSAGATRAVEVLPK	T	7	XANSAGATRAVEVLP
[R].ANSANGKNGDSAER.[G]	ANSANGKNGDSAER	S	3	XXXXXANSANGKNGD
[K].ANSATTATPSVLTIQSSATPVK.[V]	ANSATTATPSVLTIQSSATPVK	T	19	LTIQSSATPVKXXXX
[K].ANSDDERPVASDNDDEK.[Q]	ANSDDERPVASDNDDEK	S	11	DDERPVASDNDDEKX
[K].ANSDDERPVASDNDDEK.[Q]	ANSDDERPVASDNDDEK	S	3	XXXXXANSDDERPVA
[R].ANSDIISLNFR.[S]	ANSDIISLNFR	S	3	XXXXXANSDIISLNF
[R].ANSDTDLVTSESR.[S]	ANSDTDLVTSESR	S	3	XXXXXANSDTDLVTS
[R].ANSEASSSEGQSSLSSLEK.[L]	ANSEASSSEGQSSLSSLEK	S	3	XXXXXANSEASSSEG
[R].ANSEEFIPIFANNPR.[E]	ANSEEFIPIFANNPR	S	3	XXXXXANSEEFIPIF
[K].ANSEGDAQTLTEVDLFISTQR.[I]	ANSEGDAQTLTEVDLFISTQR	T	9	NSEGDAQTLTEVDLF
[R].ANSFVGTAQYVSPELLTEK.[S]	ANSFVGTAQYVSPELLTEK	S	3	XXXXXANSFVGTAQY
[R].ANSGGVDLDSSGEFASIEK.[M]	ANSGGVDLDSSGEFASIEK	S	3	XXXXXANSGGVDLDS
[R].ANSLDNER.[C]	ANSLDNER	S	3	XXXXXANSLDNERXX
[R].ANSLDNERCPDAR.[S]	ANSLDNERCPDAR	S	3	XXXXXANSLDNERCP
[R].ANSLGDLYAQK.[N]	ANSLGDLYAQK	S	3	XXXXXANSLGDLYAQ
[R].ANSISRLSDSK.[V]	ANSISRLSDSK	S	8	ANSISRLSDSKXXXX
[R].ANSLVMQPISQSQAEIR.[K]	ANSLVMQPISQSQAEIR	S	3	XXXXXANSLVMQPIS
[R].ANSLVTLGSHR.[A]	ANSLVTLGSHR	S	3	XXXXXANSLVTLGSH
[R].ANSMEGLMPR.[W]	ANSMEGLMPR	S	3	XXXXXANSMEGLMPR
[K].ANSNLVLQADRSLIDR.[T]	ANSNLVLQADRSLIDR	S	12	LVLQADRSLIDRXXX
[R].ANSPEEEVVR.[G]	ANSPEEEVVR	S	3	XXXXXANSPEEEVVR
[R].ANSPSLFGTEGKPK.[M]	ANSPSLFGTEGKPK	S	3	XXXXXANSPSLFGTE
[K].ANSQPSAGR.[A]	ANSQPSAGR	S	6	XXANSQPSAGRXXXX
[R].ANSRDGEAGR.[A]	ANSRDGEAGR	S	3	XXXXXANSRDGEAGR
[R].ANSSGLYK.[C]	ANSSGLYK	S	3	XXXXXANSSGLYKXX
[R].ANSTESVR.[N]	ANSTESVR	S	3	XXXXXANSTESVRXX
[K].ANSTGILSVRDATK.[I]	ANSTGILSVRDATK	T	13	ILSVRDATKXXXXXX
[K].ANSTTTAGR.[QD]	ANSTTTAGRQD	S	3	XXXXXANSTTTAGRQ
[R].ANSVQASRPAPGSVQSPAPPQPGQPGTPGGSRPGPGPAGR.[F]	ANSVQASRPAPGSVQSPAPPQPGQPGTPGGSRPGPGPAGR	S	3	XXXXXANSVQASRPA
[R].ANSVTVDGQGLQVTPVPGTHPLLVFVNPK.[S]	ANSVTVDGQGLQVTPVPGTHPLLVFVNPK	S	3	XXXXXANSVTVDGQG
[R].ANSVTWNPHK.[M]	ANSVTWNPHK	S	3	XXXXXANSVTWNPHK
[K].ANSWQLVETPEK.[R]	ANSWQLVETPEK	T	9	NSWQLVETPEKXXXX
[R].ANSYSAEEPSAPYAHTR.[K]	ANSYSAEEPSAPYAHTR	S	3	XXXXXANSYSAEEPS
[R].ANTAYHLHQR.[L]	ANTAYHLHQR	T	3	XXXXXANTAYHLHQR
[R].ANTEPISK.[D]	ANTEPISK	T	3	XXXXXANTEPISKXX
[R].ANTFVAELK.[G]	ANTFVAELK	T	3	XXXXXANTFVAELKX
[R].ANTIPIIGSPSSK.[R]	ANTIPIIGSPSSK	S	11	IPIIGSPSSKXXXXX
[R].ANTLSPVR.[F]	ANTLSPVR	S	5	XXXANTLSPVRXXXX
[R].ANTPDSDITEK.[T]	ANTPDSDITEK	T	3	XXXXXANTPDSDITE
[R].ANTPDSDITEK.[T]	ANTPDSDITEK	S	6	XXANTPDSDITEKXX
[K].ANTSGDFEK.[D]	ANTSGDFEK	S	4	XXXXANTSGDFEKXX
[R].ANVLSSPCDQAGLHHR.[F]	ANVLSSPCDQAGLHHR	S	6	XXANVLSSPCDQAGL
[K].ANVSSPHR.[E]	ANVSSPHR	S	5	XXXANVSSPHRXXXX
[K].ANVSSPHREFPPATAR.[E]	ANVSSPHREFPPATAR	S	5	XXXANVSSPHREFPP
[K].ANVTPQSSSELRPTTTAALASGVEAK.[K]	ANVTPQSSSELRPTTTAALASGVEAK	T	4	XXXXANVTPQSSSEL
[K].ANVVTSPK.[E]	ANVVTSPK	S	6	XXANVVTSPKXXXXX
[R].APAAARASPPDSPR.[A]	APAAARASPPDSPR	S	8	APAAARASPPDSPRX
[R].APAALTPPEPPSAEP.[-]	APAALTPPEPPSAEP	T	6	XXAPAALTPPEPPSA
[R].APAAPDPASVDPPSDPSADR.[I]	APAAPDPASVDPPSDPSADR	S	14	PASVDPPSDPSADRX
[R].APAASEGNHTDGAEEAAGSCAQAPSHSPPNKPK.[L]	APAASEGNHTDGAEEAAGSCAQAPSHSPPNKPK	S	27	CAQAPSHSPPNKPKX
[R].APACSPEAAAAQLR.[A]	APACSPEAAAAQLR	S	5	XXXAPACSPEAAAAQ
[R].APAEPQGCSFR.[R]	APAEPQGCSFR	S	9	PAEPQGCSFRXXXXX
[R].APAEPQGCSFRR.[E]	APAEPQGCSFRR	S	9	PAEPQGCSFRRXXXX
[K].APAGPSLEETSVSSPK.[G]	APAGPSLEETSVSSPK	S	14	LEETSVSSPKXXXXX
[R].APALSPTR.[S]	APALSPTR	S	5	XXXAPALSPTRXXXX
[R].APALSPTRPPK.[K]	APALSPTRPPK	S	5	XXXAPALSPTRPPKX
[R].APAMCSSPR.[V]	APAMCSSPR	S	7	XAPAMCSSPRXXXXX
[K].APAPFRPASER.[F]	APAPFRPASER	S	9	PAPFRPASERXXXXX
[K].APAPPVLSPK.[T]	APAPPVLSPK	S	8	APAPPVLSPKXXXXX
[K].APAPQPPSLPDR.[S]	APAPQPPSLPDR	S	8	APAPQPPSLPDRXXX
[K].APAPQPPSLPDRSPRPQR.[H]	APAPQPPSLPDRSPRPQR	S	13	PPSLPDRSPRPQRXX
[R].APAPSPAK.[E]	APAPSPAK	S	5	XXXAPAPSPAKXXXX
[R].APAQNPELTPGPAPAGPTPAPETNAPNHPSPAEYVEVLQELQR.[L]	APAQNPELTPGPAPAGPTPAPETNAPNHPSPAEYVEVLQELQR	S	30	TNAPNHPSPAEYVEV
[R].APARGDSEDR.[R]	APARGDSEDR	S	7	XAPARGDSEDRXXXX
[R].APARGDSEDRR.[G]	APARGDSEDRR	S	7	XAPARGDSEDRRXXX
[R].APASEDSLSVEGR.[R]	APASEDSLSVEGR	S	9	PASEDSLSVEGRXXX
[R].APASEDSLSVEGR.[R]	APASEDSLSVEGR	S	7	XAPASEDSLSVEGRX
[K].APASPAER.[R]	APASPAER	S	4	XXXXAPASPAERXXX
[K].APASPGAGNPPGTPK.[G]	APASPGAGNPPGTPK	S	4	XXXXAPASPGAGNPP
[K].APASPQVAALEQDLGK.[L]	APASPQVAALEQDLGK	S	4	XXXXAPASPQVAALE
[R].APASVLPAATPR.[Q]	APASVLPAATPR	T	10	ASVLPAATPRXXXXX
[R].APASVLPAATPRQSLGHPPPEPGPDR.[V]	APASVLPAATPRQSLGHPPPEPGPDR	T	10	ASVLPAATPRQSLGH
[R].APASVLPAATPRQSLGHPPPEPGPDR.[V]	APASVLPAATPRQSLGHPPPEPGPDR	S	14	PAATPRQSLGHPPPE
[R].APASVPETPTAVTAPHSSSWDTYYQPR.[A]	APASVPETPTAVTAPHSSSWDTYYQPR	T	8	APASVPETPTAVTAP
[R].APATCAPPRPAGSGHSPAR.[T]	APATCAPPRPAGSGHSPAR	S	16	RPAGSGHSPARXXXX
[R].APATCAPPRPAGSGHSPAR.[T]	APATCAPPRPAGSGHSPAR	S	13	APPRPAGSGHSPARX
[K].APATFNSPGNPQLPGSSQPAASAPSSAAGR.[D]	APATFNSPGNPQLPGSSQPAASAPSSAAGR	S	7	XAPATFNSPGNPQLP
[K].APATPKTEEK.[K]	APATPKTEEK	T	4	XXXXAPATPKTEEKX
[R].APCSPTSVSDVDSDALSR.[G]	APCSPTSVSDVDSDALSR	S	4	XXXXAPCSPTSVSDV
[K].APDALSHTPSVR.[R]	APDALSHTPSVR	S	10	DALSHTPSVRXXXXX
[K].APDFVFYAPR.[L]	APDFVFYAPR	Y	7	XAPDFVFYAPRXXXX
[K].APDPQDPQDAESDSATGSQR.[Q]	APDPQDPQDAESDSATGSQR	S	12	QDPQDAESDSATGSQ
[R].APDSDGGSDADSEVGPGSPTR.[T]	APDSDGGSDADSEVGPGSPTR	S	4	XXXXAPDSDGGSDAD
[R].APDSDGGSDADSEVGPGSPTR.[T]	APDSDGGSDADSEVGPGSPTR	S	8	APDSDGGSDADSEVG
[K].APDSTLRSPSSPIHEEDEEK.[L]	APDSTLRSPSSPIHEEDEEK	S	8	APDSTLRSPSSPIHE
[K].APDVEGQGLDWSLK.[I]	APDVEGQGLDWSLK	S	12	EGQGLDWSLKXXXXX
[R].APEAALRPEVSLER.[R]	APEAALRPEVSLER	S	11	AALRPEVSLERXXXX
[truncated: 36,954 more rows]
