# Supplementary material for: A Dual-Background Statistical Framework for Phosphoproteomics Highlights Intrinsic, High-Confidence Phosphorylation Signature by Mitigating Orthogonal Sources of Bias
Source: Proteomes. 2026 Jul 7;14(3):33. doi: 10.3390/proteomes14030033 (PMC13398324; doi:10.3390/proteomes14030033)
Supplement: Supplementary file 1 [file proteomes-14-00033-s001.zip › Supplementary Table S3_Enrichment_Significant_Motifs_Formatted.csv]

residue	Motif	background_type	classification	fg_count	bg_count	fold_enrichment	p.value	qvalue	example_15mers	example_source_peptides
S	XXXXXXXSPXXXXXX	FASTA	High confidence motif	10946	56871	5.233209728190958	0	0	PAPPEGASPGDSARX; AAATAPPSPGPAQPG; AAAALSGSPPQTEKP; XAAACPSSPHKXXXX; AAAGGTASPGGGARX	[R].AAAAAAAAAAAPPAPPEGASPGDSAR.[Q]; [R].AAAAAATAPPSPGPAQPGPR.[A]; [K].AAAAALSGSPPQTEKPTHYR.[Y]; [R].AAACPSSPHK.[I]; [R].AAAGGTASPGGGAR.[R]
S	XXXXXXGSXXXXXXX	FASTA	Moderate motif	4036	60059	1.8273039211219024	5.389286635942168e-277	1.2862430771115307e-274	HAKNGGGSSSRXXXX; AAAASGGSRAPRXXX; AAAALSGSPPQTEKP; AAGGTRGSNHARXXX; XXXAAAGSELCRXXX	[R].AAAAAAAAQMHAKNGGGSSSR.[S]; [K].AAAAAASGGSRAPR.[H]; [K].AAAAALSGSPPQTEKPTHYR.[Y]; [R].AAAGGTRGSNHAR.[I]; [R].AAAGSELCR.[R]
S	XXXXXXXSXXEXXXX	FASTA	Moderate motif	3857	61392	1.7083551353671746	7.410515334561559e-214	1.326482244886519e-211	AALSQQQSLQERXXX; DDDEEDDSEEEAMET; AAKASESSSSEESSD; XAAAYDISEDEEDXX; PAAGEEPSKEEGEPK	[R].AAAAALSQQQSLQER.[L]; [K].AAAAAPASEDEDDEDDEDDEDDDDDEEDDSEEEAMETTPAK.[G]; [K].AAAKASESSSSEESSDDDDEEDQK.[K]; [K].AAAYDISEDEED.[-]; [K].AAEAAAAPAESAAPAAGEEPSKEEGEPK.[K]
S	XXXXXSXSXXXXXXX	FASTA	Moderate motif	4528	77300	1.5927939987044126	3.2432076262712654e-198	4.644273320820452e-196	AAAALSGSPPQTEKP; PDRRDSASPGAAGGL; XXAADSGSWERXXXX; XXAAESPSPRXXXXX; LGSASSGSMPNLAAR	[K].AAAAALSGSPPQTEKPTHYR.[Y]; [R].AAAPSPDRRDSASPGAAGGLDPQDSAR.[S]; [R].AADSGSWER.[V]; [K].AAESPSPR.[L]; [R].AAGALGSASSGSMPNLAAR.[G]
S	XXXXXXXSXEXXXXX	FASTA	Moderate motif	3845	65528	1.595548943207162	5.756107446942842e-167	6.868954886685124e-165	DDDEEDDSEEEAMET; XAAATPESQEPQAKX; XXXAADKSPESQNLI; XXAADSGSWERXXXX; XAADSQNSGEGNTGA	[K].AAAAAPASEDEDDEDDEDDEDDDDDEEDDSEEEAMETTPAK.[G]; [K].AAATPESQEPQAK.[G]; [R].AADKSPESQNLIDGTK.[K]; [R].AADSGSWER.[V]; [R].AADSQNSGEGNTGAAESSFSQEVSR.[E]
S	XXXXXXXSXSXXXXX	FASTA	Moderate motif	4178	78553	1.4462467902816085	3.400173041720635e-119	3.043154872339968e-117	HAKNGGGSSSRXXXX; PAAAPAASCSASLPG; XXAAAKASESSSSEE; AAKASESSSSEESSD; XXXAAALSLSTLASP	[R].AAAAAAAAQMHAKNGGGSSSR.[S]; [R].AAAGDAPPAAAPAASCSASLPGALGGSAGAAGAEDSYGLVAPATAAYR.[E]; [K].AAAKASESSSSEESSDDDDEEDQK.[K]; [R].AAALSLSTLASPK.[G]; [R].AAAPSPDRRDSASPGAAGGLDPQDSAR.[S]
S	XXXXXXXSXPXXXXX	FASTA	Moderate motif	3050	54347	1.5260859703018916	7.166385049412349e-109	5.701257439310269e-107	AAAALSGSPPQTEKP; AAAPPQPSPPPTKXX; XXXXAAASPPTPIRX; XXXXAACSDPGASGR; GERPLAASPPGTVKX	[K].AAAAALSGSPPQTEKPTHYR.[Y]; [R].AAAPPQPSPPPTK.[F]; [R].AAASPPTPIR.[S]; [R].AACSDPGASGR.[A]; [R].AADGGERPLAASPPGTVK.[A]
S	XXXXXXDSXXXXXXX	FASTA	Moderate motif	2450	43240	1.5408187027680904	3.4505043604688503e-90	2.4705611220956965e-88	DDDEEDDSEEEAMET; ATTGTEDSDDALLKX; PSPDRRDSASPGAAG; XXXXAADSQNSGEGN; DSSAPEDSEKXXXXX	[K].AAAAAPASEDEDDEDDEDDEDDDDDEEDDSEEEAMETTPAK.[G]; [R].AAAASAAEAGIATTGTEDSDDALLK.[M]; [R].AAAPSPDRRDSASPGAAGGLDPQDSAR.[S]; [R].AADSQNSGEGNTGAAESSFSQEVSR.[E]; [R].AADSSAPEDSEK.[L]
S	XXXXXXXSXDXXXXX	FASTA	Moderate motif	2377	42655	1.5154200545060097	1.86965785224561e-81	1.2169772929162335e-79	AAAAAPASEDXXXXX; ATTGTEDSDDALLKX; XXXAAAPSPDRXXXX; XXXAAAPSPDRRXXX; XXXAAAPSPDRRDSA	[K].AAAAAPASED.[-]; [R].AAAASAAEAGIATTGTEDSDDALLK.[M]; [R].AAAPSPDR.[R]; [R].AAAPSPDRR.[D]; [R].AAAPSPDRRDSASPGAAGGLDPQDSAR.[S]
S	XXXXXRXSXXXXXXX	FASTA	Moderate motif	2503	46188	1.4736735167262018	8.780531741981235e-76	5.239050606048803e-74	AAGGTRGSNHARXXX; PSPDRRDSASPGAAG; XXAAARLSLTDPLVA; XAAFERESDVPLKXX; AAGPSRNSSPRXXXX	[R].AAAGGTRGSNHAR.[I]; [R].AAAPSPDRRDSASPGAAGGLDPQDSAR.[S]; [R].AAARLSLTDPLVAER.[A]; [K].AAFERESDVPLK.[T]; [K].AAGPSRNSSPR.[A]
T	XXXXXXXTPXXXXXX	FASTA	High confidence motif	2034	82167	5.8754811630806945	0	0	XAAAAAPTPPARXXX; APAATTATPPPEGAP; APGGLQSTPGRXXXX; LDMSLPSTPDIKXXX; XXXXAAATPAKXXXX	[K].AAAAAPTPPAR.[G]; [K].AAAAPAATTATPPPEGAPPQPGVHNLPVPTLFGTVK.[Q]; [K].AAAAVAPGGLQSTPGR.[S]; [K].AAAGPLDMSLPSTPDIK.[I]; [K].AAATPAK.[K]
T	XXXXXXXTXPXXXXX	FASTA	High confidence motif	849	81577	2.47103449919693	2.1971331993804277e-127	2.2473533867948376e-125	XAAAAAPTPPARXXX; APAATTATPPPEGAP; AAEPHFGTLPKXXXX; XXXAANRTPPKXXXX; XXXAANRTPPKSPGD	[K].AAAAAPTPPAR.[G]; [K].AAAAPAATTATPPPEGAPPQPGVHNLPVPTLFGTVK.[Q]; [R].AAEPHFGTLPK.[A]; [K].AANRTPPK.[S]; [K].AANRTPPKSPGDPSK.[D]
T	XXXXXXGTXXXXXXX	FASTA	Moderate motif	617	85648	1.7108148767269558	1.9517713020360112e-37	8.73417657661115e-36	GGDSGDGTARXXXXX; AAEPHFGTLPKXXXX; XXXXAAGTPGPTGQH; AAPEASGTPSSDAVS; ETAPAPGTPARXXXX	[R].AAAGLGGGDSGDGTAR.[A]; [R].AAEPHFGTLPK.[A]; [K].AAGTPGPTGQHDGR.[R]; [R].AAPEASGTPSSDAVSR.[L]; [R].AAPPAPNAPAAGEDTTETAPAPGTPAR.[G]
T	XXXXXPXTXXXXXXX	FASTA	Moderate motif	533	81098	1.5610162345269696	1.9704995206572247e-23	6.413080258138968e-22	LDMSLPSTPDIKXXX; QDLERPPTPAGGRPD; LHTHLPQTPETNFRX; ETAPAPGTPARXXXX; APREEPLTPRXXXXX	[K].AAAGPLDMSLPSTPDIK.[I]; [K].AAEDMPEAEQDLERPPTPAGGRPDSPGLQAPAGQQR.[A]; [K].AANQVEETLHTHLPQTPETNFR.[D]; [R].AAPPAPNAPAAGEDTTETAPAPGTPAR.[G]; [R].AAPREEPLTPR.[L]
Y	XXXXXXEYXXXXXXX	FASTA	High confidence motif	43	86270	1.9562702728379264	3.2036179056956534e-5	5.097312045506862e-4	XXXXXAEYAEFLHCK; XXXARPEYMLPVHFY; ASEEEPEYGEEIKXX; TTELPPEYLTSPLSQ; DGDQAPEYRXXXXXX	[K].AEYAEFLHCK.[G]; [K].ARPEYMLPVHFYGR.[V]; [R].ASEEEPEYGEEIK.[G]; [K].ATSTTELPPEYLTSPLSQQSQLPPK.[R]; [R].DHHSTHYRASEEEPEYGEEIK.[G]
Y	XXXXXXXYXEXXXXX	FASTA	Moderate motif	49	108008	1.7780713238579793	9.149496973058892e-5	0.0014241390940674275	XXXXXAEYAEFLHCK; DPEPEQDYDEALGRX; ASEEEPEYGEEIKXX; XDAFQNAYLELGGLG; XEAFQNAYLELGGLG	[K].AEYAEFLHCK.[G]; [R].AISEANEDPEPEQDYDEALGR.[L]; [R].ASEEEPEYGEEIK.[G]; [K].DAFQNAYLELGGLGER.[V]; [R].DHHSTHYRASEEEPEYGEEIK.[G]
Y	XXXXXXDYXXXXXXX	FASTA	High confidence motif	37	73973	1.9667855727093362	1.089036503327862e-4	0.0016590428433675515	AFVAIGDYNGHVGLG; XXXALFDYDKXXXXX; DPEPEQDYDEALGRX; TGTVPSDYRXXXXXX; YGSLGVDYEFEKXXX	[K].AFVAIGDYNGHVGLGVK.[C]; [R].ALFDYDK.[T]; [R].AISEANEDPEPEQDYDEALGR.[L]; [R].ALTPQCGSGEDLYILTGTVPSDYR.[V]; [K].ATGGPYGSLGVDYEFEK.[L]
Y	XXXXXXXYVXXXXXX	FASTA	Moderate motif	43	97024	1.7394412192061213	4.0928822025529854e-4	0.0059806197082202806	LSSEGKPYVTKXXXX; XXXXXALYVSDKXXX; IGGTSDPYVKXXXXX; CGGDSDQYVLMSSPV; XXXXATLYVTAIEDR	[R].ALSSEGKPYVTK.[E]; [K].ALYVSDK.[L]; [K].AMDIGGTSDPYVK.[V]; [K].APYTCGGDSDQYVLMSSPVGR.[I]; [R].ATLYVTAIEDR.[Q-]
Y	XXXXXDXYXXXXXXX	FASTA	Moderate motif	32	70828	1.780234569715659	0.0016767515558870653	0.023540276745394877	XAEPEDHYFLLTEPP; IGGTSDPYVKXXXXX; CGGDSDQYVLMSSPV; XCEFQDAYVLLSEKX; XXXXXDAYSGGAVNL	[R].AEPEDHYFLLTEPPLNTPENR.[E]; [K].AMDIGGTSDPYVK.[V]; [K].APYTCGGDSDQYVLMSSPVGR.[I]; [K].CEFQDAYVLLSEK.[K]; [R].DAYSGGAVNLYHVR.[E]
Y	XXXXEXXYXXXXXXX	FASTA	Moderate motif	40	97490	1.6117387188273646	0.0026429424059662273	0.03504345856799664	VLVGEELYSGVAADL; XAEPEDHYFLLTEPP; DPEPEQDYDEALGRX; ASEEEPEYGEEIKXX; SPGRESQYQNLRXXX	[R].AASVLVGEELYSGVAADLMGR.[D]; [R].AEPEDHYFLLTEPPLNTPENR.[E]; [R].AISEANEDPEPEQDYDEALGR.[L]; [R].ASEEEPEYGEEIK.[G]; [R].DHHSTHYRASEEEPEYGEEIK.[G]
Y	XXXXXXXYXXXKXXX	FASTA	Moderate motif	34	83999	1.5934715273041975	0.006625526411787432	0.08471208769356789	XXXXXAAYNLVKXXX; XXXXALSYLYEKXXX; XXXXXALYVSDKXXX; XXXATEQYYAMKXXX; YGSLGVDYEFEKXXX	[R].AAYNLVK.[R]; [K].ALSYLYEK.[L]; [K].ALYVSDK.[L]; [K].ATEQYYAMK.[I]; [K].ATGGPYGSLGVDYEFEK.[L]
S	XXXXXXXSDXXXXXX	Internal_Positional	Moderate motif	2120	205	1.7385666006759053	2.7300586780374622e-17	5.696722441504838e-15	ATTGTEDSDDALLKX; XXXXAACSDPGASGR; XXXAADSSDSDGAEE; GFDVPEGSDKXXXXX; EKSKPAGSDGERXXX	[R].AAAASAAEAGIATTGTEDSDDALLK.[M]; [R].AACSDPGASGR.[A]; [R].AADSSDSDGAEESPAEPGAPR.[E]; [K].AAEDSNLISGFDVPEGSDK.[V]; [K].AAEEQGDDQDSEKSKPAGSDGER.[R]
S	XXXXXRXSXXXXXXX	Internal_Positional	Moderate motif	2503	285	1.4774281337915671	5.609751726039181e-12	3.9018939783339197e-10	AAGGTRGSNHARXXX; PSPDRRDSASPGAAG; XXAAARLSLTDPLVA; XAAFERESDVPLKXX; AAGPSRNSSPRXXXX	[R].AAAGGTRGSNHAR.[I]; [R].AAAPSPDRRDSASPGAAGGLDPQDSAR.[S]; [R].AAARLSLTDPLVAER.[A]; [K].AAFERESDVPLK.[T]; [K].AAGPSRNSSPR.[A]
S	XXXXXKXSXXXXXXX	Internal_Positional	Moderate motif	937	92	1.7076325530641925	5.1125903439781746e-8	1.8826362090178452e-6	XXAAAKASESSSSEE; XXXAAKNSEEEEEEK; XXXAAKYSETDLDTV; ALAPAKESPRKXXXX; AAQQTKGSYMEVEDN	[K].AAAKASESSSSEESSDDDDEEDQK.[K]; [K].AAKNSEEEEEEK.[K]; [K].AAKNSEEEEEEKK.[K]; [R].AAKYSETDLDTVPLR.[C]; [R].AALAPAKESPRK.[G]
S	XXXXXXXSXXXXHXX	Internal_Positional	Moderate motif	415	45	1.5385956955037283	0.00184734521552676	0.01628786063267256	XXXAADPSSLQSHIP; XXXXAALSPVQEHET; XAASDLMSYCEQHAR; XXXXXAASVSSLHER; EQDGILASAEQLHAA	[R].AADPSSLQSHIPVLDK.[G]; [K].AALSPVQEHETGR.[R]; [K].AALSPVQEHETGRR.[S]; [K].AASDLMSYCEQHAR.[N]; [R].AASVSSLHER.[I]
S	XXXXXXCSXXXXXXX	Internal_Positional	Moderate motif	276	28	1.6346137856489564	0.0041938951581664	0.03241207862977983	XXXXAACSDPGASGR; XXAAPACSPKXXXXX; XXXXXACSPAASEIT; XAEQGNCSTRXXXXX; GLPPQSCSLNLKXXX	[R].AACSDPGASGR.[A]; [R].AAPACSPK.[E]; [K].ACSPAASEITGLSTAVLAAHGR.[Q]; [K].AEQGNCSTR.[R]; [K].AFSPGLPPQSCSLNLK.[Q]
T	XXXXXXXTXPXXXXX	Internal_Positional	Moderate motif	849	3062	1.7926582219094536	9.990413615141752e-52	6.253998923078736e-49	XAAAAAPTPPARXXX; APAATTATPPPEGAP; AAEPHFGTLPKXXXX; XXXAANRTPPKXXXX; XXXAANRTPPKSPGD	[K].AAAAAPTPPAR.[G]; [K].AAAAPAATTATPPPEGAPPQPGVHNLPVPTLFGTVK.[Q]; [R].AAEPHFGTLPK.[A]; [K].AANRTPPK.[S]; [K].AANRTPPKSPGDPSK.[D]
T	XXXXXIXTXXXXXXX	Internal_Positional	Moderate motif	173	707	1.5848320539376954	1.0802727173545448e-7	3.7569484503552505e-6	ASAHAIGTVKXXXXX; AIGGIILTASHNPGG; XXXXAILTPEKXXXX; KANIPIMDTGENPEV; QPEILIGTIPGAGGT	[R].AASAHAIGTVK.[C]; [K].AIGGIILTASHNPGGPNGDFGIK.[F]; [K].AILTPEK.[T]; [K-].ANIPIMDTGENPEVPFPR.[D]; [K].AQFAQPEILIGTIPGAGGTQRLTR.[A]
T	XXXIXXXTXXXXXXX	Internal_Positional	Moderate motif	156	634	1.5940169198300769	3.374872575624334e-7	9.60304651064015e-6	GEPIGRGTKXXXXXX; GIDIKPGTPPIAGRX; STAITPGTPPSYSSR; ALPIRPATRRXXXXX; XXAISSPTVSRLTDT	[R].ADHGEPIGRGTK.[V]; [K].AFGSGIDIKPGTPPIAGR.[S]; [R].AGKSGTSTPTTPGSTAITPGTPPSYSSR.[T]; [K].ALLALPIRPATRR.[W]; [K].AISSPTVSRLTDTTK.[F]
T	XVXXXXXTXXXXXXX	Internal_Positional	Moderate motif	189	811	1.5091447652637022	4.9437555851706e-7	1.1903042293526136e-5	GVAAEPGTPFSIGRX; LVTVPVATLAGRXXX; TVLWAGETKXXXXXX; AVEPSGGTPRXXXXX; LVLVGGSTRXXXXXX	[K].AGGPGVAAEPGTPFSIGR.[F]; [K].AGYVGLVTVPVATLAGR.[H]; [R].ALLSTMHTVLWAGETK.[W]; [K].ALRGEAVEPSGGTPR.[R]; [K].AQIHDLVLVGGSTR.[I]
T	XXXXIXXTXXXXXXX	Internal_Positional	Moderate motif	160	661	1.568033726900722	5.567933270993485e-7	1.2448307955864008e-5	XACVIHGTDLKXXXX; EEAGIGDTPSLEDEA; EEEFISNTLFKXXXX; XXAGIKVTVAGLAGK; ALETIPITPVERXXX	[K].ACVIHGTDLK.[D]; [K].AEEAGIGDTPSLEDEAAGHVTQAR.[M]; [R].AEQEEEFISNTLFK.[K]; [R].AGIKVTVAGLAGK.[D]; [K].ALETIPITPVER.[N]
T	XXXXXFXTXXXXXXX	Internal_Positional	Moderate motif	126	525	1.55570775506633	1.1854996947090562e-5	1.9028789971483825e-4	AAEPHFGTLPKXXXX; TNMRDFQTELRXXXX; AGASQFETSAAKXXX; XXXXAFRTATQLAVN; AGVPAFYTPTGYGTL	[R].AAEPHFGTLPK.[A]; [R].AAVQTNMRDFQTELR.[K]; [R].ADALQAGASQFETSAAK.[L]; [R].AFRTATQLAVNK.[I]; [R].AGGAGVPAFYTPTGYGTLVQEGGSPIK.[Y]
T	XXXXXXKTXXXXXXX	Internal_Positional	Moderate motif	118	507	1.509011381009003	6.694208454884805e-5	9.109944549473669e-4	XADTVSKTELQKXXX; XXAEPEKTEGAAEAK; XXXXXAKTDHGAEIV; XXXXXAKTLEIEACR; XXXXXAKTPTPEPFD	[K].ADTVSKTELQK.[F]; [K].AEPEKTEGAAEAK.[A]; [K].AKTDHGAEIVYK.[S]; [K].AKTLEIEACR.[G]; [K].AKTPTPEPFDSETR.[K]
T	XXXXWXXTXXXXXXX	Internal_Positional	Moderate motif	31	119	1.7035420574231712	0.00875529115024502	0.05957404630492807	LNPEWNETFRXXXXX; LNPEWNETFRFQLKX; XDGVWKPTLVILRXX; REEEWDPEYTPKXXX; FMQQWTGTNKXXXXX	[K].CSLNPEWNETFR.[F]; [K].CSLNPEWNETFRFQLK.[E]; [K].DGVWKPTLVILR.[I]; [KR].EEEWDPEYTPK.[S]; [K].EMQYFMQQWTGTNK.[D]
Y	XXXXXXXYVXXXXXX	Internal_Positional	High confidence motif	43	1826	2.3072239104088745	6.59813976369719e-7	1.4242881007153243e-5	LSSEGKPYVTKXXXX; XXXXXALYVSDKXXX; IGGTSDPYVKXXXXX; CGGDSDQYVLMSSPV; XXXXATLYVTAIEDR	[R].ALSSEGKPYVTK.[E]; [K].ALYVSDK.[L]; [K].AMDIGGTSDPYVK.[V]; [K].APYTCGGDSDQYVLMSSPVGR.[I]; [R].ATLYVTAIEDR.[Q-]
Y	XXXXXXXYXXVXXXX	Internal_Positional	High confidence motif	30	1195	2.4715558133620843	1.088358596646821e-5	1.7929275828971314e-4	VLVGEELYSGVAADL; XXXXXAAYFGVYDTA; XXXXXAAYNLVKXXX; XXANNIAYEDVVGGE; XXXXXXAYQGVAAPF	[R].AASVLVGEELYSGVAADLMGR.[D]; [R].AAYFGVYDTAK.[GV]; [R].AAYNLVK.[R]; [K].ANNIAYEDVVGGEDWNPVEEK.[I]; [K].AYQGVAAPFPK.[A]
Y	XXXXXXXYGXXXXXX	Internal_Positional	High confidence motif	39	1798	2.127682476882606	1.4449279821129844e-5	2.2613122920068208e-4	XXAATVGYGILRXXX; XXXXALQYGTAFGNG; AQAVHPGYGFLSENK; XXXXAQLYGTLLNXX; ASEEEPEYGEEIKXX	[R].AATVGYGILR.[E]; [K].ALQYGTAFGNGK.[T]; [R].AQAVHPGYGFLSENK.[E]; [K].AQLYGTLLN.[-]; [R].ASEEEPEYGEEIK.[G]
Y	XXXXXXIYXXXXXXX	Internal_Positional	High confidence motif	26	1003	2.5582834451279814	2.515712379773505e-5	3.71768023473347e-4	XXXXXAIYQATYRXX; XDLLVGIYQRXXXXX; XXXXEDIYAVEIVGG; LPVGQHIYLSARXXX; XXXXXFIYFNHMNLA	[R].AIYQATYR.[D]; [R].DLLVGIYQR.[I]; [K].EDIYAVEIVGGATR.[I]; [R].FALPSPQHILGLPVGQHIYLSAR.[I]; [K].FIYFNHMNLAEK.[S]
Y	XXXXXXXYXXLXXXX	Internal_Positional	High confidence motif	40	1982	1.9790738053445032	5.395318703594548e-5	7.505487796555971e-4	XXAATVGYGILRXXX; XAEPEDHYFLLTEPP; AQAVHPGYGFLSENK; XXXXAQLYGTLLNXX; QLSLANCYEVLSAAK	[R].AATVGYGILR.[E]; [R].AEPEDHYFLLTEPPLNTPENR.[E]; [R].AQAVHPGYGFLSENK.[E]; [K].AQLYGTLLN.[-]; [R].ATDAVGPQLSLANCYEVLSAAK.[R]
Y	XXXXXXEYXXXXXXX	Internal_Positional	Moderate motif	43	2280	1.847903737058456	1.252029055285793e-4	0.0015995309971610335	XXXXXAEYAEFLHCK; XXXARPEYMLPVHFY; ASEEEPEYGEEIKXX; TTELPPEYLTSPLSQ; DGDQAPEYRXXXXXX	[K].AEYAEFLHCK.[G]; [K].ARPEYMLPVHFYGR.[V]; [R].ASEEEPEYGEEIK.[G]; [K].ATSTTELPPEYLTSPLSQQSQLPPK.[R]; [R].DHHSTHYRASEEEPEYGEEIK.[G]
Y	XXXXXXXYXFXXXXX	Internal_Positional	High confidence motif	15	469	3.198278399451999	1.571136237149584e-4	0.001967062568911279	AQAVHPGYGFLSENK; YGSLGVDYEFEKXXX; XXXXXXAYEFAERXX; XXXXDAGYEFDICFT; XXXXIAAYLFKXXXX	[R].AQAVHPGYGFLSENK.[E]; [K].ATGGPYGSLGVDYEFEK.[L]; [R].AYEFAER.[C]; [R].DAGYEFDICFTSVQK.[R]; [R].IAAYLFK.[G]
Y	XXXXXXXYXXXIXXX	Internal_Positional	High confidence motif	25	1085	2.275781255424983	2.158354343330754e-4	0.002642484770036146	ASEEEPEYGEEIKXX; XXXXATLYVTAIEDR; XXXXDAGYEFDICFT; XXXXXDRYDSFIELQ; XXXXDVNYGWIIRXX	[R].ASEEEPEYGEEIK.[G]; [R].ATLYVTAIEDR.[Q-]; [R].DAGYEFDICFTSVQK.[R]; [R].DHHSTHYRASEEEPEYGEEIK.[G]; [K].DRYDSFIELQEK.[L]
Y	XXXXXXXYXXIXXXX	Internal_Positional	High confidence motif	19	769	2.4549697806772652	5.429862485683266e-4	0.005665156526729541	XXXXATFYLLIGNAN; XXXXDVNYGWIIRXX; XXXXXXEYGMIYLGK; XXXXXXEYLPIGGLA; FTDEYQLYEDIGKXX	[R].ATFYLLIGNANAAKPDLDK.[V]; [R].DVNYGWIIR.[Y]; [R].EYGMIYLGK.[D]; [K].EYLPIGGLAEFCK.[A]; [R].FTDEYQLYEDIGK.[G]
Y	XXXXXXXYXXXKXXX	Internal_Positional	Moderate motif	34	1873	1.7839618428411073	0.00122632969057108	0.012215339918480046	XXXXXAAYNLVKXXX; XXXXALSYLYEKXXX; XXXXXALYVSDKXXX; XXXATEQYYAMKXXX; YGSLGVDYEFEKXXX	[R].AAYNLVK.[R]; [K].ALSYLYEK.[L]; [K].ALYVSDK.[L]; [K].ATEQYYAMK.[I]; [K].ATGGPYGSLGVDYEFEK.[L]
Y	XXXXXXXYNXXXXXX	Internal_Positional	High confidence motif	17	703	2.409872746818671	0.00131049494949144	0.012621074436640638	XXXXXAAYNLVKXXX; DTQTYQPYNKXXXXX; AFVAIGDYNGHVGLG; EELIGIAYNRXXXXX; XXXXLADYNGDDGNV	[R].AAYNLVK.[R]; [R].ADTQTYQPYNK.[D]; [K].AFVAIGDYNGHVGLGVK.[C]; [K].KEELIGIAYNR.[L]; [K].LADYNGDDGNVGEYEADK.[Q]
Y	XXXXEXXYXXXXXXX	Internal_Positional	Moderate motif	40	2335	1.6799459726377552	0.00134637220298887	0.012676991132563058	VLVGEELYSGVAADL; XAEPEDHYFLLTEPP; DPEPEQDYDEALGRX; ASEEEPEYGEEIKXX; SPGRESQYQNLRXXX	[R].AASVLVGEELYSGVAADLMGR.[D]; [R].AEPEDHYFLLTEPPLNTPENR.[E]; [R].AISEANEDPEPEQDYDEALGR.[L]; [R].ASEEEPEYGEEIK.[G]; [R].DHHSTHYRASEEEPEYGEEIK.[G]
Y	XXXXXXXYXXXYXXX	Internal_Positional	High confidence motif	13	470	2.779676811261408	0.00153263151699393	0.013904743907800002	XXXXXAAYFGVYDTA; XXXXXAIYQATYRXX; XXXXXXEYGMIYLGK; XXXXFLYYEMGYKXX; XXGAEIEYAMAYSKX	[R].AAYFGVYDTAK.[GV]; [R].AIYQATYR.[D]; [R].EYGMIYLGK.[D]; [K].FLYYEMGYK.[S]; [R].GAEIEYAMAYSK.[A]
Y	XXXXXXXYXXXXXFX	Internal_Positional	High confidence motif	12	459	2.635388586020418	0.00356489082334557	0.029754955405524353	XXXXXACYRDMSSFP; XXXARPEYMLPVHFY; XXXXDAGYEFDICFT; GIDLGTTYSCVGVFQ; XXXXXXIYNEDVSFL	[R].ACYRDMSSFPETK.[A]; [K].ARPEYMLPVHFYGR.[V]; [R].DAGYEFDICFTSVQK.[R]; [R].GPAIGIDLGTTYSCVGVFQHGK.[V]; [K].IYNEDVSFLSVNQNNYSR.[N]
Y	XXXXXXXYXYXXXXX	Internal_Positional	High confidence motif	13	525	2.4887496473805757	0.00385828643623389	0.03178009617213704	XXXXALSYLYEKXXX; XXRKEYDRLYEEYTR; XXINVSEYTYRXXXX; XXXXXXRKLYQQIKX; XXXXXNGYAYHKXXX	[K].ALSYLYEK.[L]; [RK].EYDRLYEEYTR.[T]; [K].INVSEYTYR.[C]; [RK].LYQQIK.[A]; [K].NGYAYHK.[G]
Y	XXXXXDXYXXXXXXX	Internal_Positional	Moderate motif	32	1870	1.6832391038324477	0.00408468346305805	0.03196264809842924	XAEPEDHYFLLTEPP; IGGTSDPYVKXXXXX; CGGDSDQYVLMSSPV; XCEFQDAYVLLSEKX; XXXXXDAYSGGAVNL	[R].AEPEDHYFLLTEPPLNTPENR.[E]; [K].AMDIGGTSDPYVK.[V]; [K].APYTCGGDSDQYVLMSSPVGR.[I]; [K].CEFQDAYVLLSEK.[K]; [R].DAYSGGAVNLYHVR.[E]
Y	XXXXXXXYLXXXXXX	Internal_Positional	Moderate motif	53	3545	1.4618286043105104	0.00427251054569397	0.032616970751273476	XXADLIAYLKXXXXX; XXXXALLYLCGGDDX; XXXXALSYLYEKXXX; XXXXATFYLLIGNAN; TTELPPEYLTSPLSQ	[R].ADLIAYLK.[K]; [K].ALLYLCGGDD.[-]; [K].ALSYLYEK.[L]; [R].ATFYLLIGNANAAKPDLDK.[V]; [K].ATSTTELPPEYLTSPLSQQSQLPPK.[R]
Y	XXXXIXXYXXXXXXX	Internal_Positional	High confidence motif	17	804	2.107328126024779	0.00497410997057285	0.03706896239974529	AFVAIGDYNGHVGLG; APGAIGPYSQAVLVD; XXEEIAEYRXXXXXX; XXEEIAEYRRXXXXX; XXEEIHEYRRXXXXX	[K].AFVAIGDYNGHVGLGVK.[C]; [K].APGAIGPYSQAVLVDR.[T]; [K].EEIAEYR.[R]; [K].EEIAEYRR.[Q]; [R].EEIHEYRR.[Q]
Y	XXXXXXXYIXXXXXX	Internal_Positional	Moderate motif	25	1386	1.781724163551258	0.0057063870708959	0.04111746372627124	XXXADVPYILKXXXX; XXXXXDGYISNGELF; XXEVDPAYIKXXXXX; XXXXFANYIDKXXXX; XXXXGTGYIKXXXXX	[K].ADVPYILK.[M]; [K].DGYISNGELFQVLK.[M]; [R].EVDPAYIK.[I]; [R].FANYIDK.[V]; [K].GTGYIK.[T]
Y	XXXXXXXYXLXXXXX	Internal_Positional	Moderate motif	33	1992	1.6287957983140295	0.00571440789806006	0.04111746372627124	XXXXXAAYNLVKXXX; XXXADVPYILKXXXX; XAEPEDHYFLLTEPP; CGGDSDQYVLMSSPV; XXXARPEYMLPVHFY	[R].AAYNLVK.[R]; [K].ADVPYILK.[M]; [R].AEPEDHYFLLTEPPLNTPENR.[E]; [K].APYTCGGDSDQYVLMSSPVGR.[I]; [K].ARPEYMLPVHFYGR.[V]
Y	XXXXXXLYXXXXXXX	Internal_Positional	Moderate motif	46	3047	1.4781870797795376	0.00649448174657774	0.04568028734109736	VLVGEELYSGVAADL; XXXXALLYLCGGDDX; XXXXXALYVSDKXXX; XXXXAQLYGTLLNXX; XXXXATLYVTAIEDR	[R].AASVLVGEELYSGVAADLMGR.[D]; [K].ALLYLCGGDD.[-]; [K].ALYVSDK.[L]; [K].AQLYGTLLN.[-]; [R].ATLYVTAIEDR.[Q-]
Y	XXXXXXXYYXXXXXX	Internal_Positional	Moderate motif	12	528	2.2913170393119806	0.01011272759752707	0.06807061802206393	XXAIFTGYYGKXXXX; XXXATEQYYAMKXXX; XXXESQAYYQRXXXX; WSLPNPEYYTLRXXX; XXLDNGGYYITTRXX	[R].AIFTGYYGK.[G]; [K].ATEQYYAMK.[I]; [R].ESQAYYQR.[G]; [K].EVCDGWSLPNPEYYTLR.[Y]; [K].LDNGGYYITTR.[A]
Y	XXXXXXXYRXXXXXX	Internal_Positional	Moderate motif	21	1160	1.7947893279408675	0.01040409056446511	0.06928681588675702	XXXXXACYRDMSSFP; HEAQDAGYRXXXXXX; TGTVPSDYRXXXXXX; GINDQGLYRXXXXXX; XDATQASYRIRESPK	[R].ACYRDMSSFPETK.[A]; [R].AHEAQDAGYR.[M]; [R].ALTPQCGSGEDLYILTGTVPSDYR.[V]; [K].CISAVETRGINDQGLYR.[V]; [R].DATQASYRIRESPK.[L]
Y	XXXXXLXYXXXXXXX	Internal_Positional	Moderate motif	32	2011	1.5652491890224176	0.01110641456038371	0.07307959262634735	XXXXALLYLCGGDDX; XXXXALQYGTAFGNG; XXXXALSYLYEKXXX; XEHALLAYSQKRXXX; XEHALLAYTLGVKXX	[K].ALLYLCGGDD.[-]; [K].ALQYGTAFGNGK.[T]; [K].ALSYLYEK.[L]; [R].EHALLAYSQKR.[Y]; [R].EHALLAYTLGVK.[Q]
Y	XXXXXXXYAXXXXXX	Internal_Positional	Moderate motif	27	1657	1.607308791317068	0.01437328488993788	0.08821251314805013	XXXXXAEYAEFLHCK; XAPDFVFYAPRXXXX; XEDAANNYARXXXXX; XXXXEDIYAVEIVGG; XXXEENPYARXXXXX	[K].AEYAEFLHCK.[G]; [K].APDFVFYAPR.[L]; [K].EDAANNYAR.[G]; [K].EDIYAVEIVGGATR.[I]; [K].EENPYAR.[F]
Y	XXXXXXXYXXXRXXX	Internal_Positional	Moderate motif	32	2056	1.530998659722146	0.01478416556519971	0.08985327809529144	XXAATVGYGILRXXX; XXXXAPTYSVFRXXX; SPGRESQYQNLRXXX; XEHALLAYSQKRXXX; XXXXESQYQNLRXXX	[R].AATVGYGILR.[E]; [R].APTYSVFR.[T]; [R].DPHGARDSPGRESQYQNLR.[E]; [R].EHALLAYSQKR.[Y]; [R].ESQYQNLR.[E]
Y	XXXXXXXYEXXXXXX	Internal_Positional	Moderate motif	37	2465	1.4734873923460337	0.01526750721911883	0.09189864922277295	XXANNIAYEDVVGGE; QLSLANCYEVLSAAK; YGSLGVDYEFEKXXX; XXXXXXAYEFAERXX; XXXXDAGYEFDICFT	[K].ANNIAYEDVVGGEDWNPVEEK.[I]; [R].ATDAVGPQLSLANCYEVLSAAK.[R]; [K].ATGGPYGSLGVDYEFEK.[L]; [R].AYEFAER.[C]; [R].DAGYEFDICFTSVQK.[R]
