# Supplementary material for: A Dual-Background Statistical Framework for Phosphoproteomics Highlights Intrinsic, High-Confidence Phosphorylation Signature by Mitigating Orthogonal Sources of Bias
Source: Proteomes. 2026 Jul 7;14(3):33. doi: 10.3390/proteomes14030033 (PMC13398324; doi:10.3390/proteomes14030033)
Supplement: Supplementary file 1 [file proteomes-14-00033-s001.zip › Supplementary Table S4_MotifX_STY_score over 20_ST 4.csv]

Motif	Score	Foreground Match	Foreground Size	Background Match	Background Size	Fold Increase
xxxxxxxTPPxRxxx	451.532493	63	5031	170	567496	41.802294
xxxxxxxTPPxxxxx	419.16203	436	4968	2953	567326	16.860643
xxxxxxxSDEExxxx	387.445635	149	22698	514	833698	10.647418
xxxxxxxSPxRxxxx	378.553827	999	32006	3576	881452	7.6937
xxxxxSxSPPPxxxx	362.108477	238	30136	773	874589	8.935438
xxxxxSxSPxxxRxx	357.670913	153	30289	431	875020	10.255273
xxxxxxxSPxKxxxx	354.954062	718	31007	2856	877876	7.1177
xxxxxxGSPRxxxxx	350.532501	83	27442	228	862141	11.436833
xxxSxxxSPRxxxxx	350.228213	102	26875	299	859544	10.9106
xxxxxPxTPKxxxxx	348.743933	41	4532	216	564373	23.637766
xxxxxxxSPxxxPRx	348.53419	82	26382	242	857271	11.010547
xxxxxxxSPRxxxxx	348.374005	358	25615	1739	853700	6.86111
xxxxxxGTPTxxxxx	346.575416	33	4491	158	564157	26.236976
xxxxxxxSPTxxxxx	346.263886	675	28645	3179	867771	6.432348
xxxxxxxSPxxxxRx	345.976155	323	25257	1639	851961	6.647549
xxxxxxxSPxxxRxx	345.42479	528	27970	2451	864592	6.659005
xxxxxxxSPxxxxKx	345.126538	318	25933	1503	855203	6.977255
xxxxxxxSPPxxxxx	345.020827	914	29559	4466	872237	6.0391
xxxxxxxSPKxxxxx	343.885542	529	30088	2277	874514	6.752523
xxxxxxxSPxxxxxR	343.791613	281	24934	1471	850322	6.51456
xxxxxxxSPxxRxxx	342.757463	484	27359	2369	861913	6.436407
xxxxxxxSPxxKxxx	342.508724	367	26300	1826	857029	6.549453
xxxxxxxTPExxxxx	340.368354	211	4458	2969	563999	8.991052
xxxxxxxSPxxxxxK	340.191206	221	24653	1190	848851	6.394506
xxxxxxxSPxxxKxx	340.02679	391	26773	1974	859245	6.356962
xxxxxxxSPxxSxxx	336.345253	508	24432	3783	847661	4.658977
xxxxxxxTPTxxxxx	335.82098	151	4247	2297	561030	8.683999
xxxxxxGTPxxxxxx	335.218025	146	4096	2398	558733	8.305161
xxxxxxxSPExxxxx	333.486211	307	23924	2310	843878	4.687834
xxxxxxxSPSxxxxx	332.248169	409	23617	3501	841568	4.162897
xxxxxxxSPDxxxxx	331.437267	191	23208	1463	838067	4.714439
xxxxxPxTPxxxxxx	305.211252	136	3950	2593	556335	7.387129
xxxxxxxSDDExxxx	275.889175	93	22034	298	828025	11.727806
xxxxxxxSPGxxxxx	275.350753	319	23017	2906	836604	3.989939
xxxxxxxTPDxxxxx	242.936087	74	3814	1343	553742	7.999862
xxxxxxGSDxExxxx	236.087962	56	22549	253	833184	8.178641
xxxxxxxSDSExxxx	222.940315	117	21941	563	827727	7.839858
xxxxxxGSxEDxxxx	220.745592	50	22493	264	832931	7.013386
xxxxxxxTPxxxxxx	202.945591	652	3740	23448	552399	4.106985
xxxxxxGSxExxxxx	197.390367	241	22275	3163	831188	2.843148
xxxxxxxSPQxxxxx	196.385168	168	22443	1479	832667	4.214359
xxxxxxDSExExxxx	194.736321	90	21424	491	822651	7.038435
xxxxxxGSxKxxxxx	170.944981	199	21824	2525	827164	2.987095
xxxxxxxSEEExxxx	167.541133	113	21135	855	819411	5.124032
xxxxxxxSPVxxxxx	158.773385	201	21625	1988	824639	3.85556
xxxxxxxSDEDxxxx	145.229617	58	20814	293	815634	7.757113
xxxxxRGSxxxxxxx	144.172759	199	21334	2749	822160	2.789731
xxxxxxxSxDExxxx	142.865135	256	20756	2739	815341	3.6715
xxxxxxxSxEExxxx	123.782479	337	20408	4871	811796	2.752062
xxxxxxGSxRxxxxx	123.103167	208	21022	2922	818556	2.771772
xxxxxxASPxxxxxx	116.328424	92	20500	806	812602	4.524565
xxxxxxxSDGExxxx	104.71708	44	19200	201	794658	9.060155
xxxxxxDSDxDxxxx	100.847725	59	18782	305	788546	8.121521
xxxxxxGSPxxxxxx	100.665562	74	20071	839	806925	3.545961
xxxxxRDSxxxxxxx	95.179001	170	19726	2262	801394	3.053257
xxxxxxGSLxxxxxx	91.23251	271	19997	4692	806086	2.32824
xxxxxxxSxEDxxxx	90.88739	234	19434	3265	797923	2.942602
xxxxxxxSPxSxxxx	83.177048	122	19556	1209	799132	4.123557
xxxxxSGSxxExxxx	79.335166	36	18929	230	790494	6.536505
xxxxxRLSxxxxxxx	72.138414	227	19156	3963	794457	2.375567
xxxxxxDSDxxxxxx	68.468773	167	18723	2180	788241	3.225103
xxxxxxxSLDxxxxx	66.696249	183	16292	3403	732114	2.416537
xxxxxxGSxxDxxxx	66.445745	111	18893	1718	790264	2.702534
xxxxxxxSxESxxxx	61.204723	212	18014	3748	775947	2.436454
xxxxxxxSxDDxxxx	60.754476	145	17707	2111	770808	2.990068
xxxxxxxSSPExxxx	59.987493	52	12346	434	623138	6.04744
xxxxxxxSDxExxxx	57.054513	139	15680	1956	720722	3.266387
xxxxxRxSDxxxxxx	56.543258	95	17802	1391	772199	2.96249
xxxxxxGSIxxxxxx	55.891688	103	18556	1728	786061	2.525023
xxxxxxNSLxxxxxx	53.573021	161	16018	2986	727309	2.448199
xxxxxxxSEExxxxx	50.583951	177	15857	3601	724323	2.245233
xxxxxRQSxxxxxxx	50.469866	91	16109	1402	728711	2.936163
xxxxxxxSPxxxxxx	49.6736	439	18453	8386	784333	2.225067
xxxxRxDSxxxxxxx	48.221648	103	15541	1597	718766	2.982915
xxxxxSxSxxDLxxx	46.22783	45	14766	410	703711	5.230704
xxxxxxGSxxxxxxx	46.152592	1270	17562	36583	768697	1.519517
xxxxxxxTSPxxxxx	44.164341	110	3043	3690	527077	5.163432
xxxxxxHSLxxxxxx	43.664903	131	15177	2420	711773	2.538701
xxxxxRESxxxxxxx	41.202034	112	15438	2004	717169	2.596276
xxxxxxxSExExxxx	41.155856	169	15046	3412	709353	2.335173
xxxxxTASxxxxxxx	39.718967	149	15326	3392	715165	2.049783
xxxxxxxSRSPxxxx	38.584296	46	5847	389	378017	7.645158
xxxxxxxSLERxxxx	38.375538	27	11036	218	585075	6.566094
xxxxxxxSSPxxxxx	37.669143	236	11272	5547	590622	2.229269
xxxxxxDSxGxxxxx	37.092065	111	14877	2230	705941	2.361952
xxxxxxDSxKxxxxx	35.087266	92	12438	1817	624955	2.544082
xxxxxRPSxxxxxxx	33.497999	134	12172	2573	620213	2.653652
xxxxxSNSxxxxxxx	32.127303	122	12294	2491	622704	2.480702
xxxxxxASxxxxxxx	31.636379	1430	13868	50903	675858	1.369097
xxxxxxxSDxDxxxx	31.468728	91	10201	1518	556353	3.26947
xxxxxxQSxxxxxxx	28.076555	853	14721	27443	703301	1.484983
xxxxxxDTDxExxxx	27.229899	18	2718	136	502421	24.465378
xxxxxxxSVDxxxxx	26.165797	75	8793	1619	498530	2.626447
xxxxxxRSExxxxxx	25.909653	79	10280	1699	558052	2.524151
xxxxxxGTxRxxxxx	25.577253	45	3088	1874	528951	4.113212
xxxxxRxSVxxxxxx	25.372429	62	7338	1379	440447	2.69863
xxxxxxxSIxxxxxx	23.130644	766	12038	27018	617640	1.454644
xxxxxxDSxxxxxxx	21.408731	729	11009	26805	584857	1.444819
