# Supplementary material for: A Dual-Background Statistical Framework for Phosphoproteomics Highlights Intrinsic, High-Confidence Phosphorylation Signature by Mitigating Orthogonal Sources of Bias
Source: Proteomes. 2026 Jul 7;14(3):33. doi: 10.3390/proteomes14030033 (PMC13398324; doi:10.3390/proteomes14030033)
Supplement: Supplementary file 1 [file proteomes-14-00033-s001.zip › Supplementary Table S5_Comparison_Side_by_Side.csv]

Category	residue	position	aa	DBE_Motif	MotifX_Motif
MotifX Only	S	-4	S	NA	XXXSXXXSPRXXXXX
MotifX Only	S	-3	R	NA	XXXXRXDSXXXXXXX
DBE Only	S	-2	K	XXXXXKXSXXXXXXX	NA
Shared	S	-2	R	XXXXXRXSXXXXXXX	XXXXXRGSXXXXXXX
Shared	S	-2	R	XXXXXRXSXXXXXXX	XXXXXRDSXXXXXXX
Shared	S	-2	R	XXXXXRXSXXXXXXX	XXXXXRLSXXXXXXX
Shared	S	-2	R	XXXXXRXSXXXXXXX	XXXXXRXSDXXXXXX
Shared	S	-2	R	XXXXXRXSXXXXXXX	XXXXXRQSXXXXXXX
Shared	S	-2	R	XXXXXRXSXXXXXXX	XXXXXRESXXXXXXX
Shared	S	-2	R	XXXXXRXSXXXXXXX	XXXXXRPSXXXXXXX
Shared	S	-2	R	XXXXXRXSXXXXXXX	XXXXXRXSVXXXXXX
Shared	S	-2	S	XXXXXSXSXXXXXXX	XXXXXSXSPPPXXXX
Shared	S	-2	S	XXXXXSXSXXXXXXX	XXXXXSXSPXXXRXX
Shared	S	-2	S	XXXXXSXSXXXXXXX	XXXXXSGSXXEXXXX
Shared	S	-2	S	XXXXXSXSXXXXXXX	XXXXXSXSXXDLXXX
Shared	S	-2	S	XXXXXSXSXXXXXXX	XXXXXSNSXXXXXXX
MotifX Only	S	-2	T	NA	XXXXXTASXXXXXXX
MotifX Only	S	-1	A	NA	XXXXXXASPXXXXXX
MotifX Only	S	-1	A	NA	XXXXXTASXXXXXXX
MotifX Only	S	-1	A	NA	XXXXXXASXXXXXXX
DBE Only	S	-1	C	XXXXXXCSXXXXXXX	NA
Shared	S	-1	D	XXXXXXDSXXXXXXX	XXXXXXDSEXEXXXX
Shared	S	-1	D	XXXXXXDSXXXXXXX	XXXXXXDSDXDXXXX
Shared	S	-1	D	XXXXXXDSXXXXXXX	XXXXXRDSXXXXXXX
Shared	S	-1	D	XXXXXXDSXXXXXXX	XXXXXXDSDXXXXXX
Shared	S	-1	D	XXXXXXDSXXXXXXX	XXXXRXDSXXXXXXX
Shared	S	-1	D	XXXXXXDSXXXXXXX	XXXXXXDSXGXXXXX
Shared	S	-1	D	XXXXXXDSXXXXXXX	XXXXXXDSXKXXXXX
Shared	S	-1	D	XXXXXXDSXXXXXXX	XXXXXXDSXXXXXXX
MotifX Only	S	-1	E	NA	XXXXXRESXXXXXXX
Shared	S	-1	G	XXXXXXGSXXXXXXX	XXXXXXGSPRXXXXX
Shared	S	-1	G	XXXXXXGSXXXXXXX	XXXXXXGSDXEXXXX
Shared	S	-1	G	XXXXXXGSXXXXXXX	XXXXXXGSXEDXXXX
Shared	S	-1	G	XXXXXXGSXXXXXXX	XXXXXXGSXEXXXXX
Shared	S	-1	G	XXXXXXGSXXXXXXX	XXXXXXGSXKXXXXX
Shared	S	-1	G	XXXXXXGSXXXXXXX	XXXXXRGSXXXXXXX
Shared	S	-1	G	XXXXXXGSXXXXXXX	XXXXXXGSXRXXXXX
Shared	S	-1	G	XXXXXXGSXXXXXXX	XXXXXXGSPXXXXXX
Shared	S	-1	G	XXXXXXGSXXXXXXX	XXXXXXGSLXXXXXX
Shared	S	-1	G	XXXXXXGSXXXXXXX	XXXXXSGSXXEXXXX
Shared	S	-1	G	XXXXXXGSXXXXXXX	XXXXXXGSXXDXXXX
Shared	S	-1	G	XXXXXXGSXXXXXXX	XXXXXXGSIXXXXXX
Shared	S	-1	G	XXXXXXGSXXXXXXX	XXXXXXGSXXXXXXX
MotifX Only	S	-1	H	NA	XXXXXXHSLXXXXXX
MotifX Only	S	-1	L	NA	XXXXXRLSXXXXXXX
MotifX Only	S	-1	N	NA	XXXXXXNSLXXXXXX
MotifX Only	S	-1	N	NA	XXXXXSNSXXXXXXX
MotifX Only	S	-1	P	NA	XXXXXRPSXXXXXXX
MotifX Only	S	-1	Q	NA	XXXXXRQSXXXXXXX
MotifX Only	S	-1	Q	NA	XXXXXXQSXXXXXXX
MotifX Only	S	-1	R	NA	XXXXXXRSEXXXXXX
Shared	S	1	D	XXXXXXXSDXXXXXX	XXXXXXXSDEEXXXX
Shared	S	1	D	XXXXXXXSDXXXXXX	XXXXXXXSDDEXXXX
Shared	S	1	D	XXXXXXXSDXXXXXX	XXXXXXGSDXEXXXX
Shared	S	1	D	XXXXXXXSDXXXXXX	XXXXXXXSDSEXXXX
Shared	S	1	D	XXXXXXXSDXXXXXX	XXXXXXXSDEDXXXX
Shared	S	1	D	XXXXXXXSDXXXXXX	XXXXXXXSDGEXXXX
Shared	S	1	D	XXXXXXXSDXXXXXX	XXXXXXDSDXDXXXX
Shared	S	1	D	XXXXXXXSDXXXXXX	XXXXXXDSDXXXXXX
Shared	S	1	D	XXXXXXXSDXXXXXX	XXXXXXXSDXEXXXX
Shared	S	1	D	XXXXXXXSDXXXXXX	XXXXXRXSDXXXXXX
Shared	S	1	D	XXXXXXXSDXXXXXX	XXXXXXXSDXDXXXX
MotifX Only	S	1	E	NA	XXXXXXDSEXEXXXX
MotifX Only	S	1	E	NA	XXXXXXXSEEEXXXX
MotifX Only	S	1	E	NA	XXXXXXXSEEXXXXX
MotifX Only	S	1	E	NA	XXXXXXXSEXEXXXX
MotifX Only	S	1	E	NA	XXXXXXRSEXXXXXX
MotifX Only	S	1	I	NA	XXXXXXGSIXXXXXX
MotifX Only	S	1	I	NA	XXXXXXXSIXXXXXX
MotifX Only	S	1	L	NA	XXXXXXGSLXXXXXX
MotifX Only	S	1	L	NA	XXXXXXXSLDXXXXX
MotifX Only	S	1	L	NA	XXXXXXNSLXXXXXX
MotifX Only	S	1	L	NA	XXXXXXHSLXXXXXX
MotifX Only	S	1	L	NA	XXXXXXXSLERXXXX
Shared	S	1	P	XXXXXXXSPXXXXXX	XXXXXXXSPXRXXXX
Shared	S	1	P	XXXXXXXSPXXXXXX	XXXXXSXSPPPXXXX
Shared	S	1	P	XXXXXXXSPXXXXXX	XXXXXSXSPXXXRXX
Shared	S	1	P	XXXXXXXSPXXXXXX	XXXXXXXSPXKXXXX
Shared	S	1	P	XXXXXXXSPXXXXXX	XXXXXXGSPRXXXXX
Shared	S	1	P	XXXXXXXSPXXXXXX	XXXSXXXSPRXXXXX
Shared	S	1	P	XXXXXXXSPXXXXXX	XXXXXXXSPXXXPRX
Shared	S	1	P	XXXXXXXSPXXXXXX	XXXXXXXSPRXXXXX
Shared	S	1	P	XXXXXXXSPXXXXXX	XXXXXXXSPTXXXXX
Shared	S	1	P	XXXXXXXSPXXXXXX	XXXXXXXSPXXXXRX
Shared	S	1	P	XXXXXXXSPXXXXXX	XXXXXXXSPXXXRXX
Shared	S	1	P	XXXXXXXSPXXXXXX	XXXXXXXSPXXXXKX
Shared	S	1	P	XXXXXXXSPXXXXXX	XXXXXXXSPPXXXXX
Shared	S	1	P	XXXXXXXSPXXXXXX	XXXXXXXSPKXXXXX
Shared	S	1	P	XXXXXXXSPXXXXXX	XXXXXXXSPXXXXXR
Shared	S	1	P	XXXXXXXSPXXXXXX	XXXXXXXSPXXRXXX
Shared	S	1	P	XXXXXXXSPXXXXXX	XXXXXXXSPXXKXXX
Shared	S	1	P	XXXXXXXSPXXXXXX	XXXXXXXSPXXXXXK
Shared	S	1	P	XXXXXXXSPXXXXXX	XXXXXXXSPXXXKXX
Shared	S	1	P	XXXXXXXSPXXXXXX	XXXXXXXSPXXSXXX
Shared	S	1	P	XXXXXXXSPXXXXXX	XXXXXXXSPEXXXXX
Shared	S	1	P	XXXXXXXSPXXXXXX	XXXXXXXSPSXXXXX
Shared	S	1	P	XXXXXXXSPXXXXXX	XXXXXXXSPDXXXXX
Shared	S	1	P	XXXXXXXSPXXXXXX	XXXXXXXSPGXXXXX
Shared	S	1	P	XXXXXXXSPXXXXXX	XXXXXXXSPQXXXXX
Shared	S	1	P	XXXXXXXSPXXXXXX	XXXXXXXSPVXXXXX
Shared	S	1	P	XXXXXXXSPXXXXXX	XXXXXXASPXXXXXX
Shared	S	1	P	XXXXXXXSPXXXXXX	XXXXXXGSPXXXXXX
Shared	S	1	P	XXXXXXXSPXXXXXX	XXXXXXXSPXSXXXX
Shared	S	1	P	XXXXXXXSPXXXXXX	XXXXXXXSPXXXXXX
MotifX Only	S	1	R	NA	XXXXXXXSRSPXXXX
MotifX Only	S	1	S	NA	XXXXXXXSSPEXXXX
MotifX Only	S	1	S	NA	XXXXXXXSSPXXXXX
MotifX Only	S	1	V	NA	XXXXXXXSVDXXXXX
MotifX Only	S	1	V	NA	XXXXXRXSVXXXXXX
Shared	S	2	D	XXXXXXXSXDXXXXX	XXXXXXXSPDXXXXX
Shared	S	2	D	XXXXXXXSXDXXXXX	XXXXXXXSDDEXXXX
Shared	S	2	D	XXXXXXXSXDXXXXX	XXXXXXXSXDEXXXX
Shared	S	2	D	XXXXXXXSXDXXXXX	XXXXXXXSLDXXXXX
Shared	S	2	D	XXXXXXXSXDXXXXX	XXXXXXXSXDDXXXX
Shared	S	2	D	XXXXXXXSXDXXXXX	XXXXXXXSVDXXXXX
Shared	S	2	E	XXXXXXXSXEXXXXX	XXXXXXXSDEEXXXX
Shared	S	2	E	XXXXXXXSXEXXXXX	XXXXXXXSPEXXXXX
Shared	S	2	E	XXXXXXXSXEXXXXX	XXXXXXGSXEDXXXX
Shared	S	2	E	XXXXXXXSXEXXXXX	XXXXXXGSXEXXXXX
Shared	S	2	E	XXXXXXXSXEXXXXX	XXXXXXXSEEEXXXX
Shared	S	2	E	XXXXXXXSXEXXXXX	XXXXXXXSDEDXXXX
Shared	S	2	E	XXXXXXXSXEXXXXX	XXXXXXXSXEEXXXX
Shared	S	2	E	XXXXXXXSXEXXXXX	XXXXXXXSXEDXXXX
Shared	S	2	E	XXXXXXXSXEXXXXX	XXXXXXXSXESXXXX
Shared	S	2	E	XXXXXXXSXEXXXXX	XXXXXXXSEEXXXXX
Shared	S	2	E	XXXXXXXSXEXXXXX	XXXXXXXSLERXXXX
MotifX Only	S	2	G	NA	XXXXXXXSPGXXXXX
MotifX Only	S	2	G	NA	XXXXXXXSDGEXXXX
MotifX Only	S	2	G	NA	XXXXXXDSXGXXXXX
MotifX Only	S	2	K	NA	XXXXXXXSPKXXXXX
MotifX Only	S	2	K	NA	XXXXXXGSXKXXXXX
MotifX Only	S	2	K	NA	XXXXXXDSXKXXXXX
Shared	S	2	P	XXXXXXXSXPXXXXX	XXXXXSXSPPPXXXX
Shared	S	2	P	XXXXXXXSXPXXXXX	XXXXXXXSPPXXXXX
Shared	S	2	P	XXXXXXXSXPXXXXX	XXXXXXXSSPEXXXX
Shared	S	2	P	XXXXXXXSXPXXXXX	XXXXXXXSSPXXXXX
MotifX Only	S	2	Q	NA	XXXXXXXSPQXXXXX
MotifX Only	S	2	R	NA	XXXXXXGSPRXXXXX
MotifX Only	S	2	R	NA	XXXSXXXSPRXXXXX
MotifX Only	S	2	R	NA	XXXXXXXSPRXXXXX
MotifX Only	S	2	R	NA	XXXXXXGSXRXXXXX
Shared	S	2	S	XXXXXXXSXSXXXXX	XXXXXXXSPSXXXXX
Shared	S	2	S	XXXXXXXSXSXXXXX	XXXXXXXSDSEXXXX
Shared	S	2	S	XXXXXXXSXSXXXXX	XXXXXXXSRSPXXXX
MotifX Only	S	2	T	NA	XXXXXXXSPTXXXXX
MotifX Only	S	2	V	NA	XXXXXXXSPVXXXXX
MotifX Only	S	3	D	NA	XXXXXXGSXEDXXXX
MotifX Only	S	3	D	NA	XXXXXXXSDEDXXXX
MotifX Only	S	3	D	NA	XXXXXXDSDXDXXXX
MotifX Only	S	3	D	NA	XXXXXXXSXEDXXXX
MotifX Only	S	3	D	NA	XXXXXXGSXXDXXXX
MotifX Only	S	3	D	NA	XXXXXXXSXDDXXXX
MotifX Only	S	3	D	NA	XXXXXSXSXXDLXXX
MotifX Only	S	3	D	NA	XXXXXXXSDXDXXXX
Shared	S	3	E	XXXXXXXSXXEXXXX	XXXXXXXSDEEXXXX
Shared	S	3	E	XXXXXXXSXXEXXXX	XXXXXXXSDDEXXXX
Shared	S	3	E	XXXXXXXSXXEXXXX	XXXXXXGSDXEXXXX
Shared	S	3	E	XXXXXXXSXXEXXXX	XXXXXXXSDSEXXXX
Shared	S	3	E	XXXXXXXSXXEXXXX	XXXXXXDSEXEXXXX
Shared	S	3	E	XXXXXXXSXXEXXXX	XXXXXXXSEEEXXXX
Shared	S	3	E	XXXXXXXSXXEXXXX	XXXXXXXSXDEXXXX
Shared	S	3	E	XXXXXXXSXXEXXXX	XXXXXXXSXEEXXXX
Shared	S	3	E	XXXXXXXSXXEXXXX	XXXXXXXSDGEXXXX
Shared	S	3	E	XXXXXXXSXXEXXXX	XXXXXSGSXXEXXXX
Shared	S	3	E	XXXXXXXSXXEXXXX	XXXXXXXSSPEXXXX
Shared	S	3	E	XXXXXXXSXXEXXXX	XXXXXXXSDXEXXXX
Shared	S	3	E	XXXXXXXSXXEXXXX	XXXXXXXSEXEXXXX
MotifX Only	S	3	K	NA	XXXXXXXSPXKXXXX
MotifX Only	S	3	P	NA	XXXXXSXSPPPXXXX
MotifX Only	S	3	P	NA	XXXXXXXSRSPXXXX
MotifX Only	S	3	R	NA	XXXXXXXSPXRXXXX
MotifX Only	S	3	R	NA	XXXXXXXSLERXXXX
MotifX Only	S	3	S	NA	XXXXXXXSPXSXXXX
MotifX Only	S	3	S	NA	XXXXXXXSXESXXXX
MotifX Only	S	4	K	NA	XXXXXXXSPXXKXXX
MotifX Only	S	4	L	NA	XXXXXSXSXXDLXXX
MotifX Only	S	4	R	NA	XXXXXXXSPXXRXXX
MotifX Only	S	4	S	NA	XXXXXXXSPXXSXXX
DBE Only	S	5	H	XXXXXXXSXXXXHXX	NA
MotifX Only	S	5	K	NA	XXXXXXXSPXXXKXX
MotifX Only	S	5	P	NA	XXXXXXXSPXXXPRX
MotifX Only	S	5	R	NA	XXXXXSXSPXXXRXX
MotifX Only	S	5	R	NA	XXXXXXXSPXXXRXX
MotifX Only	S	6	K	NA	XXXXXXXSPXXXXKX
MotifX Only	S	6	R	NA	XXXXXXXSPXXXPRX
MotifX Only	S	6	R	NA	XXXXXXXSPXXXXRX
MotifX Only	S	7	K	NA	XXXXXXXSPXXXXXK
MotifX Only	S	7	R	NA	XXXXXXXSPXXXXXR
DBE Only	T	-6	V	XVXXXXXTXXXXXXX	NA
DBE Only	T	-4	I	XXXIXXXTXXXXXXX	NA
DBE Only	T	-3	I	XXXXIXXTXXXXXXX	NA
DBE Only	T	-3	W	XXXXWXXTXXXXXXX	NA
DBE Only	T	-2	F	XXXXXFXTXXXXXXX	NA
DBE Only	T	-2	I	XXXXXIXTXXXXXXX	NA
Shared	T	-2	P	XXXXXPXTXXXXXXX	XXXXXPXTPKXXXXX
Shared	T	-2	P	XXXXXPXTXXXXXXX	XXXXXPXTPXXXXXX
MotifX Only	T	-1	D	NA	XXXXXXDTDXEXXXX
Shared	T	-1	G	XXXXXXGTXXXXXXX	XXXXXXGTPTXXXXX
Shared	T	-1	G	XXXXXXGTXXXXXXX	XXXXXXGTPXXXXXX
Shared	T	-1	G	XXXXXXGTXXXXXXX	XXXXXXGTXRXXXXX
DBE Only	T	-1	K	XXXXXXKTXXXXXXX	NA
MotifX Only	T	1	D	NA	XXXXXXDTDXEXXXX
Shared	T	1	P	XXXXXXXTPXXXXXX	XXXXXXXTPPXRXXX
Shared	T	1	P	XXXXXXXTPXXXXXX	XXXXXXXTPPXXXXX
Shared	T	1	P	XXXXXXXTPXXXXXX	XXXXXPXTPKXXXXX
Shared	T	1	P	XXXXXXXTPXXXXXX	XXXXXXGTPTXXXXX
Shared	T	1	P	XXXXXXXTPXXXXXX	XXXXXXXTPEXXXXX
Shared	T	1	P	XXXXXXXTPXXXXXX	XXXXXXXTPTXXXXX
Shared	T	1	P	XXXXXXXTPXXXXXX	XXXXXXGTPXXXXXX
Shared	T	1	P	XXXXXXXTPXXXXXX	XXXXXPXTPXXXXXX
Shared	T	1	P	XXXXXXXTPXXXXXX	XXXXXXXTPDXXXXX
Shared	T	1	P	XXXXXXXTPXXXXXX	XXXXXXXTPXXXXXX
MotifX Only	T	1	S	NA	XXXXXXXTSPXXXXX
MotifX Only	T	2	D	NA	XXXXXXXTPDXXXXX
MotifX Only	T	2	E	NA	XXXXXXXTPEXXXXX
MotifX Only	T	2	K	NA	XXXXXPXTPKXXXXX
Shared	T	2	P	XXXXXXXTXPXXXXX	XXXXXXXTPPXRXXX
Shared	T	2	P	XXXXXXXTXPXXXXX	XXXXXXXTPPXXXXX
Shared	T	2	P	XXXXXXXTXPXXXXX	XXXXXXXTSPXXXXX
MotifX Only	T	2	R	NA	XXXXXXGTXRXXXXX
MotifX Only	T	2	T	NA	XXXXXXGTPTXXXXX
MotifX Only	T	2	T	NA	XXXXXXXTPTXXXXX
MotifX Only	T	3	E	NA	XXXXXXDTDXEXXXX
MotifX Only	T	4	R	NA	XXXXXXXTPPXRXXX
DBE Only	Y	-3	E	XXXXEXXYXXXXXXX	NA
DBE Only	Y	-3	I	XXXXIXXYXXXXXXX	NA
DBE Only	Y	-2	D	XXXXXDXYXXXXXXX	NA
DBE Only	Y	-2	L	XXXXXLXYXXXXXXX	NA
DBE Only	Y	-1	D	XXXXXXDYXXXXXXX	NA
DBE Only	Y	-1	E	XXXXXXEYXXXXXXX	NA
DBE Only	Y	-1	I	XXXXXXIYXXXXXXX	NA
DBE Only	Y	-1	L	XXXXXXLYXXXXXXX	NA
DBE Only	Y	1	A	XXXXXXXYAXXXXXX	NA
DBE Only	Y	1	E	XXXXXXXYEXXXXXX	NA
DBE Only	Y	1	G	XXXXXXXYGXXXXXX	NA
DBE Only	Y	1	I	XXXXXXXYIXXXXXX	NA
DBE Only	Y	1	L	XXXXXXXYLXXXXXX	NA
DBE Only	Y	1	N	XXXXXXXYNXXXXXX	NA
DBE Only	Y	1	R	XXXXXXXYRXXXXXX	NA
DBE Only	Y	1	V	XXXXXXXYVXXXXXX	NA
DBE Only	Y	1	Y	XXXXXXXYYXXXXXX	NA
DBE Only	Y	2	E	XXXXXXXYXEXXXXX	NA
DBE Only	Y	2	F	XXXXXXXYXFXXXXX	NA
DBE Only	Y	2	L	XXXXXXXYXLXXXXX	NA
DBE Only	Y	2	Y	XXXXXXXYXYXXXXX	NA
DBE Only	Y	3	I	XXXXXXXYXXIXXXX	NA
DBE Only	Y	3	L	XXXXXXXYXXLXXXX	NA
DBE Only	Y	3	V	XXXXXXXYXXVXXXX	NA
DBE Only	Y	4	I	XXXXXXXYXXXIXXX	NA
DBE Only	Y	4	K	XXXXXXXYXXXKXXX	NA
DBE Only	Y	4	R	XXXXXXXYXXXRXXX	NA
DBE Only	Y	4	Y	XXXXXXXYXXXYXXX	NA
DBE Only	Y	6	F	XXXXXXXYXXXXXFX	NA
